# Supplementary material for: Human connectome topology directs cortical traveling waves and shapes frequency gradients
Source: Nat Commun. 2024 Apr 26;15:3570. doi: 10.1038/s41467-024-47860-x (PMC11053146; doi:10.1038/s41467-024-47860-x)
Supplement: Supplementary file 18 — Source Data [file 41467_2024_47860_MOESM18_ESM.xlsx]

## Sheet: Figure 2
Figure 2e
	Gradient - Effective frequency
		x Position
	y Position	8.6512	8.65125	8.65131	8.65137	8.65147	8.65158	8.65182	8.65207	8.65233	8.65255	8.65294	8.65321	8.65362	8.65393	8.65417	8.65434	8.6545	8.65469	8.65487	8.65507	8.65523	8.65539	8.65554	8.65563	8.65573	8.65581	8.65587	8.65592	8.65595	8.65598
		8.65124	8.65126	8.65134	8.65142	8.65152	8.65159	8.65176	8.65204	8.65232	8.65263	8.65287	8.65318	8.65352	8.6539	8.65412	8.65435	8.6545	8.65471	8.65489	8.65508	8.65524	8.65543	8.65556	8.65568	8.65577	8.65584	8.65592	8.65596	8.65599	8.65601
		8.65127	8.65134	8.6514	8.65143	8.65159	8.6516	8.65178	8.652	8.65223	8.65256	8.65285	8.65319	8.65351	8.65379	8.65408	8.65435	8.65455	8.65476	8.65495	8.65516	8.65531	8.65548	8.65563	8.65575	8.65585	8.65592	8.65599	8.65602	8.65606	8.65609
		8.65133	8.65141	8.65147	8.65156	8.65164	8.65162	8.65186	8.65198	8.65219	8.65241	8.65277	8.65317	8.65353	8.65377	8.65406	8.65429	8.65452	8.65482	8.65502	8.65521	8.65539	8.65554	8.65571	8.65583	8.65594	8.65603	8.65609	8.65613	8.65617	8.6562
		8.65149	8.65148	8.65157	8.65163	8.6517	8.65172	8.65184	8.65198	8.65199	8.6523	8.65272	8.65303	8.65342	8.65375	8.65413	8.65427	8.65457	8.6549	8.65511	8.65532	8.65545	8.65564	8.6558	8.65596	8.65607	8.65616	8.65622	8.65628	8.65633	8.65635
		8.65172	8.65172	8.65176	8.65179	8.65189	8.65191	8.65192	8.65191	8.65202	8.65231	8.65245	8.65292	8.65322	8.65367	8.65398	8.65426	8.65461	8.65492	8.65524	8.65543	8.65559	8.6558	8.65595	8.65608	8.65621	8.65632	8.6564	8.65647	8.65653	8.65656
		8.65204	8.652	8.65204	8.65208	8.65213	8.65205	8.65194	8.6518	8.652	8.65215	8.65239	8.65279	8.6531	8.65351	8.65393	8.65431	8.65472	8.65507	8.65535	8.65566	8.65586	8.65601	8.65617	8.65632	8.65641	8.65655	8.65665	8.6567	8.65673	8.65679
		8.65231	8.65229	8.65236	8.65235	8.6523	8.65202	8.65187	8.65184	8.65206	8.65213	8.65254	8.6529	8.65321	8.65366	8.65392	8.65453	8.65496	8.6553	8.65566	8.65592	8.65616	8.65638	8.65647	8.65659	8.65673	8.65685	8.65694	8.65701	8.657	8.6571
		8.65257	8.6526	8.65264	8.65255	8.65236	8.6522	8.6521	8.65211	8.65214	8.65235	8.65274	8.65309	8.65347	8.65391	8.65428	8.65481	8.65521	8.65563	8.65596	8.65617	8.65651	8.6567	8.65705	8.65697	8.65713	8.65722	8.65729	8.65732	8.65736	8.65738
		8.65289	8.65287	8.65282	8.65276	8.65274	8.65254	8.65254	8.65249	8.65267	8.65271	8.65296	8.65337	8.65381	8.65445	8.65487	8.65527	8.65572	8.65608	8.65638	8.65661	8.65689	8.65721	8.65735	8.65752	8.65766	8.65758	8.65764	8.65767	8.65771	8.65775
		8.65316	8.65313	8.6531	8.65304	8.65297	8.65307	8.65291	8.65307	8.65325	8.65327	8.65359	8.65399	8.65456	8.65506	8.65541	8.65576	8.65614	8.65651	8.65678	8.65725	8.65743	8.65765	8.65775	8.65789	8.65804	8.65812	8.65808	8.65809	8.65809	8.65811
		8.65343	8.65349	8.65343	8.65338	8.65335	8.65338	8.65337	8.65388	8.65446	8.65459	8.65421	8.65445	8.65501	8.65555	8.65595	8.65632	8.65668	8.65697	8.65719	8.65764	8.65786	8.65808	8.65815	8.65832	8.6584	8.65849	8.65853	8.65857	8.65858	8.65863
		8.6538	8.65381	8.65378	8.65378	8.65374	8.65374	8.65378	8.654	8.65439	8.65496	8.65478	8.65511	8.65573	8.65605	8.65643	8.65685	8.65714	8.65756	8.65786	8.65808	8.65829	8.65849	8.65864	8.65867	8.65881	8.65884	8.65897	8.65894	8.65898	8.65899
		8.65413	8.65413	8.6541	8.65411	8.65415	8.65417	8.65423	8.65431	8.65455	8.6548	8.65529	8.65564	8.65615	8.6566	8.65693	8.65737	8.65762	8.65797	8.6583	8.65855	8.65877	8.65889	8.659	8.65914	8.65918	8.65926	8.65927	8.65936	8.65935	8.65936
		8.65446	8.65444	8.65449	8.65455	8.65457	8.65461	8.65467	8.65474	8.65493	8.65531	8.65562	8.65604	8.65659	8.65707	8.65748	8.65783	8.65817	8.65842	8.65877	8.65899	8.6591	8.65923	8.65935	8.65948	8.65951	8.65962	8.65965	8.65966	8.65974	8.65968
		8.65472	8.65477	8.65481	8.65487	8.65494	8.655	8.65509	8.6552	8.65532	8.65566	8.65607	8.65651	8.65703	8.65745	8.6579	8.65827	8.65856	8.65885	8.65914	8.6593	8.65949	8.65966	8.65977	8.65984	8.65992	8.65993	8.65997	8.65999	8.65998	8.65999
		8.65501	8.65504	8.65509	8.65516	8.65523	8.65538	8.65554	8.65563	8.65587	8.65616	8.65643	8.65701	8.65742	8.65791	8.6583	8.65864	8.65893	8.65921	8.65945	8.65971	8.65986	8.66001	8.66008	8.66013	8.66018	8.66022	8.66021	8.66021	8.66024	8.66021
		8.65528	8.65532	8.65537	8.65543	8.65553	8.65571	8.65585	8.65604	8.65625	8.65654	8.65691	8.65741	8.65778	8.6582	8.65858	8.65896	8.65931	8.6596	8.65975	8.65995	8.66019	8.6603	8.66042	8.66046	8.66047	8.6605	8.66051	8.66051	8.66049	8.66045
		8.65554	8.65558	8.65564	8.6557	8.65578	8.65599	8.65619	8.65639	8.65662	8.65691	8.65732	8.6578	8.65821	8.65859	8.6589	8.6593	8.65962	8.65989	8.66014	8.66037	8.66056	8.66067	8.66071	8.66071	8.66077	8.66077	8.66076	8.66076	8.66076	8.66072
		8.6558	8.65583	8.65589	8.65597	8.65607	8.65629	8.65648	8.65667	8.65697	8.65732	8.65769	8.65806	8.65845	8.65884	8.65924	8.65956	8.65986	8.66011	8.66039	8.66063	8.66086	8.66095	8.66102	8.66103	8.66105	8.66101	8.66103	8.66103	8.66105	8.66102
		8.65605	8.65612	8.65617	8.65624	8.65633	8.65654	8.65675	8.65701	8.65726	8.65767	8.65805	8.65842	8.65878	8.65913	8.65949	8.65979	8.66007	8.66036	8.66063	8.66085	8.66111	8.66121	8.66126	8.66127	8.66128	8.66127	8.66124	8.66123	8.66125	8.66122
		8.6563	8.65633	8.65638	8.6565	8.65662	8.65679	8.657	8.65724	8.65752	8.6579	8.65825	8.65866	8.65899	8.65938	8.65966	8.65996	8.6602	8.6605	8.66078	8.66102	8.6613	8.66137	8.6614	8.66144	8.66145	8.66145	8.66141	8.66142	8.6614	8.66142
		8.65651	8.65652	8.65662	8.65673	8.65685	8.65699	8.65722	8.65746	8.65777	8.6581	8.65842	8.65883	8.65917	8.6595	8.6598	8.66011	8.66035	8.66062	8.66086	8.66113	8.66138	8.66148	8.66153	8.6616	8.66157	8.6616	8.66157	8.66158	8.66157	8.66156
		8.65669	8.65675	8.65682	8.6569	8.65703	8.65721	8.65744	8.65766	8.65796	8.65826	8.65861	8.659	8.65936	8.65966	8.65994	8.66023	8.66045	8.66069	8.66094	8.6612	8.66142	8.66156	8.66161	8.66165	8.66168	8.66169	8.66171	8.66172	8.66169	8.66171
		8.65687	8.65689	8.65697	8.65706	8.6572	8.65738	8.65757	8.65782	8.65812	8.65841	8.65871	8.65906	8.65944	8.65973	8.66005	8.66031	8.66052	8.66082	8.66108	8.66129	8.66145	8.66158	8.66165	8.66172	8.66176	8.66176	8.66177	8.6618	8.6618	8.66181
		8.65697	8.65703	8.6571	8.6572	8.65734	8.65749	8.65772	8.65798	8.65825	8.65856	8.65886	8.6592	8.65958	8.65985	8.66013	8.66036	8.66066	8.66085	8.66112	8.66129	8.66149	8.6616	8.66168	8.66175	8.6618	8.66185	8.66186	8.66188	8.66189	8.66191
		8.65708	8.65712	8.65719	8.6573	8.65742	8.65762	8.65782	8.65805	8.65835	8.65864	8.65892	8.65925	8.65965	8.65995	8.66016	8.66046	8.66068	8.66087	8.66113	8.66132	8.6615	8.66161	8.66172	8.6618	8.66186	8.6619	8.66191	8.66194	8.66194	8.66196
		8.65714	8.65718	8.65725	8.65736	8.65751	8.65767	8.65789	8.65813	8.6584	8.65868	8.65898	8.6593	8.65965	8.66002	8.66028	8.6605	8.66073	8.66092	8.66112	8.66134	8.66151	8.66164	8.66174	8.66183	8.66188	8.66193	8.66196	8.66198	8.66199	8.662
		8.65718	8.65724	8.6573	8.65742	8.65754	8.65772	8.65791	8.65814	8.65843	8.65873	8.65904	8.65934	8.65968	8.66002	8.66024	8.66054	8.66074	8.66093	8.66118	8.66134	8.66153	8.66165	8.66176	8.66184	8.6619	8.66195	8.66198	8.66201	8.66203	8.66204
		8.65722	8.65727	8.65735	8.65745	8.65759	8.65776	8.65796	8.65821	8.65846	8.65875	8.65906	8.65941	8.65974	8.66003	8.66032	8.66054	8.66074	8.66094	8.66117	8.66135	8.66153	8.66166	8.66176	8.66185	8.66192	8.66196	8.662	8.66202	8.66203	8.66205
	Uniform - Effective frequency
		x Position
	y Position	9.76855	9.76734	9.76783	9.76475	9.76527	9.76396	9.76587	9.76552	9.76101	9.76536	9.76447	9.77021	9.76789	9.76485	9.76725	9.76942	9.76544	9.76666	9.76654	9.76685	9.76568	9.76163	9.76424	9.76632	9.76458	9.76472	9.76521	9.76862	9.76689	9.76952
		9.7684	9.76738	9.76489	9.76639	9.76469	9.76558	9.76468	9.76551	9.75949	9.76182	9.76235	9.76563	9.76455	9.76538	9.76794	9.76439	9.77037	9.76464	9.76485	9.76393	9.76595	9.76372	9.76262	9.76368	9.76232	9.76214	9.76768	9.76922	9.76936	9.77352
		9.76985	9.76926	9.76621	9.76815	9.76726	9.76617	9.76398	9.76475	9.76141	9.76493	9.76221	9.7626	9.76387	9.76423	9.76457	9.76419	9.76353	9.76585	9.76504	9.76544	9.76554	9.76754	9.76339	9.76381	9.76055	9.76271	9.76744	9.76643	9.77069	9.77008
		9.76895	9.76666	9.76923	9.76805	9.76442	9.76296	9.76584	9.76425	9.76352	9.76225	9.76168	9.76747	9.76159	9.76477	9.76233	9.76424	9.76294	9.76416	9.76313	9.76221	9.76515	9.76344	9.76558	9.76452	9.76452	9.76274	9.76286	9.76727	9.76654	9.76876
		9.76864	9.76668	9.7689	9.76533	9.76492	9.76163	9.76311	9.76091	9.76078	9.76163	9.76045	9.76193	9.76196	9.76325	9.76295	9.76596	9.76746	9.76313	9.76315	9.76501	9.76336	9.76257	9.7646	9.75885	9.76064	9.76561	9.76289	9.76542	9.76559	9.76756
		9.76594	9.76663	9.76349	9.76469	9.76495	9.76595	9.76482	9.76067	9.76225	9.75992	9.76218	9.76297	9.76614	9.76432	9.76769	9.7654	9.76644	9.76437	9.76395	9.76235	9.7623	9.76289	9.76399	9.76086	9.76213	9.7684	9.7673	9.76913	9.76668	9.76704
		9.76491	9.76945	9.76657	9.76474	9.76297	9.76667	9.76838	9.76259	9.76222	9.76356	9.76292	9.76261	9.76235	9.76751	9.76478	9.76838	9.76425	9.76733	9.76614	9.76544	9.76217	9.76424	9.76623	9.76212	9.76046	9.76253	9.7638	9.76646	9.76779	9.76416
		9.76337	9.76814	9.76434	9.76238	9.76202	9.76367	9.76137	9.76205	9.76167	9.76228	9.76327	9.76621	9.76413	9.76639	9.76393	9.76526	9.76422	9.76489	9.76794	9.76744	9.76533	9.76718	9.76504	9.76555	9.76298	9.76498	9.764	9.76729	9.76576	9.76722
		9.77067	9.76745	9.76783	9.76383	9.7629	9.76271	9.76136	9.76417	9.76138	9.76452	9.76459	9.76415	9.76285	9.76199	9.76233	9.76594	9.76632	9.76746	9.76485	9.76522	9.76608	9.76351	9.76564	9.76591	9.76183	9.76728	9.76493	9.76791	9.76655	9.76921
		9.76964	9.76664	9.76696	9.76214	9.76063	9.76335	9.76498	9.76447	9.76497	9.764	9.76848	9.76519	9.76527	9.76366	9.76325	9.76824	9.76699	9.7628	9.77013	9.76826	9.77019	9.76329	9.7636	9.75971	9.76312	9.76339	9.76444	9.7657	9.7658	9.76885
		9.76496	9.76725	9.76498	9.76422	9.76549	9.76451	9.76658	9.76337	9.76648	9.766	9.76733	9.76509	9.7667	9.76507	9.7679	9.76582	9.76802	9.76308	9.76568	9.76386	9.76784	9.767	9.76321	9.76162	9.76597	9.76321	9.76785	9.76719	9.76666	9.76376
		9.76702	9.76508	9.76488	9.76171	9.76223	9.76272	9.76496	9.76445	9.76441	9.76747	9.76424	9.7668	9.76813	9.76622	9.76735	9.76595	9.76669	9.75981	9.76957	9.76828	9.76252	9.76855	9.76235	9.76347	9.76502	9.76563	9.7659	9.76382	9.76831	9.76691
		9.76509	9.76453	9.76543	9.7627	9.76702	9.76296	9.76493	9.76457	9.75921	9.7642	9.76538	9.76909	9.76733	9.76662	9.76247	9.76588	9.76549	9.76369	9.7643	9.7633	9.76476	9.76923	9.76092	9.76438	9.7642	9.76765	9.76714	9.76398	9.76656	9.77143
		9.765	9.76363	9.76253	9.76292	9.76715	9.76591	9.75979	9.76346	9.7625	9.76721	9.76742	9.76791	9.76635	9.76356	9.76567	9.76579	9.76424	9.76519	9.7648	9.76239	9.76579	9.76681	9.76323	9.76297	9.76495	9.76624	9.76382	9.76624	9.77022	9.76737
		9.76739	9.7625	9.76253	9.76479	9.76668	9.76536	9.76244	9.76321	9.76058	9.76276	9.76518	9.7614	9.76488	9.76545	9.76284	9.76415	9.76135	9.76622	9.76242	9.76608	9.76778	9.76474	9.76539	9.76441	9.76679	9.76528	9.76882	9.76506	9.77035	9.76968
		9.76351	9.76656	9.76116	9.76486	9.76467	9.76387	9.76471	9.76357	9.75984	9.76669	9.76138	9.7611	9.76579	9.76499	9.76261	9.76384	9.76335	9.7648	9.763	9.76675	9.76373	9.7642	9.766	9.76378	9.76056	9.76358	9.76702	9.7679	9.76937	9.76936
		9.76204	9.76294	9.76414	9.76473	9.76387	9.76613	9.7662	9.76578	9.76519	9.76321	9.76155	9.76324	9.76628	9.76396	9.76182	9.76776	9.76551	9.76562	9.76958	9.767	9.7658	9.76544	9.76317	9.76275	9.76411	9.76656	9.76398	9.76967	9.76864	9.7686
		9.76076	9.76329	9.76249	9.76271	9.76403	9.764	9.76545	9.76026	9.76159	9.76241	9.76057	9.76362	9.76414	9.76341	9.76237	9.75977	9.76213	9.76597	9.76415	9.76236	9.76365	9.76655	9.76646	9.76615	9.76404	9.76365	9.76365	9.7673	9.76602	9.76383
		9.76345	9.7639	9.76466	9.7632	9.76381	9.76471	9.76406	9.76278	9.76366	9.76649	9.76514	9.76584	9.76221	9.76012	9.76094	9.76003	9.76228	9.76292	9.76714	9.76464	9.76551	9.76249	9.76496	9.7635	9.76311	9.76309	9.76293	9.76642	9.76383	9.7689
		9.76469	9.76155	9.76259	9.76353	9.76598	9.76562	9.76444	9.76459	9.76578	9.76502	9.76586	9.76874	9.76397	9.76529	9.75941	9.7641	9.76424	9.76684	9.76297	9.76115	9.76489	9.76501	9.7651	9.76523	9.7612	9.7624	9.76448	9.76578	9.76739	9.76835
		9.76594	9.76561	9.76455	9.76239	9.76382	9.76418	9.76394	9.76535	9.76271	9.76619	9.76558	9.76869	9.76239	9.76449	9.76405	9.76396	9.76476	9.76371	9.76569	9.76515	9.76593	9.7621	9.76609	9.76431	9.76872	9.76459	9.76402	9.76295	9.76652	9.76951
		9.76563	9.7653	9.76322	9.76292	9.76452	9.76565	9.76511	9.7609	9.7637	9.76438	9.76688	9.76439	9.76142	9.76236	9.76744	9.76176	9.76167	9.76583	9.7634	9.76242	9.76464	9.76536	9.76259	9.76312	9.76501	9.76462	9.76196	9.76217	9.76951	9.76684
		9.76649	9.7617	9.76604	9.76419	9.76462	9.76231	9.76406	9.76614	9.76293	9.76146	9.76466	9.76444	9.76059	9.76326	9.76199	9.76739	9.76344	9.76298	9.76717	9.76089	9.7637	9.76472	9.7594	9.76307	9.75959	9.76669	9.76188	9.76497	9.76763	9.7667
		9.76576	9.76541	9.76649	9.76408	9.76943	9.76589	9.76652	9.76611	9.76366	9.76604	9.76472	9.76272	9.76243	9.75957	9.76228	9.76328	9.76293	9.76037	9.76252	9.76161	9.759	9.76295	9.7628	9.76207	9.7654	9.76022	9.76295	9.76482	9.7659	9.76547
		9.76757	9.76517	9.76674	9.7654	9.766	9.76426	9.76321	9.76388	9.76543	9.76483	9.7634	9.76481	9.76305	9.76266	9.76096	9.76038	9.75779	9.75925	9.76455	9.76301	9.75997	9.76014	9.76649	9.76245	9.76371	9.76032	9.76303	9.76756	9.7627	9.76329
		9.76516	9.76452	9.76559	9.76418	9.76625	9.76408	9.7649	9.76298	9.76465	9.76353	9.7662	9.76726	9.76279	9.75908	9.76121	9.76102	9.76336	9.75921	9.76099	9.76299	9.76342	9.76407	9.76315	9.76054	9.76053	9.76226	9.76308	9.76413	9.76392	9.76562
		9.76475	9.7641	9.7648	9.76273	9.76868	9.76711	9.76679	9.76516	9.76308	9.76623	9.76592	9.76652	9.76491	9.75878	9.76012	9.76661	9.77121	9.76578	9.76387	9.76515	9.7636	9.76391	9.76076	9.76398	9.76268	9.76141	9.7631	9.76557	9.76263	9.76427
		9.76522	9.76338	9.76344	9.76434	9.76799	9.76802	9.76571	9.76809	9.76661	9.76551	9.76456	9.76151	9.7623	9.76548	9.76262	9.76464	9.76296	9.76467	9.76291	9.76849	9.76715	9.76354	9.76255	9.76342	9.76297	9.76285	9.76506	9.76321	9.76277	9.76364
		9.76528	9.76491	9.76338	9.76982	9.7679	9.76703	9.76686	9.77123	9.76668	9.76412	9.7652	9.7627	9.7601	9.75971	9.76048	9.76561	9.76488	9.76396	9.76516	9.76699	9.76808	9.76878	9.7649	9.76313	9.76612	9.764	9.76115	9.76258	9.76404	9.76193
		9.76662	9.76779	9.76504	9.76779	9.76802	9.76696	9.7701	9.77072	9.76921	9.76509	9.7647	9.76156	9.76192	9.76517	9.76617	9.76427	9.7658	9.76427	9.76355	9.76771	9.76637	9.7668	9.76733	9.76205	9.76252	9.7651	9.76386	9.76335	9.76364	9.76554
Figure 2c
	Gradient - Flow potential
		x Position
	y Position	-55.629	-53.4604	-54.215	-55.8974	-56.3323	-55.7045	-54.3017	-52.136	-49.7675	-46.7567	-43.8496	-41.1319	-38.3439	-35.3438	-32.4997	-29.8549	-26.9768	-24.4742	-22.02	-19.5826	-17.151	-15.0787	-12.7787	-10.5442	-8.18676	-5.91853	-3.81437	-1.61159	-0.137242	-0.475992
		-54.1193	-52.3833	-53.0006	-54.6494	-55.3151	-55.0788	-54.1239	-52.0869	-49.4938	-46.6606	-43.8148	-40.6894	-37.6472	-34.7261	-31.8114	-28.954	-26.298	-23.553	-21.0887	-18.4968	-16.0723	-13.6381	-11.2904	-9.01043	-6.67341	-4.43713	-1.90084	0.594532	2.02639	1.42709
		-54.4911	-53.134	-54.501	-56.0398	-56.9215	-57.1349	-55.9828	-53.7035	-50.9453	-47.7994	-44.5254	-41.2116	-37.9045	-34.8067	-31.5889	-28.6145	-25.8287	-23.0874	-20.444	-17.8751	-15.4529	-13.029	-10.5717	-8.20713	-5.95478	-3.51057	-1.14053	0.800096	2.6972	2.31768
		-56.1043	-54.8126	-55.9194	-57.8502	-59.4204	-59.7785	-58.131	-55.8776	-52.6003	-49.0815	-45.5754	-41.9398	-38.2238	-34.8489	-31.6285	-28.568	-25.4869	-22.5952	-19.7678	-17.2026	-14.5288	-12.0456	-9.77385	-7.3981	-4.91913	-2.69367	-0.422557	1.64666	3.44457	2.82749
		-56.2305	-54.9952	-57.1388	-59.3209	-61.6312	-62.0079	-60.4578	-57.3836	-53.8661	-50.0111	-45.8698	-41.9413	-38.3409	-34.7422	-31.2403	-27.7825	-24.5614	-21.4809	-18.6202	-15.866	-13.2881	-10.7999	-8.3355	-6.01937	-3.80725	-1.39788	0.583749	2.8279	4.44037	4.02821
		-56.1461	-55.2806	-56.6951	-59.6335	-62.0242	-63.3308	-61.2886	-58.3782	-54.2406	-50.0504	-45.9541	-41.8405	-37.8021	-33.8048	-30.0374	-26.4573	-23.075	-19.9017	-16.8163	-14.1447	-11.6406	-9.03442	-6.53219	-4.23199	-1.84358	0.445129	2.61582	4.47774	5.99063	5.50808
		-54.6252	-53.9816	-55.6952	-57.8836	-60.261	-61.4761	-60.5282	-57.3836	-53.4103	-49.1996	-44.8715	-40.6348	-36.3771	-32.3977	-28.4926	-24.6693	-20.9737	-17.5847	-14.5971	-11.6442	-8.97184	-6.63972	-4.08848	-1.83791	0.435507	2.56094	4.75008	6.25677	7.79986	7.34032
		-52.3384	-51.8217	-53.5081	-55.4204	-57.3503	-58.1101	-57.4129	-54.8549	-51.2618	-47.2233	-42.9918	-38.6157	-34.4179	-30.1874	-26.1588	-22.2882	-18.6557	-15.1263	-12.0327	-8.93039	-6.21468	-3.55396	-1.16945	1.03525	3.12097	5.15068	7.18612	8.53341	9.83254	9.75993
		-49.9093	-49.2444	-50.6157	-52.396	-53.7687	-54.0513	-53.5001	-51.2815	-48.1035	-44.1876	-40.1679	-35.9956	-31.5964	-27.386	-23.3593	-19.4887	-15.6887	-12.1869	-8.88011	-5.89186	-3.067	-0.486678	1.94071	4.13002	6.00391	7.93074	9.82073	10.8523	12.1677	12.0508
		-46.8424	-46.5876	-47.4194	-48.8575	-49.9886	-50.0634	-49.193	-47.2627	-44.371	-40.852	-36.8487	-32.7931	-28.5157	-24.3314	-20.0145	-16.1536	-12.2677	-8.79895	-5.44546	-2.40493	0.428137	2.85232	5.15683	7.24606	9.05261	10.6856	12.2682	13.481	14.7012	14.3299
		-44.2101	-43.4513	-44.4172	-45.3789	-45.9819	-45.9353	-45.0218	-42.9059	-40.2036	-36.8889	-32.9765	-29.0307	-24.801	-20.6221	-16.4097	-12.4244	-8.58622	-5.03079	-1.62412	1.42439	4.14076	6.60885	8.61422	10.6439	12.164	13.7222	15.0753	16.1984	17.0429	16.9813
		-41.1164	-40.545	-41.1406	-41.7386	-42.1541	-41.7647	-40.6143	-38.6606	-35.882	-32.7671	-29.1113	-25.1589	-21.0784	-16.7935	-12.5369	-8.54396	-4.65802	-0.997118	2.2644	5.46152	8.05887	10.3973	12.4958	14.0423	15.6269	16.9251	18.0358	18.9006	19.7179	19.4738
		-38.0283	-37.5589	-37.7681	-38.2973	-38.3863	-37.7206	-36.3913	-34.4716	-31.5621	-28.4852	-24.8819	-21.0154	-16.9243	-12.7921	-8.51939	-4.47789	-0.619071	3.21584	6.53854	9.62851	12.1499	14.4753	16.3077	17.8226	19.1676	20.1434	21.1489	21.7938	22.3563	21.8301
		-35.0742	-34.6233	-34.6455	-34.8313	-34.5804	-33.7446	-32.4584	-30.2298	-27.5396	-24.3656	-20.703	-16.9408	-12.7374	-8.59327	-4.35448	-0.242909	3.66407	7.41496	10.7856	13.9733	16.5964	18.7319	20.467	21.7781	22.7799	23.7607	24.1778	24.8861	25.0205	24.4662
		-32.3509	-31.5834	-31.535	-31.382	-31.1925	-30.0251	-28.5541	-26.1978	-23.4587	-20.1763	-16.5364	-12.7886	-8.55704	-4.41172	-0.26243	3.98879	7.98723	11.7459	15.326	18.4378	21.0651	23.3155	24.878	25.9521	26.5031	27.1883	27.614	27.6921	27.7985	27.1258
		-29.5557	-28.8669	-28.6621	-28.2259	-27.6016	-26.5365	-24.7013	-22.3427	-19.4941	-16.1926	-12.5253	-8.6469	-4.60298	-0.397671	3.9363	8.23254	12.2776	16.2323	19.9063	23.1651	25.817	27.9221	29.5043	30.213	30.5639	30.7557	30.8231	30.7955	30.584	29.9809
		-27.0429	-26.0626	-25.6001	-25.259	-24.5018	-23.2182	-20.9799	-18.6935	-15.6922	-12.3825	-8.71614	-4.81289	-0.573748	3.58597	7.95324	12.3166	16.695	20.7192	24.4929	28.0274	30.776	32.8932	34.1538	34.6944	34.7708	34.5674	34.1674	33.8031	33.2736	32.4017
		-24.5191	-23.4511	-23.0187	-22.4093	-21.592	-19.8774	-17.8254	-15.11	-12.1309	-8.76742	-4.98417	-1.07169	3.10004	7.31505	11.7763	16.3726	20.6315	25.1419	29.2066	32.9341	35.8626	38.0904	39.0567	39.3976	39.096	38.2715	37.4902	36.9162	35.9584	34.9169
		-22.0756	-20.7982	-20.4894	-19.6874	-18.6005	-16.8587	-14.6575	-12.0414	-8.79052	-5.57329	-1.78565	2.277	6.56531	10.8644	15.1956	19.7758	24.6436	29.2181	33.6186	37.6768	41.1074	43.3947	44.2937	44.1484	43.3666	42.0601	40.8293	39.6756	38.7492	37.1707
		-19.6486	-18.5951	-17.905	-17.2099	-15.8987	-14.1902	-11.8682	-9.06713	-5.76789	-2.4003	1.37118	5.263	9.43159	13.8497	18.4569	23.0556	27.9293	32.7876	37.4723	42.2148	46.1817	49.059	49.6259	49.1237	47.6436	45.9107	43.9551	42.3535	41.0531	39.2712
		-17.1976	-16.0577	-15.4355	-14.6598	-13.3307	-11.5009	-9.01098	-6.27734	-3.07507	0.355109	3.98562	8.01597	12.1334	16.522	21.1193	25.8082	30.7982	35.8517	41.0002	46.0698	50.7337	54.3187	54.9947	53.5943	51.6762	49.3396	46.8307	45.1101	43.2821	41.2638
		-14.9428	-13.6992	-13.0318	-12.1754	-10.9058	-8.93205	-6.43299	-3.54294	-0.568788	2.81182	6.43897	10.3556	14.4621	18.7618	23.2646	27.8894	32.7453	37.873	43.348	48.7553	54.1802	58.6045	59.177	57.4415	55.023	52.2876	49.6219	47.3586	45.421	42.7443
		-12.6902	-11.2794	-10.8395	-9.76908	-8.45616	-6.58257	-4.0757	-1.1878	1.99382	5.29919	8.62821	12.3314	16.2533	20.4389	24.8277	29.4054	34.16	39.1334	44.298	49.6633	55.0685	59.4045	60.747	59.0682	56.8742	54.1599	51.4725	48.9819	46.8911	44.2038
		-10.5972	-9.01544	-8.48997	-7.47483	-6.1411	-4.17153	-1.74183	0.984159	3.98862	7.13131	10.4891	14.0462	17.8278	21.8496	25.8369	30.1459	34.7343	39.4581	44.1825	49.0018	53.6737	57.4103	59.0843	58.7698	57.1952	54.8748	52.1448	50.3722	48.4939	45.6752
		-8.32009	-6.73545	-5.93442	-5.4271	-3.90641	-1.95344	0.389861	3.0356	5.91253	8.90747	12.1239	15.5028	18.8688	22.4533	26.409	30.5248	34.6241	38.9009	43.3144	47.4867	51.5697	54.7142	56.6699	56.7197	56.1496	54.5348	52.6438	50.9726	49.1851	46.5181
		-6.06645	-4.35966	-3.6379	-2.91701	-1.57472	0.389171	2.59359	5.18099	7.78876	10.6761	13.7015	16.8079	19.9806	23.5138	27.0663	30.6692	34.4628	38.2493	42.0748	45.605	49.0464	51.9814	54.0859	54.4366	54.5056	53.7543	52.6471	51.663	50.4706	47.8735
		-3.63725	-2.28635	-1.5206	-0.619565	0.671287	2.19424	4.57488	6.90297	9.55587	12.1158	14.9417	17.8408	21.1306	24.2162	27.443	30.6056	33.9406	37.3134	40.6239	43.8908	46.7668	49.3237	51.251	52.1678	52.2224	52.7026	52.3955	51.9654	51.1668	48.2034
		-1.81795	0.243558	0.566683	1.40171	2.86178	4.26165	6.37987	8.73585	11.0954	13.5672	16.1542	18.8997	21.6023	24.5656	27.5467	30.6366	33.6847	36.6574	39.5501	42.301	44.8738	47.0678	49.0115	50.139	50.7419	51.2672	51.9559	52.225	52.5547	49.9985
		-0.364618	1.93732	2.60595	3.26569	4.17263	5.71382	7.45489	9.57137	11.9665	14.3683	16.7801	19.3354	21.9613	24.7497	27.6212	30.4507	33.3102	35.9722	38.4843	40.9638	43.1711	45.1877	46.8519	47.9059	49.2515	50.2044	51.3084	52.4371	52.7648	50.1932
		-0.654184	1.36741	2.30302	2.87065	3.88514	5.87378	7.40804	9.26247	11.5597	13.9444	16.5339	19.3437	21.854	24.4458	26.8865	29.6802	32.2956	34.8032	37.0415	39.2359	41	42.9115	44.0088	45.4075	46.454	47.5088	48.8722	50.018	50.2745	48.6282
	Uniform - Flow potential
		x Position
	y Position	-6.96476	-5.79767	-4.9679	-4.27165	-3.75318	-2.85682	-2.58607	-1.98128	-1.25484	-0.819693	-0.453402	-0.367281	-0.182762	0.202417	0.0156742	0.0164225	-0.231653	-0.490869	-0.209979	-0.155984	-0.601162	-0.457702	-0.689829	-0.63083	-1.1931	-1.67629	-2.37922	-2.67039	-3.25406	-4.20642
		-5.7919	-4.33004	-3.79105	-3.281	-2.96197	-2.17663	-1.50196	-1.22518	-0.358865	0.140683	0.210096	0.581173	0.607703	0.637771	0.543633	0.910112	0.652186	0.585095	0.665661	0.471128	0.218084	-0.0103982	-0.0175806	-0.182245	-0.37575	-0.568935	-1.15201	-1.85716	-2.13618	-3.54471
		-5.32999	-4.16392	-3.44196	-2.8736	-2.33271	-1.86115	-1.48444	-0.953758	-0.310729	0.280068	0.81376	0.911711	0.948808	0.925432	0.978835	0.963024	1.10271	0.913572	0.934378	0.607349	0.372985	0.0353362	0.159465	0.0755767	-0.0938393	-0.296791	-0.743216	-1.10932	-2.01915	-2.75572
		-4.80028	-3.66226	-3.46408	-2.91225	-2.155	-1.60853	-1.25376	-0.595422	-0.188939	0.36636	0.716704	0.584035	1.00559	1.09944	1.34058	1.14099	1.08847	0.919148	1.0804	1.05206	0.4356	0.129258	0.115084	-0.0426502	-0.349864	-0.304495	-0.588499	-0.904839	-1.44126	-2.38852
		-4.41424	-3.53593	-3.03644	-2.60114	-1.98759	-1.47731	-1.05349	-0.692456	-0.129796	0.362295	0.611495	1.20149	1.34994	1.30844	1.21282	1.2786	1.02743	0.989395	0.87709	0.835433	0.581959	0.450127	0.415588	0.308553	0.122112	-0.32261	-0.262067	-0.633229	-0.932518	-1.89417
		-4.2741	-3.13225	-2.86617	-2.40148	-1.79063	-1.4883	-1.06318	-0.351199	0.0846298	0.512843	0.826623	1.14812	1.25845	1.12641	1.05164	1.10581	0.939148	1.05151	0.791089	0.96655	0.689304	0.60142	0.324421	0.451204	0.212115	-0.438666	-0.548852	-0.719329	-0.819851	-1.67221
		-4.1399	-3.23791	-2.92846	-2.3111	-1.81666	-1.37188	-1.03431	-0.365255	0.043928	0.440932	1.00141	1.08752	1.22294	1.24828	1.32088	0.823877	1.29297	0.895358	0.860222	1.01986	0.949041	0.677046	0.574381	0.64664	0.302425	0.0552886	-0.176197	-0.181422	-0.444051	-1.44518
		-3.81842	-3.26195	-2.61088	-2.14417	-1.62638	-1.09677	-0.721942	-0.305736	-0.0119578	0.410836	0.781218	0.911367	1.19867	1.30751	1.1562	1.3169	1.24209	1.01204	0.901879	1.04598	0.934512	0.744695	0.689284	0.61476	0.69006	0.251453	0.23889	-0.0368234	-0.307449	-1.08985
		-3.98241	-2.92183	-2.49673	-2.10082	-1.60634	-0.932161	-0.522211	-0.377329	0.125332	0.286339	0.741111	0.996639	1.18029	1.58763	1.68141	1.32814	1.23181	1.22176	1.28973	1.25121	1.13103	1.2499	0.93971	0.851038	0.822629	0.417448	0.460329	0.26491	-0.091325	-0.826768
		-3.99937	-2.77136	-2.11543	-1.57234	-1.30467	-1.13868	-0.719469	-0.355482	-0.0218074	0.167928	0.621916	0.977766	0.891916	1.30993	1.61805	1.37236	1.30433	1.77552	1.49509	1.45158	1.33341	1.67254	1.26619	1.28612	0.947677	0.821889	0.604808	0.219501	0.448801	-0.678548
		-3.19955	-2.61811	-1.85079	-1.28365	-1.1744	-1.10259	-0.58826	-0.252967	-0.206727	0.337616	0.519156	1.03435	1.15625	1.41958	1.72775	1.43496	1.61126	2.1292	1.85261	1.94922	1.72718	1.40616	1.29629	1.3232	0.974079	0.753431	0.581267	0.465685	0.261676	-0.35139
		-2.45787	-1.7017	-1.41926	-1.31087	-1.05738	-0.843785	-0.484399	-0.664008	-0.0210278	0.344945	0.573776	1.00655	1.17783	1.36773	1.68655	1.81604	1.87748	2.42802	1.97296	1.81138	1.91732	1.61776	1.56936	1.36137	0.997098	0.461568	0.457185	0.533851	0.209477	-0.40867
		-2.03862	-1.2854	-1.21858	-1.11735	-1.2853	-0.995514	-0.804792	-0.485278	0.164715	0.318633	0.831192	1.1385	1.36121	1.58933	2.01639	2.1751	2.20956	2.35237	2.25728	2.17928	1.70205	1.44537	1.61669	1.54075	0.870843	0.462898	0.413524	0.435529	0.0321925	-0.752752
		-2.03922	-1.28203	-1.03158	-0.865999	-0.970367	-1.08453	-0.387965	-0.192674	0.0548622	0.450132	0.697017	0.980183	1.37679	1.77919	1.68683	2.23958	2.14	2.37973	2.13825	1.94978	1.75899	1.46072	1.76895	1.49372	1.22556	0.819849	0.936308	0.639409	0.32136	-0.300464
		-2.07937	-1.31869	-0.966518	-1.07685	-1.00857	-0.762756	-0.217088	0.00310573	0.327212	0.903755	0.883417	1.19526	1.53249	1.62835	2.07262	2.36309	2.5596	2.10017	2.2581	2.18967	1.78047	1.83784	1.77716	1.56513	1.37045	0.974175	0.829604	0.536053	0.464599	-0.344579
		-2.13536	-1.43346	-1.11229	-1.05054	-0.934561	-0.621418	-0.42719	0.0735616	0.802862	0.578351	1.38366	1.34755	1.33581	1.67524	2.38993	2.38386	2.41654	2.27613	2.29932	2.02989	1.98556	2.11405	1.76008	1.71869	1.51577	1.42802	0.928277	0.605478	0.356424	-0.0896893
		-2.0163	-1.5639	-1.19013	-1.07933	-1.00682	-0.627523	-0.431913	-0.125855	0.430339	0.943399	1.27695	1.4312	1.79761	2.05833	2.22157	2.36351	2.44391	2.37263	2.08048	2.3093	2.32655	2.20523	2.04711	1.86304	1.73254	1.14834	1.30806	0.659922	0.432828	-0.11821
		-2.26782	-1.88406	-1.33624	-1.32086	-1.11825	-0.759731	-0.465391	0.0676387	0.45178	0.958202	1.41081	1.58765	1.59574	2.14884	2.37231	2.81664	2.63461	2.59826	2.65263	2.81495	2.44116	2.48247	2.07794	1.69555	1.69841	1.64291	1.48409	0.988421	0.884788	0.194317
		-3.08875	-2.19607	-1.93217	-1.52082	-1.29986	-0.802804	-0.58727	-0.126349	0.222488	0.779583	1.17501	1.61347	2.00141	2.31883	2.30489	2.51161	2.58998	2.67723	2.52909	2.69901	2.76599	2.73373	2.49794	2.46415	2.30346	1.77061	1.72972	1.4805	1.0604	0.259536
		-3.40134	-2.59508	-2.05159	-1.82013	-1.59247	-1.18371	-0.828412	-0.418857	0.0590029	0.701217	1.08252	0.967349	1.71076	2.08507	2.56522	2.41562	2.28947	2.21941	2.61939	2.79552	2.76378	2.82578	2.94624	2.67807	2.59128	2.18677	1.82182	1.49702	1.22195	0.693331
		-4.00622	-3.29637	-2.78302	-2.31146	-2.11007	-1.52973	-0.958422	-0.477029	0.0960953	0.559256	0.708067	1.09258	1.61205	1.85719	1.99897	2.07978	2.39441	2.45783	2.7308	2.65755	3.04828	3.10721	2.79038	2.83201	2.56195	2.27538	1.89449	1.85554	1.66489	0.674732
		-4.71687	-3.70321	-3.04105	-2.75893	-2.48278	-2.17255	-1.22848	-0.618008	-0.225779	-0.0206325	0.42699	0.972458	1.28223	1.64332	1.78933	2.07498	2.33597	2.37707	2.60556	2.7736	3.06011	3.0933	3.00777	2.89493	2.54413	2.41966	2.37744	2.18642	1.53399	0.754938
		-5.10088	-3.85971	-3.65484	-3.40678	-2.91139	-2.5026	-1.81528	-1.3337	-0.593061	0.0672364	0.258068	0.789218	1.39664	1.46397	1.77305	1.9866	2.04998	2.28254	2.38359	2.90812	2.94089	2.87068	3.07549	2.81331	2.80992	2.2597	2.35386	2.07763	1.74665	0.891183
		-5.13424	-4.59039	-4.19544	-3.65824	-3.58886	-3.01786	-2.51817	-1.87273	-1.15191	-0.602746	-0.229311	0.318883	0.680868	1.45133	1.77376	1.83131	2.21358	2.32445	2.25041	2.68069	2.87067	2.97224	2.92198	2.75875	2.37494	2.39498	1.91798	1.91195	1.49096	0.807991
		-5.76003	-4.78544	-4.51129	-4.47403	-3.98979	-3.37857	-2.57442	-2.12059	-1.4837	-1.06694	-0.540923	-0.17585	0.477968	1.0349	1.38714	1.69419	2.08727	2.23188	2.01085	2.1678	2.48272	2.83927	2.4632	2.51406	2.24819	2.23248	1.87582	1.53019	1.47088	0.575494
		-6.02011	-5.03325	-4.73401	-4.67597	-4.27451	-3.52997	-2.8623	-2.51564	-1.98204	-1.42398	-1.15955	-0.585359	0.0361804	0.686348	1.2345	1.31204	1.54134	1.81424	1.89684	2.07411	2.37913	2.31097	2.1531	2.27498	1.93678	1.84094	1.67282	1.34293	1.09886	0.0828525
		-6.12974	-5.2804	-4.97696	-4.76139	-4.50912	-4.07544	-3.54268	-2.86913	-2.15277	-1.96751	-1.34333	-0.576511	-0.154535	0.439645	0.843185	0.866666	0.865869	1.19524	1.47442	1.6811	1.9763	2.26095	2.01262	1.75352	1.78719	1.57273	1.53176	0.929254	0.893086	-0.171799
		-6.52803	-5.51714	-5.16215	-4.89118	-4.68704	-4.38861	-3.69461	-3.28772	-2.56363	-2.04794	-1.50192	-0.730846	-0.263268	-0.00640841	0.411178	0.966372	1.01887	1.04277	1.21201	1.17567	1.53261	1.8681	1.72916	1.51792	1.43733	1.36446	1.19135	0.995643	0.904302	-0.333036
		-7.18255	-5.81686	-5.56683	-5.27515	-4.94436	-4.48539	-4.19437	-3.71356	-3.08967	-2.3248	-1.51354	-1.06126	-0.519776	0.231379	0.54811	0.32816	0.469813	0.747464	0.70086	0.895949	1.00966	1.12694	1.25225	1.16439	0.776305	0.85306	0.781391	0.754219	0.285994	-0.739652
		-8.55728	-7.50938	-6.69941	-5.94975	-5.73952	-5.10904	-5.14615	-4.65233	-4.01782	-3.3101	-2.63919	-1.93892	-0.990956	-0.961027	-0.659884	-0.0750728	-0.270544	0.00428381	0.0182122	0.103389	0.0448871	0.230611	0.110173	0.326015	0.282395	-0.0172961	-0.290957	-0.528259	-1.07979	-2.10428
Figure 2d
	Gradient - Instrength vs. Flow potential correlation							Uniforms - Instrength vs. Flow potential correlation
	Mean	SD						Mean	SD
	-0.558523	0.377232						-0.0332287	0.263041
	-0.561592	0.375412						-0.0332339	0.263013
	-0.564595	0.373761						-0.0333502	0.263049
	-0.567709	0.372087						-0.0334254	0.263128
	-0.570873	0.370356						-0.0336798	0.263048
	-0.5739	0.368943						-0.0336084	0.263025
	-0.57687	0.367532						-0.0337762	0.263092
	-0.579955	0.366025						-0.0338597	0.263057
	-0.582965	0.364623						-0.0338868	0.263008
	-0.585956	0.363371						-0.0339045	0.262968
	-0.588884	0.362244						-0.033925	0.262897
	-0.591811	0.3612						-0.0339451	0.262837
	-0.594749	0.360202						-0.0339707	0.262826
	-0.597598	0.3592						-0.0339889	0.262823
	-0.600348	0.358412						-0.034052	0.262855
	-0.602991	0.357813						-0.0341366	0.26292
	-0.605604	0.357198						-0.0342166	0.26295
	-0.608308	0.356433						-0.034319	0.26313
	-0.610989	0.355693						-0.0344338	0.2633
	-0.613559	0.35511						-0.034508	0.26341
	-0.616052	0.354586						-0.0345375	0.263504
	-0.618555	0.353936						-0.0346279	0.263638
	-0.620958	0.35322						-0.0346202	0.263687
	-0.623396	0.352517						-0.0346505	0.263722
	-0.625791	0.35182						-0.0347343	0.263654
	-0.628166	0.351166						-0.0348267	0.263623
	-0.630414	0.350531						-0.0348873	0.263651
	-0.632683	0.349749						-0.0349201	0.263635
	-0.634876	0.34903						-0.0349216	0.263573
	-0.637033	0.348296						-0.034915	0.263467
	-0.639158	0.347582						-0.0349565	0.263447
	-0.641346	0.34671						-0.0350657	0.263428
	-0.643505	0.345895						-0.035199	0.263362
	-0.645548	0.345214						-0.0353134	0.263336
	-0.647563	0.344465						-0.0352758	0.263351
	-0.649551	0.343666						-0.0353164	0.263383
	-0.651564	0.342815						-0.0353741	0.263434
	-0.653557	0.341905						-0.0354279	0.263476
	-0.655457	0.341095						-0.0354846	0.263478
	-0.657365	0.340301						-0.0355749	0.263486
	-0.659267	0.339372						-0.0356575	0.263481
	-0.661108	0.338403						-0.0356262	0.263455
	-0.662927	0.337438						-0.0356828	0.263499
	-0.664762	0.336351						-0.0357022	0.263539
	-0.666534	0.33532						-0.0357191	0.263535
	-0.6683	0.334209						-0.03574	0.263532
	-0.670013	0.333144						-0.0357319	0.263567
	-0.671738	0.332056						-0.0357999	0.263482
	-0.673427	0.330873						-0.0358381	0.263437
	-0.675179	0.329572						-0.0358537	0.26339
	-0.67684	0.328348						-0.0358624	0.263376
	-0.678446	0.327114						-0.0358323	0.263389
	-0.680034	0.325844						-0.0357839	0.263384
	-0.681569	0.324582						-0.0357542	0.263341
	-0.683165	0.323227						-0.0357701	0.263311
	-0.684707	0.32188						-0.0359763	0.263233
	-0.686257	0.320419						-0.0360941	0.263151
	-0.687744	0.319066						-0.0361467	0.26309
	-0.689187	0.317754						-0.0361717	0.263016
	-0.69063	0.316473						-0.0362107	0.262921
	-0.692092	0.315018						-0.0363383	0.2628
	-0.693531	0.313552						-0.0364683	0.262698
	-0.695064	0.311968						-0.0365447	0.262688
	-0.696603	0.310386						-0.0366048	0.262666
	-0.698076	0.308921						-0.0367093	0.262637
	-0.699599	0.307337						-0.0368232	0.262592
	-0.701122	0.305672						-0.0369664	0.262519
	-0.702638	0.303901						-0.0371136	0.262482
	-0.704154	0.302095						-0.0372358	0.262411
	-0.705659	0.300321						-0.0373791	0.262338
	-0.707131	0.298538						-0.0377009	0.262088
	-0.708607	0.296688						-0.0378805	0.26204
	-0.710084	0.29488						-0.0380028	0.261969
	-0.711627	0.292899						-0.0381542	0.261904
	-0.713145	0.290807						-0.0382756	0.261826
	-0.71449	0.289111						-0.038435	0.261747
	-0.715934	0.287217						-0.0386037	0.261665
	-0.717441	0.285159						-0.038763	0.261584
	-0.718892	0.28317						-0.0388671	0.2615
	-0.720406	0.281017						-0.0389451	0.261447
	-0.721897	0.278905						-0.0390011	0.261406
	-0.723289	0.276917						-0.0390213	0.261247
	-0.724711	0.274916						-0.0391361	0.261162
	-0.726085	0.272934						-0.039294	0.261109
	-0.727368	0.271104						-0.0394377	0.261051
	-0.728671	0.269221						-0.0395236	0.261022
	-0.730058	0.267153						-0.0395945	0.261016
	-0.731379	0.265175						-0.0396805	0.261014
	-0.732696	0.263237						-0.0397522	0.261013
	-0.734041	0.261273						-0.0398474	0.261024
	-0.735354	0.259459						-0.0398856	0.261075
	-0.736685	0.257476						-0.039896	0.261174
	-0.737925	0.255699						-0.0399528	0.261244
	-0.739207	0.253913						-0.0400257	0.261255
	-0.740517	0.252164						-0.0400324	0.261235
	-0.741796	0.250414						-0.0400658	0.261184
	-0.743152	0.248519						-0.0401973	0.260986
	-0.74443	0.246909						-0.0402478	0.260927
	-0.745736	0.245327						-0.0402744	0.260821
	-0.747007	0.243759						-0.0403022	0.260776
	-0.74825	0.242256						-0.0403756	0.26077
	-0.749526	0.240719						-0.0403822	0.260762
	-0.750788	0.23925						-0.0403872	0.260731
	-0.752025	0.237851						-0.0404092	0.26071
	-0.753249	0.236437						-0.040427	0.260701
	-0.75451	0.23498						-0.0404322	0.26068
	-0.755702	0.233631						-0.0406346	0.260624
	-0.756828	0.232339						-0.0407825	0.26068
	-0.757955	0.231069						-0.0409639	0.260721
	-0.759129	0.229723						-0.0410513	0.26076
	-0.760285	0.22846						-0.0411324	0.260786
	-0.76144	0.227242						-0.0412231	0.260754
	-0.762606	0.226029						-0.0413023	0.260721
	-0.763773	0.224788						-0.0413422	0.260708
	-0.764968	0.223511						-0.0414068	0.260723
	-0.766186	0.222234						-0.041501	0.260696
	-0.767393	0.220943						-0.0415829	0.260709
	-0.768552	0.219778						-0.0416491	0.260765
	-0.769646	0.218822						-0.0417293	0.260883
	-0.770736	0.217854						-0.0418419	0.261006
	-0.77176	0.217012						-0.0419545	0.261125
	-0.772791	0.21616						-0.0420748	0.261223
	-0.773898	0.215172						-0.0421747	0.261319
	-0.775034	0.214227						-0.042272	0.261414
	-0.776102	0.213339						-0.042385	0.261516
	-0.777194	0.212448						-0.0424681	0.261617
	-0.778239	0.211635						-0.0423825	0.261703
	-0.779236	0.210924						-0.0423885	0.261847
	-0.780269	0.210154						-0.0423756	0.26196
	-0.781294	0.209409						-0.0423375	0.262077
	-0.782304	0.208675						-0.0421712	0.262201
	-0.783291	0.208012						-0.0420322	0.262351
	-0.78431	0.207309						-0.0420214	0.262462
	-0.785284	0.206617						-0.0420113	0.262567
	-0.786264	0.205939						-0.0419356	0.262712
	-0.787238	0.205261						-0.0418466	0.262894
	-0.788169	0.20466						-0.0416708	0.263131
	-0.789113	0.203996						-0.0416672	0.263422
	-0.79006	0.203331						-0.0416621	0.263623
	-0.790996	0.202689						-0.0416432	0.263843
	-0.791931	0.202015						-0.0415553	0.26401
	-0.792837	0.201494						-0.041473	0.264142
	-0.793742	0.200942						-0.0413492	0.264176
	-0.794638	0.200368						-0.0412548	0.264208
	-0.795481	0.19998						-0.0411494	0.264307
	-0.79629	0.199658						-0.0410382	0.264474
	-0.797075	0.199365						-0.0410738	0.264627
	-0.79784	0.199197						-0.0410602	0.264765
	-0.798684	0.198742						-0.0410259	0.264908
	-0.799501	0.198412						-0.041028	0.265049
	-0.800272	0.198189						-0.0410147	0.265202
	-0.801079	0.197925						-0.0409402	0.265339
	-0.80182	0.19791						-0.0409433	0.26551
	-0.802592	0.197702						-0.0409782	0.265686
	-0.803376	0.197389						-0.0410198	0.265833
	-0.804148	0.197092						-0.0410666	0.265981
	-0.804918	0.196816						-0.0411403	0.266099
	-0.805641	0.196618						-0.0412288	0.266237
	-0.80634	0.196492						-0.041329	0.266359
	-0.807003	0.196469						-0.0414203	0.266492
	-0.807677	0.196359						-0.0414697	0.266661
	-0.808346	0.196202						-0.0415188	0.266805
	-0.809019	0.195963						-0.0415787	0.266932
	-0.809663	0.195778						-0.0416473	0.26706
	-0.810303	0.19563						-0.041759	0.267286
	-0.810927	0.195506						-0.0418912	0.267505
	-0.811512	0.195523						-0.0420077	0.267691
	-0.812114	0.195418						-0.0421596	0.267825
	-0.812771	0.195168						-0.042362	0.267954
	-0.81339	0.195006						-0.0426437	0.268084
	-0.814013	0.194783						-0.0428311	0.268237
	-0.814599	0.194557						-0.0429128	0.268405
	-0.815218	0.194323						-0.0429399	0.268589
	-0.815837	0.194045						-0.0430531	0.268884
	-0.816466	0.193689						-0.0431082	0.269034
	-0.817083	0.193326						-0.0432502	0.269159
	-0.817647	0.192946						-0.043239	0.269235
	-0.818213	0.192507						-0.04326	0.26931
	-0.818739	0.192056						-0.0432704	0.269357
	-0.819284	0.191602						-0.0433042	0.269371
	-0.819845	0.191102						-0.0432742	0.269393
	-0.820394	0.19058						-0.0432659	0.269417
	-0.820941	0.190096						-0.0432511	0.26947
	-0.821486	0.189616						-0.0432754	0.269499
	-0.822018	0.189137						-0.0434069	0.269584
	-0.822569	0.188612						-0.0436568	0.269568
	-0.823126	0.188075						-0.0437875	0.269615
	-0.823617	0.187592						-0.0439012	0.269698
	-0.824124	0.187054						-0.0440289	0.269762
	-0.82465	0.186514						-0.0442257	0.269831
	-0.825197	0.185897						-0.0443743	0.269938
	-0.82574	0.185251						-0.0443511	0.270022
	-0.826271	0.184648						-0.0444823	0.270089
	-0.826776	0.184093						-0.0446938	0.270092
	-0.827267	0.183572						-0.0448689	0.270098
	-0.827767	0.183044						-0.0450117	0.270128
	-0.828258	0.182526						-0.0450518	0.270152
	-0.828714	0.182046						-0.045137	0.270273
	-0.829177	0.18152						-0.0453139	0.270401
	-0.829657	0.180946						-0.0454444	0.270483
	-0.830144	0.180322						-0.0455683	0.270529
	-0.830575	0.179755						-0.0457208	0.270539
	-0.830982	0.179373						-0.0459221	0.270573
	-0.831429	0.178902						-0.0460949	0.270593
	-0.831874	0.178437						-0.0462104	0.270664
	-0.832301	0.177952						-0.0463266	0.270736
	-0.832719	0.177439						-0.0465122	0.270744
	-0.833159	0.176922						-0.0466693	0.270814
	-0.833592	0.176389						-0.0467612	0.271062
	-0.834019	0.175834						-0.046892	0.27123
	-0.834442	0.175311						-0.0469975	0.271332
	-0.83487	0.174823						-0.0471725	0.271395
	-0.835228	0.17446						-0.0473579	0.271506
	-0.835618	0.17408						-0.0475141	0.271656
	-0.835963	0.173824						-0.0476978	0.27183
	-0.836319	0.173554						-0.0479223	0.271995
	-0.836663	0.173231						-0.0481547	0.272158
	-0.836977	0.172902						-0.0484317	0.272303
	-0.837322	0.17252						-0.048594	0.272499
	-0.837663	0.172173						-0.0487284	0.272688
	-0.837968	0.171837						-0.0488448	0.272904
	-0.838285	0.171487						-0.0489368	0.273175
	-0.838599	0.171123						-0.0490586	0.273428
	-0.838905	0.170744						-0.049187	0.273607
	-0.8392	0.170398						-0.0493246	0.273795
	-0.839535	0.170016						-0.0493361	0.273883
	-0.839874	0.169624						-0.0493721	0.273979
	-0.840219	0.169184						-0.0493907	0.274067
	-0.840574	0.168751						-0.0493744	0.27416
	-0.840906	0.168342						-0.0494338	0.274269
	-0.841216	0.167948						-0.0495444	0.274393
	-0.841537	0.167537						-0.0496659	0.274516
	-0.841876	0.167083						-0.049805	0.274593
	-0.842186	0.166653						-0.0499328	0.274679
	-0.842499	0.166234						-0.050009	0.274749
	-0.842783	0.165844						-0.0501162	0.274831
	-0.843083	0.165464						-0.0501649	0.274962
	-0.843343	0.165111						-0.0502766	0.275075
	-0.843638	0.164646						-0.0504025	0.27519
	-0.843903	0.164225						-0.0505204	0.275268
	-0.844106	0.164011						-0.0506249	0.275352
	-0.844328	0.163647						-0.0507534	0.275476
	-0.844617	0.163211						-0.0508661	0.275558
	-0.844886	0.162753						-0.0509915	0.275681
	-0.845182	0.162124						-0.0510986	0.275844
	-0.845445	0.161621						-0.0510895	0.27595
	-0.845719	0.161098						-0.051079	0.276052
	-0.846048	0.160432						-0.0511097	0.276191
	-0.846366	0.159829						-0.0510856	0.276324
	-0.846661	0.159318						-0.0510335	0.27641
	-0.846996	0.158745						-0.0509391	0.276421
	-0.847281	0.158318						-0.0508295	0.276546
	-0.847581	0.157788						-0.050746	0.276615
	-0.847888	0.157209						-0.0506964	0.276645
	-0.848214	0.156625						-0.0507821	0.276711
	-0.848504	0.156023						-0.0508425	0.276801
	-0.848777	0.155471						-0.050841	0.276834
	-0.849083	0.154873						-0.0508401	0.276867
	-0.849395	0.154244						-0.05084	0.276918
	-0.849679	0.153669						-0.0508578	0.276962
	-0.849938	0.153074						-0.0508793	0.277034
	-0.850252	0.152413						-0.0508707	0.277095
	-0.850546	0.151758						-0.0507848	0.277217
	-0.850842	0.151054						-0.0508294	0.277448
	-0.851182	0.15024						-0.0508672	0.2775
	-0.851453	0.149635						-0.0508718	0.277543
	-0.851713	0.149094						-0.0509037	0.277565
	-0.852034	0.148481						-0.0509509	0.277578
	-0.852288	0.147991						-0.0509772	0.277625
	-0.852518	0.147568						-0.0509773	0.277701
	-0.852733	0.147177						-0.0509622	0.277743
	-0.852919	0.146839						-0.0509541	0.277767
	-0.853127	0.146493						-0.0509241	0.277778
	-0.853332	0.146164						-0.0507786	0.277825
	-0.853534	0.145857						-0.0506714	0.277769
	-0.853726	0.145559						-0.0505713	0.277726
	-0.853917	0.145246						-0.0504778	0.277742
	-0.854095	0.144941						-0.0505817	0.277753
	-0.854272	0.144696						-0.0505522	0.27779
	-0.854481	0.144373						-0.0506371	0.277829
	-0.854673	0.144065						-0.0507146	0.277743
	-0.854858	0.14378						-0.0507149	0.277732
	-0.855072	0.143458						-0.0508005	0.277689
	-0.855301	0.14314						-0.050752	0.277763
	-0.855518	0.142821						-0.0505996	0.277761
	-0.855751	0.14245						-0.0503905	0.277713
	-0.856002	0.141986						-0.0502321	0.277728
	-0.856264	0.141558						-0.0500973	0.27775
	-0.856542	0.141113						-0.0499321	0.277767
	-0.85679	0.140741						-0.0497821	0.277791
	-0.85699	0.140446						-0.0496306	0.277845
	-0.857274	0.140049						-0.0495232	0.277931
	-0.857535	0.139688						-0.0494287	0.278028
	-0.857805	0.139317						-0.0492107	0.278106
	-0.858109	0.138965						-0.0490976	0.278248
	-0.85834	0.13866						-0.0489689	0.278326
	-0.858565	0.138366						-0.0488091	0.278303
	-0.858803	0.138044						-0.0486318	0.278375
	-0.859065	0.137651						-0.0485339	0.278571
	-0.859365	0.137199						-0.0484242	0.278774
	-0.859668	0.136726						-0.0482484	0.278972
	-0.859977	0.136233						-0.0478757	0.279357
	-0.860248	0.135792						-0.0476201	0.279541
	-0.860543	0.135368						-0.047387	0.279732
	-0.860815	0.135052						-0.0472246	0.279958
	-0.861083	0.134713						-0.0471448	0.280171
	-0.86133	0.134401						-0.0470944	0.280324
	-0.861611	0.134017						-0.047083	0.280496
	-0.86185	0.133766						-0.0470695	0.280651
	-0.862114	0.133459						-0.0470471	0.280819
	-0.862422	0.133053						-0.0470438	0.280975
	-0.862724	0.132637						-0.0470353	0.281105
	-0.863003	0.132276						-0.04702	0.281195
	-0.863303	0.131897						-0.0469544	0.281268
	-0.863602	0.131561						-0.0469186	0.281384
	-0.863873	0.131301						-0.0469296	0.281391
	-0.864112	0.131098						-0.0468644	0.281442
	-0.864393	0.130852						-0.0468099	0.281509
	-0.864679	0.130602						-0.046762	0.28163
	-0.864944	0.130388						-0.0466332	0.281838
	-0.865237	0.130152						-0.0466535	0.281995
	-0.865513	0.129922						-0.0466708	0.282165
	-0.865804	0.129698						-0.046642	0.282342
	-0.866084	0.12951						-0.0466066	0.282537
	-0.866346	0.129354						-0.0465048	0.282695
	-0.8666	0.129218						-0.046492	0.282812
	-0.866845	0.129114						-0.0465681	0.282917
	-0.867087	0.128999						-0.0466144	0.283045
	-0.867335	0.128877						-0.0466179	0.283205
	-0.867596	0.128739						-0.0467579	0.283377
	-0.867866	0.128567						-0.046924	0.283509
	-0.868112	0.128449						-0.0470727	0.283683
	-0.868366	0.128362						-0.0471487	0.283829
	-0.868681	0.128107						-0.0471987	0.283948
	-0.869006	0.127827						-0.0471607	0.284027
	-0.869365	0.127431						-0.0471873	0.284065
	-0.869685	0.127153						-0.0472366	0.284087
	-0.869977	0.126913						-0.0472682	0.284101
	-0.87026	0.126712						-0.0472741	0.284158
	-0.870508	0.126572						-0.0473119	0.284147
	-0.870731	0.126534						-0.0474592	0.284155
	-0.870964	0.126446						-0.0474981	0.284132
	-0.871238	0.126271						-0.0476084	0.284126
	-0.871519	0.126096						-0.0477767	0.284145
	-0.871815	0.12587						-0.0478771	0.284205
	-0.872118	0.125636						-0.0479038	0.284258
	-0.872455	0.125327						-0.0479326	0.284293
	-0.87277	0.125025						-0.0479715	0.284345
	-0.873093	0.124741						-0.0480064	0.284403
	-0.873435	0.124456						-0.0481357	0.28459
	-0.873743	0.124213						-0.0481822	0.284684
	-0.874053	0.123974						-0.0482404	0.284791
	-0.87435	0.123723						-0.0483257	0.28494
	-0.874645	0.123458						-0.0483684	0.285145
	-0.874968	0.123166						-0.0482228	0.285523
	-0.875264	0.122901						-0.0481071	0.285703
	-0.875567	0.12268						-0.0479596	0.285802
	-0.875848	0.122523						-0.0478557	0.28598
	-0.876128	0.122353						-0.0477319	0.286148
	-0.876422	0.122143						-0.0475769	0.286309
	-0.876716	0.121985						-0.0474115	0.286493
	-0.877001	0.121802						-0.0472495	0.286658
	-0.87733	0.121518						-0.0470659	0.286822
	-0.877572	0.121443						-0.0469175	0.287058
	-0.877862	0.121267						-0.0467718	0.287142
	-0.878112	0.121146						-0.0466956	0.287243
	-0.878346	0.121042						-0.0464648	0.287159
	-0.878642	0.120788						-0.046397	0.287255
	-0.878889	0.120616						-0.0463265	0.287374
	-0.879155	0.120442						-0.0463257	0.287582
	-0.879406	0.120287						-0.046342	0.287716
	-0.879674	0.120081						-0.0463693	0.287791
	-0.879919	0.119931						-0.0463865	0.287855
	-0.880231	0.119683						-0.0464761	0.287901
	-0.880538	0.11938						-0.0466455	0.287901
	-0.880804	0.119208						-0.0468293	0.287894
	-0.881088	0.118974						-0.0468511	0.287925
	-0.881355	0.118793						-0.0468668	0.287962
	-0.881634	0.118491						-0.0469617	0.287974
	-0.881941	0.118152						-0.0469329	0.288063
	-0.882223	0.117883						-0.0469352	0.288164
	-0.882472	0.117761						-0.0469464	0.288316
	-0.882729	0.117552						-0.046889	0.288465
	-0.883003	0.11727						-0.0468327	0.288598
	-0.883274	0.116955						-0.0468158	0.288732
	-0.883531	0.116682						-0.0467958	0.288844
	-0.883797	0.116397						-0.0468163	0.2889
	-0.884042	0.116152						-0.0467736	0.289003
	-0.884269	0.115937						-0.0466621	0.289094
	-0.884491	0.115706						-0.0464965	0.289151
	-0.88472	0.115425						-0.0463543	0.289251
	-0.884956	0.115131						-0.0462152	0.28939
	-0.885203	0.114781						-0.0460795	0.289562
	-0.885429	0.114468						-0.0459387	0.289802
	-0.885663	0.114107						-0.0458539	0.290145
	-0.885901	0.113711						-0.0457571	0.290437
	-0.886135	0.113305						-0.0457284	0.290765
	-0.886353	0.112916						-0.0456922	0.291096
	-0.886575	0.112521						-0.0456305	0.291362
	-0.886788	0.112136						-0.0456034	0.291565
	-0.88703	0.111688						-0.0456824	0.29176
	-0.887333	0.111019						-0.0457096	0.291871
	-0.887589	0.110602						-0.0456223	0.292143
	-0.887851	0.11011						-0.0456229	0.292353
	-0.888078	0.109773						-0.0456455	0.292573
	-0.888292	0.109466						-0.0457041	0.292764
	-0.888509	0.109078						-0.0457808	0.292945
	-0.888762	0.108613						-0.0459537	0.292947
	-0.889015	0.10816						-0.04599	0.293163
	-0.889273	0.10769						-0.0460553	0.293385
	-0.889515	0.107252						-0.0461341	0.293592
	-0.889758	0.106787						-0.0461732	0.293813
	-0.890026	0.106266						-0.0461849	0.294008
	-0.890295	0.105689						-0.0461375	0.29436
	-0.890556	0.105123						-0.0461929	0.294553
	-0.890822	0.104587						-0.0462543	0.29473
	-0.891054	0.104124						-0.0463371	0.294884
	-0.891279	0.103725						-0.0464483	0.295077
	-0.891493	0.103396						-0.046605	0.295303
	-0.891734	0.102931						-0.0466956	0.295526
	-0.891949	0.102487						-0.0467059	0.295722
	-0.892187	0.102						-0.0466815	0.295957
	-0.892445	0.1015						-0.0467493	0.29618
	-0.892699	0.101005						-0.0468461	0.296419
	-0.892961	0.100491						-0.0469566	0.296653
	-0.893217	0.0999689						-0.0471119	0.296873
	-0.893489	0.099393						-0.0472157	0.297123
	-0.893743	0.0988874						-0.0472917	0.297321
	-0.893992	0.098419						-0.0473897	0.29745
	-0.894243	0.0979406						-0.0474415	0.297599
	-0.894497	0.0974379						-0.0476143	0.297731
	-0.894739	0.0970079						-0.0475733	0.297935
	-0.894984	0.0965622						-0.0474881	0.298171
	-0.895246	0.0960942						-0.0474416	0.29841
	-0.895526	0.0955649						-0.0474607	0.298666
	-0.895795	0.0950352						-0.0474162	0.298883
	-0.896031	0.0946203						-0.0473689	0.299158
	-0.896277	0.0942227						-0.0472768	0.299402
	-0.896515	0.0937977						-0.0472226	0.299631
	-0.896757	0.0933407						-0.0471901	0.299863
	-0.897003	0.0928918						-0.0471848	0.300098
	-0.897255	0.0924265						-0.0472185	0.300354
	-0.897517	0.0919029						-0.0472816	0.300607
	-0.897767	0.0913624						-0.0472924	0.300881
	-0.898006	0.0908816						-0.0472671	0.301118
	-0.898255	0.0903612						-0.0472608	0.301283
	-0.898499	0.0898839						-0.0472645	0.301413
	-0.898724	0.0894695						-0.0473013	0.301493
	-0.89896	0.0890185						-0.0473411	0.301622
	-0.899175	0.0885504						-0.0475118	0.301763
	-0.899403	0.0880004						-0.0476448	0.30195
	-0.899602	0.0875357						-0.0476499	0.302165
	-0.899812	0.087021						-0.0476464	0.302364
	-0.900004	0.0865715						-0.0476239	0.302596
	-0.900171	0.0861839						-0.0476998	0.302821
	-0.900293	0.0858961						-0.047744	0.303024
	-0.900451	0.0855321						-0.0477524	0.303179
	-0.900602	0.0851716						-0.0477085	0.303328
	-0.900785	0.0847722						-0.0476505	0.303468
	-0.900946	0.0844177						-0.0476468	0.303659
	-0.901112	0.0840515						-0.0476357	0.303851
	-0.901282	0.0837047						-0.047641	0.30405
	-0.901432	0.08336						-0.0475199	0.304023
	-0.901587	0.0830205						-0.0474804	0.304123
	-0.901734	0.0826635						-0.047463	0.304217
	-0.901889	0.0823103						-0.0475833	0.304378
	-0.902014	0.0820206						-0.0476761	0.304542
	-0.90215	0.0817314						-0.0477536	0.304712
	-0.902285	0.0814303						-0.047949	0.304857
	-0.902435	0.0811071						-0.0479993	0.305052
	-0.902562	0.080824						-0.0480238	0.305257
	-0.902661	0.0806171						-0.0480151	0.305445
	-0.902765	0.0803968						-0.0479865	0.305626
	-0.90288	0.0801491						-0.0481105	0.305771
	-0.902989	0.0799277						-0.0482141	0.305949
	-0.903116	0.0796859						-0.0482561	0.306168
	-0.903229	0.0794576						-0.0482098	0.306446
	-0.903356	0.0791986						-0.0482835	0.306544
	-0.90349	0.0789376						-0.0482782	0.306811
	-0.903611	0.0787222						-0.0482137	0.307077
	-0.903737	0.078502						-0.0482291	0.307398
	-0.903856	0.0782966						-0.0483305	0.307769
	-0.903993	0.0780576						-0.0483759	0.308133
	-0.90412	0.077835						-0.0484309	0.308508
	-0.904264	0.0775687						-0.0484778	0.308838
	-0.904398	0.0773352						-0.0485356	0.309124
	-0.904532	0.0771186						-0.0485865	0.3094
	-0.904659	0.0769133						-0.0486606	0.30969
	-0.904789	0.0767082						-0.0487076	0.309946
	-0.904886	0.0765826						-0.0488737	0.31023
	-0.904966	0.0764763						-0.0490486	0.310449
	-0.90505	0.0763498						-0.0492184	0.310669
	-0.905135	0.0762196						-0.0493832	0.310889
	-0.905247	0.0760486						-0.0494725	0.311041
	-0.905368	0.075866						-0.0496038	0.31116
	-0.905465	0.0757255						-0.0496863	0.311348
	-0.905576	0.0755642						-0.0497715	0.311499
	-0.90567	0.0754551						-0.04979	0.311586
	-0.90577	0.0753282						-0.0498161	0.311777
	-0.905889	0.0751744						-0.0498622	0.311947
	-0.906036	0.074987						-0.049911	0.312102
	-0.906172	0.0748241						-0.049937	0.312263
	-0.906303	0.0746678						-0.049983	0.312539
	-0.906413	0.074559						-0.0499259	0.312713
	-0.906522	0.0744233						-0.0498737	0.312918
	-0.906641	0.0742464						-0.0498357	0.313158
	-0.906737	0.0742252						-0.0497436	0.313386
	-0.906831	0.0742104						-0.0497034	0.313619
	-0.906928	0.0742205						-0.0497016	0.313825
	-0.907018	0.0742313						-0.0497221	0.314036
	-0.907116	0.0742264						-0.0496701	0.314287
	-0.907218	0.0742052						-0.049615	0.314437
	-0.907332	0.0741716						-0.0495244	0.314634
	-0.907445	0.0741604						-0.0496394	0.31477
	-0.907524	0.0742526						-0.0497477	0.314896
	-0.907597	0.0744052						-0.0499928	0.315064
	-0.907665	0.0745926						-0.0501742	0.315184
	-0.907744	0.0747504						-0.0502601	0.3153
	-0.907823	0.0749534						-0.0502755	0.315429
	-0.907872	0.075234						-0.050279	0.315563
	-0.907972	0.0753405						-0.0502696	0.315684
	-0.908081	0.0754144						-0.0501823	0.315553
	-0.908184	0.0754997						-0.0502326	0.315587
	-0.908287	0.0755777						-0.0501842	0.315781
	-0.908367	0.0756745						-0.0501437	0.315933
	-0.908465	0.075783						-0.0501818	0.316115
	-0.908558	0.0759188						-0.0502128	0.316315
	-0.908613	0.0761929						-0.0504263	0.316475
	-0.908652	0.076568						-0.0504727	0.316632
	-0.908707	0.0768353						-0.050445	0.316782
	-0.908773	0.0770497						-0.0504841	0.316976
	-0.908843	0.0772172						-0.0505266	0.317158
	-0.908905	0.0774026						-0.050634	0.317401
	-0.908966	0.077609						-0.0508305	0.317687
	-0.90904	0.0777435						-0.0509348	0.31789
	-0.909114	0.0778419						-0.0511447	0.318189
	-0.90918	0.0779734						-0.0512808	0.318407
	-0.909245	0.0781018						-0.0513292	0.318641
	-0.909319	0.0781811						-0.0513181	0.318864
	-0.909376	0.0783255						-0.0514174	0.319051
	-0.909428	0.0784869						-0.0514899	0.319244
	-0.9095	0.0785471						-0.0516733	0.319445
	-0.909559	0.0785916						-0.051967	0.319618
	-0.90962	0.0786355						-0.0520935	0.31976
	-0.909677	0.0786748						-0.0522125	0.31989
	-0.909741	0.0787369						-0.0523175	0.319978
	-0.909808	0.078816						-0.0524218	0.3201
	-0.909853	0.0789544						-0.052493	0.320158
	-0.909907	0.0790638						-0.0525288	0.320254
	-0.90998	0.0790972						-0.0525596	0.320386
	-0.910059	0.0791235						-0.0525453	0.320455
	-0.910138	0.079176						-0.0525633	0.320551
	-0.910245	0.0790454						-0.0525745	0.320673
	-0.910331	0.0789917						-0.0524985	0.320751
	-0.910413	0.0789466						-0.0524632	0.320895
	-0.910496	0.0789199						-0.052402	0.320986
	-0.91059	0.0788662						-0.0523497	0.32108
	-0.910675	0.0788624						-0.0523637	0.321253
	-0.910758	0.0788517						-0.0523203	0.321407
	-0.910847	0.0788282						-0.052285	0.321571
	-0.910924	0.0788542						-0.0522853	0.321828
	-0.911002	0.0788435						-0.052387	0.322174
	-0.911064	0.0788925						-0.0524889	0.322337
	-0.911148	0.0788948						-0.0525546	0.322514
	-0.911239	0.0788643						-0.0525572	0.322701
	-0.91132	0.0788518						-0.0525242	0.322875
	-0.911391	0.0788573						-0.0525019	0.323031
	-0.91145	0.0788731						-0.0525084	0.323208
	-0.911515	0.078855						-0.0525544	0.323423
	-0.911581	0.0788298						-0.0525866	0.323658
	-0.91165	0.0787826						-0.0526119	0.32391
	-0.911712	0.0787732						-0.0526445	0.324122
	-0.911773	0.0787742						-0.0526803	0.324345
	-0.911824	0.0788001						-0.0527382	0.324563
	-0.911906	0.0786952						-0.052798	0.324775
	-0.91198	0.0786592						-0.0528506	0.324975
	-0.912069	0.0785335						-0.0528711	0.325177
	-0.912136	0.0785112						-0.0528264	0.325443
	-0.912192	0.0785503						-0.052839	0.325687
	-0.912243	0.0786169						-0.0528575	0.325924
	-0.9123	0.078608						-0.052919	0.326103
	-0.912359	0.0785561						-0.0528554	0.326303
	-0.912427	0.0784826						-0.052738	0.326504
	-0.912496	0.0783911						-0.052629	0.326718
	-0.912566	0.0782922						-0.0526222	0.326994
	-0.912634	0.0781949						-0.052664	0.327207
	-0.912705	0.0780968						-0.0526719	0.327479
	-0.912771	0.0780187						-0.0526319	0.327741
	-0.912835	0.0779263						-0.0526104	0.328016
	-0.912909	0.0778097						-0.0526218	0.328304
	-0.912986	0.0776925						-0.0525974	0.328585
	-0.913062	0.0775675						-0.0525415	0.328904
	-0.913149	0.0774264						-0.0524875	0.329206
	-0.913227	0.0773						-0.0525079	0.329523
	-0.913301	0.0771878						-0.0525445	0.329824
	-0.913366	0.0770894						-0.0526038	0.330111
	-0.913433	0.0769884						-0.0527073	0.330397
	-0.913499	0.0769082						-0.0528699	0.330634
	-0.913558	0.0768855						-0.0528367	0.330837
	-0.913614	0.0768521						-0.0530416	0.330993
	-0.913651	0.0768823						-0.0530432	0.331215
	-0.913672	0.0770878						-0.0530461	0.331454
	-0.913685	0.0773394						-0.0530675	0.331697
	-0.913729	0.0774001						-0.0530579	0.331924
	-0.913793	0.07734						-0.0530599	0.33216
	-0.913831	0.0773505						-0.0530684	0.332403
	-0.913873	0.0774289						-0.0531012	0.332701
	-0.913897	0.0775603						-0.0530948	0.333048
	-0.913901	0.077829						-0.0531207	0.333329
	-0.913919	0.0780452						-0.0531496	0.33363
	-0.913912	0.078412						-0.0531566	0.333913
	-0.913921	0.0787358						-0.0531902	0.334137
	-0.913956	0.0789018						-0.0532383	0.334378
	-0.913985	0.0791308						-0.0533095	0.334602
	-0.914019	0.0793394						-0.0534087	0.334797
	-0.914062	0.0795081						-0.0535002	0.33501
	-0.914111	0.0796666						-0.0535972	0.335151
	-0.914152	0.0798506						-0.0536657	0.335334
	-0.914174	0.080084						-0.0537061	0.33555
	-0.914162	0.0804971						-0.0537714	0.335804
	-0.914191	0.0806835						-0.0538685	0.336093
	-0.914218	0.0808041						-0.0539411	0.336308
	-0.914244	0.0809063						-0.0539888	0.336544
	-0.914245	0.0811872						-0.0540255	0.336767
	-0.914269	0.0813181						-0.0540547	0.336964
	-0.914294	0.0813772						-0.054088	0.337137
	-0.91429	0.0815358						-0.0541664	0.337285
	-0.91429	0.081715						-0.0543267	0.337448
	-0.914308	0.0817074						-0.0545132	0.337649
	-0.914332	0.0817016						-0.0546354	0.337826
	-0.91438	0.0815276						-0.0547243	0.337983
	-0.914439	0.0812981						-0.0547633	0.338172
	-0.91449	0.08104						-0.0549258	0.338341
	-0.914548	0.0807511						-0.0551015	0.338566
	-0.914613	0.0803857						-0.0552922	0.338782
	-0.914686	0.0800167						-0.0554983	0.33899
	-0.91477	0.0796213						-0.055694	0.33922
	-0.914846	0.0792278						-0.0558387	0.339411
	-0.914919	0.0788346						-0.0559901	0.339596
	-0.91499	0.0784449						-0.0561327	0.339829
	-0.915071	0.0779817						-0.0562987	0.340082
	-0.915149	0.0774477						-0.0565063	0.340324
	-0.915256	0.0768373						-0.0566773	0.340593
	-0.915357	0.0762524						-0.0568173	0.340865
	-0.915447	0.0757223						-0.056856	0.341257
	-0.915543	0.0751725						-0.0567411	0.341477
	-0.915648	0.0745842						-0.0569115	0.341726
	-0.915755	0.0739847						-0.057047	0.342023
	-0.915862	0.0733926						-0.0571664	0.342315
	-0.915971	0.0727933						-0.0573207	0.342587
	-0.916087	0.0721563						-0.0574628	0.342864
	-0.916203	0.0715206						-0.0576409	0.343136
	-0.916329	0.0708472						-0.057828	0.343381
	-0.916446	0.0702022						-0.058066	0.34362
	-0.916577	0.0695075						-0.0582444	0.343845
	-0.916717	0.0687949						-0.0584199	0.344053
	-0.91686	0.068117						-0.0585615	0.344263
	-0.91701	0.0674084						-0.0586787	0.344515
	-0.917164	0.0666615						-0.0588288	0.344724
	-0.917313	0.0659818						-0.0589395	0.344905
	-0.917462	0.0652788						-0.0590183	0.345106
	-0.91761	0.0645971						-0.0591125	0.345301
	-0.917774	0.0638699						-0.059225	0.345451
	-0.91793	0.0631822						-0.0593886	0.345617
	-0.918082	0.0624992						-0.059556	0.345794
	-0.918253	0.0617425						-0.0597054	0.345982
	-0.918429	0.0609608						-0.0598458	0.346128
	-0.918594	0.060239						-0.059966	0.346287
	-0.918742	0.0596005						-0.0601157	0.346438
	-0.918912	0.0588906						-0.060282	0.346564
	-0.919079	0.0582149						-0.0604394	0.346722
	-0.919241	0.0575532						-0.0606493	0.346899
	-0.919398	0.0568792						-0.0608619	0.347129
	-0.919552	0.0562231						-0.061114	0.347375
	-0.919698	0.0555832						-0.0613473	0.347611
	-0.919858	0.0549072						-0.0615057	0.347818
	-0.920013	0.0543099						-0.0616092	0.348038
	-0.920151	0.0537451						-0.0617654	0.34824
	-0.920292	0.0532034						-0.0619097	0.348462
	-0.920438	0.0526622						-0.0620478	0.348679
	-0.920581	0.0521561						-0.0621503	0.348904
	-0.920741	0.0515853						-0.0622759	0.349126
	-0.920886	0.0511048						-0.0624333	0.349365
	-0.921031	0.0506388						-0.0626092	0.349627
	-0.921168	0.0501996						-0.062783	0.349884
	-0.921307	0.0497657						-0.0629841	0.350133
	-0.921441	0.0493653						-0.063149	0.35039
	-0.921573	0.0489631						-0.0632923	0.350642
	-0.921698	0.0486212						-0.0634239	0.350901
	-0.921818	0.048283						-0.0635715	0.351173
	-0.921938	0.0479781						-0.0637276	0.351451
	-0.922059	0.0476567						-0.0638728	0.351746
	-0.922192	0.0473174						-0.0640284	0.35205
	-0.922318	0.0469893						-0.0641755	0.35236
	-0.922431	0.046701						-0.0642856	0.352673
	-0.922543	0.0464171						-0.0642453	0.353083
	-0.922655	0.0461442						-0.0642653	0.353414
	-0.922774	0.0458532						-0.0643205	0.353714
	-0.922886	0.0455869						-0.0644054	0.354006
	-0.923008	0.045306						-0.0644808	0.354274
	-0.923131	0.0450281						-0.0645505	0.35452
	-0.923256	0.0447704						-0.0646627	0.354764
	-0.923373	0.0445154						-0.0648144	0.355003
	-0.923496	0.0442524						-0.0650185	0.355162
	-0.923618	0.0440037						-0.0650873	0.355421
	-0.923737	0.0437722						-0.0651672	0.35566
	-0.923876	0.043491						-0.0652669	0.355856
	-0.92401	0.0432341						-0.0653279	0.356007
	-0.924116	0.0430501						-0.0654173	0.35617
	-0.924222	0.0428618						-0.065565	0.356386
	-0.924331	0.0426786						-0.0657039	0.356619
	-0.924441	0.0425046						-0.065831	0.356872
	-0.92453	0.0423849						-0.0659359	0.357158
	-0.924614	0.0422689						-0.0659854	0.357352
	-0.924687	0.0421887						-0.0660606	0.357576
	-0.924747	0.0421578						-0.0661827	0.357813
	-0.924814	0.0421166						-0.0663458	0.358077
	-0.92489	0.0420256						-0.0665176	0.358354
	-0.924959	0.0419388						-0.0665985	0.358604
	-0.925029	0.0418622						-0.0667149	0.358865
	-0.925092	0.0417776						-0.0667726	0.359099
	-0.925156	0.0416918						-0.0668203	0.359321
	-0.925215	0.0415973						-0.0668957	0.359554
	-0.925271	0.041536						-0.0669742	0.359803
	-0.925321	0.0415026						-0.0670233	0.360022
	-0.92537	0.0414545						-0.0670718	0.36025
	-0.925423	0.0414014						-0.0670851	0.360439
	-0.925465	0.0413952						-0.0671368	0.360627
	-0.92552	0.0413157						-0.0672126	0.360846
	-0.925585	0.0412066						-0.0672744	0.361073
	-0.925647	0.0410887						-0.0673032	0.361291
	-0.925713	0.0409544						-0.0673181	0.361552
	-0.925769	0.0408552						-0.0673395	0.361787
	-0.925822	0.0407476						-0.0673229	0.362008
	-0.925878	0.0406296						-0.0673598	0.362248
	-0.925932	0.0405163						-0.0674189	0.362472
	-0.925987	0.040383						-0.0675299	0.362688
	-0.926037	0.0402709						-0.0676778	0.362855
	-0.926089	0.040155						-0.0678345	0.363025
	-0.92614	0.0400392						-0.067942	0.363182
	-0.926188	0.0399497						-0.0680469	0.363338
	-0.926231	0.0398583						-0.0681416	0.363513
	-0.926276	0.0397522						-0.0682355	0.36369
	-0.926339	0.0395807						-0.0683232	0.363876
	-0.926398	0.039419						-0.0684263	0.364083
	-0.926449	0.0392865						-0.0685251	0.364302
	-0.926499	0.0391568						-0.0685821	0.364559
	-0.926545	0.0390352						-0.0686514	0.364834
	-0.926596	0.0388879						-0.0687016	0.365124
	-0.92664	0.0387628						-0.0687196	0.365486
	-0.926685	0.0386318						-0.0688081	0.365779
	-0.926726	0.0385108						-0.068893	0.366075
	-0.926767	0.038386						-0.0689835	0.366363
	-0.926812	0.0382558						-0.069046	0.366631
	-0.926848	0.0381435						-0.0690269	0.3669
	-0.926888	0.0380251						-0.0690261	0.367152
	-0.926926	0.0379088						-0.0691051	0.367465
	-0.92696	0.0377959						-0.0691633	0.36775
	-0.926995	0.0376791						-0.0692018	0.368014
	-0.927033	0.0375608						-0.0692352	0.368289
	-0.927074	0.0374299						-0.069274	0.368558
	-0.927121	0.0372865						-0.0693447	0.36887
	-0.927159	0.0371631						-0.0694278	0.369206
	-0.927195	0.0370458						-0.0694608	0.369545
	-0.927231	0.036933						-0.0695168	0.369861
	-0.927276	0.0368132						-0.0695616	0.370139
	-0.927315	0.0367058						-0.0695975	0.37041
	-0.927353	0.0365865						-0.069629	0.370694
	-0.927393	0.03647						-0.0698075	0.370977
	-0.927434	0.0363594						-0.0698352	0.371239
	-0.92747	0.0362678						-0.0698709	0.371457
	-0.927506	0.0361734						-0.0698981	0.371688
	-0.927544	0.0360772						-0.0699273	0.371899
	-0.927577	0.0359897						-0.0699329	0.37209
	-0.92761	0.0359146						-0.0699336	0.372247
	-0.927645	0.0358144						-0.0699105	0.372356
	-0.927681	0.035726						-0.070032	0.372537
	-0.927715	0.0356378						-0.070188	0.372736
	-0.927747	0.0355587						-0.0702612	0.372953
	-0.927777	0.0354629						-0.0702554	0.37327
	-0.927808	0.0353766						-0.0702138	0.373589
	-0.927844	0.035268						-0.0702372	0.373806
	-0.927877	0.035171						-0.0702858	0.373996
	-0.927912	0.0350711						-0.0703448	0.374156
	-0.927947	0.0349776						-0.070447	0.374321
	-0.927992	0.0348634						-0.070614	0.374466
	-0.92803	0.034762						-0.0707775	0.374638
	-0.928059	0.0346786						-0.0709312	0.374785
	-0.928084	0.0346061						-0.0710144	0.374961
	-0.928109	0.0345384						-0.0710338	0.375149
	-0.928129	0.0344685						-0.0710649	0.375339
	-0.92815	0.0344035						-0.0711056	0.375516
	-0.928172	0.0343401						-0.0711669	0.375683
	-0.928204	0.0342741						-0.0712511	0.375853
	-0.928235	0.0342151						-0.0713391	0.376004
	-0.928258	0.0341599						-0.0714329	0.376199
	-0.928279	0.034121						-0.071525	0.376426
	-0.928298	0.0340755						-0.0715607	0.376617
	-0.928316	0.0340349						-0.0716583	0.376861
	-0.928333	0.0339849						-0.0717473	0.377099
	-0.928353	0.0339245						-0.0718732	0.377365
	-0.928369	0.0338744						-0.0719976	0.377625
	-0.928384	0.0338272						-0.0720511	0.377811
	-0.928401	0.0337618						-0.0720956	0.377985
	-0.928419	0.0336932						-0.0721709	0.378148
	-0.928436	0.0336308						-0.0722208	0.37833
	-0.928449	0.0335659						-0.0722072	0.378606
	-0.928464	0.0335017						-0.0721831	0.378872
	-0.92848	0.033425						-0.0722121	0.379115
	-0.928494	0.0333558						-0.0721505	0.379382
	-0.928509	0.0332824						-0.0722483	0.379576
	-0.928526	0.0332094						-0.0723165	0.379737
	-0.928544	0.0331336						-0.0723747	0.379877
	-0.928564	0.0330486						-0.0724189	0.380064
	-0.928581	0.032974						-0.072454	0.380249
	-0.928598	0.0328923						-0.0724678	0.380438
	-0.928613	0.0328003						-0.0724723	0.380594
	-0.928628	0.0327138						-0.0725125	0.380709
	-0.92864	0.0326308						-0.0725655	0.380861
	-0.928653	0.032552						-0.0726096	0.38106
	-0.928669	0.032467						-0.0726603	0.381235
	-0.928687	0.032382						-0.0727764	0.381368
	-0.928704	0.0323056						-0.0728625	0.381508
	-0.928721	0.0322265						-0.0729924	0.381675
	-0.928737	0.0321509						-0.0730881	0.381856
	-0.928752	0.0320794						-0.0731793	0.382032
	-0.928769	0.032011						-0.0732546	0.382224
	-0.928783	0.0319363						-0.0733422	0.382432
	-0.928795	0.0318595						-0.0734726	0.382638
	-0.928806	0.0317963						-0.0736534	0.38284
	-0.928818	0.0317242						-0.0738591	0.383036
	-0.928828	0.0316637						-0.0740501	0.383226
	-0.928841	0.0315833						-0.074211	0.383391
	-0.928852	0.0314988						-0.0743673	0.383564
	-0.928863	0.0314208						-0.0744816	0.383736
	-0.928873	0.0313374						-0.0745654	0.38394
	-0.928887	0.031263						-0.0747348	0.384105
	-0.928903	0.0311653						-0.0749784	0.384302
	-0.928924	0.0310388						-0.0751775	0.384511
	-0.928956	0.0308132						-0.0753754	0.38469
	-0.928973	0.0306877						-0.0755521	0.384858
	-0.928986	0.0305934						-0.0757946	0.385074
	-0.928999	0.0305175						-0.0759581	0.385278
	-0.929015	0.0304306						-0.0761084	0.385466
	-0.929032	0.0303349						-0.0762691	0.385668
	-0.929045	0.0302468						-0.0764701	0.385885
	-0.929057	0.030165						-0.0766966	0.386063
	-0.929074	0.0300716						-0.07683	0.386211
	-0.929088	0.0299718						-0.0769251	0.386365
	-0.929104	0.0298725						-0.0770354	0.386524
	-0.92912	0.0297813						-0.0771992	0.386731
	-0.929135	0.0296842						-0.0773462	0.386884
	-0.929152	0.029585						-0.0774722	0.387001
	-0.929167	0.0294786						-0.0776045	0.387069
	-0.929183	0.0293809						-0.0777162	0.387174
	-0.929197	0.0292988						-0.0777928	0.387273
	-0.929213	0.0291901						-0.0778367	0.387411
	-0.929234	0.0290432						-0.0779155	0.387543
	-0.929254	0.0288883						-0.0780734	0.387648
	-0.929271	0.028757						-0.0782773	0.387768
	-0.929287	0.0286378						-0.0784736	0.387902
	-0.929301	0.0285284						-0.0786577	0.388031
	-0.929315	0.0284266						-0.0788234	0.388175
	-0.929332	0.0283086						-0.0789926	0.388298
	-0.929344	0.0282086						-0.0791126	0.388409
	-0.929358	0.0281042						-0.0792814	0.388545
	-0.929373	0.0280019						-0.0794456	0.388686
	-0.929388	0.0278967						-0.0796627	0.388824
	-0.9294	0.0278066						-0.079856	0.38896
	-0.929411	0.0277162						-0.0800415	0.389102
	-0.929421	0.0276311						-0.0802535	0.389228
	-0.929434	0.0275296						-0.0804046	0.389349
	-0.929443	0.0274515						-0.0805395	0.389495
	-0.929454	0.0273636						-0.0807045	0.389629
	-0.929462	0.0272897						-0.0808416	0.389732
	-0.929471	0.0272068						-0.0809798	0.389866
	-0.929481	0.0271337						-0.0810932	0.389964
	-0.929492	0.0270594						-0.0811583	0.390039
	-0.9295	0.0269902						-0.0812259	0.390104
	-0.929509	0.0269266						-0.0813179	0.390244
	-0.929516	0.0268596						-0.0814353	0.390351
	-0.929524	0.0267896						-0.0815043	0.390495
	-0.92953	0.0267267						-0.0815613	0.390632
	-0.929533	0.0266767						-0.0816059	0.39079
	-0.929539	0.0266199						-0.0816972	0.390938
	-0.929546	0.0265563						-0.0817678	0.391065
	-0.92955	0.0265074						-0.0818563	0.391191
	-0.929554	0.0264669						-0.0819491	0.391291
	-0.92956	0.0264198						-0.0820497	0.391398
	-0.929565	0.0263745						-0.0821867	0.39153
	-0.929569	0.0263305						-0.0823376	0.391661
	-0.929573	0.026292						-0.0824892	0.391777
	-0.929577	0.0262624						-0.0825988	0.391878
	-0.92958	0.0262248						-0.0827236	0.39196
	-0.929586	0.0261769						-0.082828	0.392058
	-0.929588	0.0261541						-0.0829788	0.392167
	-0.92959	0.0261239						-0.0831058	0.392258
	-0.929593	0.0260961						-0.0833236	0.392362
	-0.929595	0.0260578						-0.0835158	0.392409
	-0.929598	0.0260284						-0.083691	0.392483
	-0.9296	0.0259961						-0.0838546	0.392528
	-0.929599	0.0259927						-0.0839893	0.392598
	-0.929603	0.0259698						-0.0839883	0.392665
	-0.929606	0.0259395						-0.0840727	0.392785
	-0.929607	0.0259147						-0.084198	0.392876
	-0.929609	0.0258809						-0.0843255	0.39301
	-0.929612	0.0258475						-0.0844541	0.393154
	-0.929616	0.0258083						-0.0845208	0.393362
	-0.929618	0.0257852						-0.0845881	0.393621
	-0.929619	0.0257554						-0.0847099	0.393792
	-0.929621	0.0257373						-0.0848337	0.39399
	-0.929624	0.0257064						-0.0849452	0.394179
	-0.929626	0.0256735						-0.0850233	0.394354
	-0.929628	0.0256404						-0.0851283	0.394532
	-0.929629	0.0256127						-0.0852338	0.394683
	-0.929632	0.0255678						-0.0853287	0.394817
	-0.929635	0.0255364						-0.085415	0.394922
	-0.929638	0.0254953						-0.0855149	0.395019
	-0.929642	0.0254534						-0.0856107	0.395157
	-0.929644	0.0254213						-0.0856964	0.395273
	-0.929647	0.0253833						-0.0857939	0.395366
	-0.929646	0.0253589						-0.0858705	0.395475
	-0.929651	0.0253106						-0.0859365	0.395607
	-0.929653	0.025276						-0.0859863	0.395755
	-0.929655	0.0252491						-0.0860598	0.39589
	-0.929657	0.0252165						-0.0860951	0.396003
	-0.92966	0.0251813						-0.0861388	0.396142
	-0.929658	0.025161						-0.0861616	0.396251
	-0.929662	0.0251241						-0.0861942	0.396335
	-0.929666	0.0250884						-0.0862175	0.396403
	-0.929672	0.0250462						-0.0862731	0.396488
	-0.929674	0.0250101						-0.0863255	0.396598
	-0.929678	0.0249789						-0.0864558	0.396693
	-0.929681	0.0249462						-0.0865491	0.396822
	-0.929687	0.0248975						-0.0866048	0.396952
	-0.929692	0.0248613						-0.0866544	0.397096
	-0.929695	0.0248243						-0.0867035	0.397248
	-0.9297	0.0247838						-0.0867607	0.397394
	-0.929702	0.0247446						-0.0868237	0.397525
	-0.929707	0.0247027						-0.0868792	0.397653
	-0.929712	0.0246573						-0.0869488	0.397764
	-0.929715	0.0246154						-0.0870376	0.397887
	-0.929719	0.0245569						-0.0871732	0.398025
	-0.929723	0.0244912						-0.0872493	0.398117
	-0.929727	0.0244334						-0.0873939	0.398175
	-0.929734	0.0243522						-0.0874714	0.398273
	-0.929741	0.0242759						-0.0875251	0.398342
	-0.929746	0.0242095						-0.087608	0.398467
	-0.929753	0.0241404						-0.0876802	0.398567
	-0.929756	0.0240922						-0.0877462	0.398681
	-0.929764	0.0240246						-0.0878378	0.39879
	-0.92977	0.0239684						-0.0879196	0.398929
	-0.929774	0.0239159						-0.088001	0.399026
	-0.929778	0.0238682						-0.0880995	0.399151
	-0.929782	0.0238187						-0.0881517	0.399287
	-0.92979	0.0237639						-0.0882026	0.399443
	-0.929794	0.023729						-0.0882135	0.399573
	-0.9298	0.0236793						-0.0881929	0.399683
	-0.929804	0.023631						-0.0881886	0.399785
	-0.929809	0.023588						-0.0881881	0.399901
	-0.929813	0.0235376						-0.0881788	0.400049
	-0.929817	0.0234945						-0.0881439	0.40022
	-0.929823	0.0234471						-0.0880976	0.400408
	-0.929826	0.0234051						-0.0880478	0.400586
	-0.929828	0.0233629						-0.0880288	0.400729
	-0.929834	0.0233029						-0.0880334	0.400872
	-0.929838	0.0232619						-0.0880727	0.401028
	-0.929842	0.0232105						-0.0880281	0.401157
	-0.929845	0.023176						-0.0880505	0.401289
	-0.929849	0.0231294						-0.0880966	0.401426
	-0.929856	0.0230783						-0.0882284	0.401469
	-0.92986	0.0230249						-0.0883077	0.401599
	-0.929862	0.022992						-0.0883665	0.40173
	-0.929866	0.0229535						-0.0884388	0.40185
	-0.92987	0.0229093						-0.0885028	0.401972
	-0.929871	0.0228789						-0.088571	0.402107
	-0.929872	0.022849						-0.0886294	0.40221
	-0.929874	0.022823						-0.0887006	0.402308
	-0.929873	0.0228						-0.0887059	0.40236
	-0.929875	0.0227659						-0.0888001	0.402464
	-0.929876	0.0227452						-0.0888873	0.402546
	-0.929878	0.0227109						-0.0889265	0.402666
	-0.929877	0.0226896						-0.0889584	0.402817
	-0.929877	0.0226641						-0.0890276	0.402967
	-0.929876	0.0226422						-0.0890933	0.403125
	-0.929876	0.0226206						-0.0891752	0.403296
	-0.929877	0.0225875						-0.0893116	0.403499
	-0.929878	0.0225643						-0.0893335	0.403669
	-0.929879	0.0225349						-0.089357	0.403832
	-0.929879	0.0225192						-0.0893618	0.403978
	-0.929879	0.0224938						-0.0893875	0.404104
	-0.929879	0.0224677						-0.0894117	0.404241
	-0.92988	0.0224491						-0.0894456	0.404388
	-0.92988	0.0224318						-0.0894583	0.404507
	-0.929881	0.0224081						-0.089456	0.404638
	-0.929881	0.0223858						-0.0894276	0.404767
	-0.929882	0.0223621						-0.0894215	0.404881
	-0.929882	0.022335						-0.0894334	0.404993
	-0.929882	0.0223227						-0.0894617	0.405103
	-0.929882	0.0223077						-0.0894937	0.405219
	-0.92988	0.0223005						-0.089527	0.405342
	-0.92988	0.0222915						-0.0895626	0.405462
	-0.929878	0.0222951						-0.08961	0.405565
	-0.929875	0.0222959						-0.0896851	0.405663
	-0.929874	0.0223001						-0.0897418	0.405779
	-0.929872	0.0223029						-0.0897781	0.405897
	-0.929869	0.0223106						-0.0897808	0.406022
	-0.929865	0.0223191						-0.0898424	0.406132
	-0.929861	0.0223265						-0.0899671	0.406204
	-0.929858	0.0223355						-0.0900603	0.406294
	-0.929852	0.0223554						-0.0901389	0.406391
	-0.929848	0.0223619						-0.0902214	0.406475
	-0.929844	0.0223678						-0.0902965	0.406595
	-0.929834	0.0223799						-0.0904214	0.40673
	-0.929829	0.022393						-0.0905191	0.406844
	-0.929827	0.0224016						-0.0906127	0.406963
	-0.929827	0.0223943						-0.0907155	0.407123
	-0.929826	0.0224039						-0.0908415	0.407315
	-0.929825	0.0224116						-0.0909135	0.407475
	-0.929822	0.0224168						-0.0909675	0.407598
	-0.92982	0.022426						-0.0910235	0.407717
	-0.929814	0.0224459						-0.0910698	0.407847
	-0.929805	0.0224548						-0.0911186	0.407979
	-0.929803	0.0224618						-0.0911481	0.408106
	-0.929801	0.0224697						-0.0911743	0.408232
	-0.929802	0.0224685						-0.0912066	0.408349
	-0.929798	0.0224783						-0.09124	0.40846
	-0.929792	0.0224926						-0.0912861	0.408559
	-0.929787	0.0225135						-0.0913035	0.408657
	-0.929783	0.0225209						-0.0912623	0.408797
	-0.929777	0.0225268						-0.0912942	0.408913
	-0.929773	0.0225361						-0.091315	0.409062
	-0.929769	0.02255						-0.0913347	0.409235
	-0.929767	0.0225559						-0.0913382	0.409385
	-0.929767	0.0225585						-0.0913489	0.40953
	-0.929765	0.0225629						-0.0914012	0.409614
	-0.929765	0.0225653						-0.0914485	0.40971
	-0.929762	0.0225712						-0.0914963	0.409811
	-0.92976	0.0225795						-0.0915829	0.409892
	-0.929758	0.0225813						-0.0916978	0.409972
	-0.929756	0.0225902						-0.0917548	0.410094
	-0.929756	0.0225899						-0.0917666	0.410231
	-0.929754	0.0225873						-0.091768	0.410376
	-0.929754	0.0225849						-0.0917842	0.410537
	-0.929755	0.0225905						-0.0917844	0.410669
	-0.929756	0.0225892						-0.0918107	0.410782
	-0.929755	0.0225938						-0.0918522	0.410875
	-0.929753	0.022601						-0.0918994	0.410959
	-0.929752	0.022602						-0.0919453	0.411052
	-0.929752	0.0226012						-0.0920032	0.411157
	-0.929752	0.022599						-0.0920892	0.411253
	-0.929751	0.0226102						-0.0921784	0.411366
	-0.92975	0.0226114						-0.0922611	0.411488
	-0.929751	0.0226052						-0.0922165	0.411646
	-0.929753	0.0226013						-0.0922603	0.411742
	-0.929753	0.0225973						-0.0923266	0.411808
	-0.929753	0.022596						-0.0923707	0.411923
	-0.929754	0.022593						-0.0924147	0.412046
	-0.929754	0.0225899						-0.0924497	0.412182
	-0.929753	0.022586						-0.0925145	0.412278
	-0.929753	0.0225855						-0.0925658	0.412367
	-0.929754	0.022587						-0.0925869	0.412471
	-0.929754	0.0225847						-0.0926042	0.412579
	-0.929755	0.0225797						-0.0926144	0.412685
	-0.929756	0.0225724						-0.0926255	0.412788
	-0.929756	0.0225727						-0.0926279	0.412922
	-0.929759	0.0225648						-0.0926619	0.413077
	-0.929761	0.0225519						-0.0927177	0.413213
	-0.929761	0.0225452						-0.0927861	0.413322
	-0.929761	0.0225409						-0.0928734	0.413421
	-0.92976	0.0225347						-0.0929497	0.413503
	-0.929761	0.0225292						-0.0930151	0.413588
	-0.929762	0.0225237						-0.0930564	0.413727
	-0.929762	0.0225162						-0.0930927	0.413879
	-0.929762	0.0225072						-0.0931319	0.413994
	-0.929762	0.0225002						-0.0931738	0.414109
	-0.929761	0.0224914						-0.0932789	0.414268
	-0.929763	0.0224792						-0.0933523	0.414363
	-0.929763	0.0224733						-0.0934184	0.414429
	-0.929763	0.0224637						-0.0934919	0.414497
	-0.929764	0.0224541						-0.0936403	0.414488
	-0.929766	0.0224382						-0.0936823	0.414555
	-0.929768	0.0224238						-0.0937373	0.414678
	-0.929769	0.0224073						-0.0937635	0.414815
	-0.92977	0.0223805						-0.0937966	0.41495
	-0.929771	0.0223669						-0.0938277	0.415093
	-0.929772	0.0223538						-0.0938442	0.415236
	-0.929772	0.0223424						-0.0938393	0.415382
	-0.929773	0.0223253						-0.0939413	0.415547
	-0.929774	0.0223074						-0.0939727	0.415753
	-0.929775	0.0222924						-0.0939953	0.415931
	-0.929775	0.0222778						-0.0940081	0.416102
	-0.929777	0.0222597						-0.0940241	0.416244
	-0.929778	0.0222427						-0.0939927	0.416407
	-0.929779	0.0222269						-0.0939778	0.416559
	-0.929781	0.0222024						-0.0939886	0.416674
	-0.929783	0.0221799						-0.0939812	0.416799
	-0.929784	0.0221622						-0.094	0.416903
	-0.929785	0.0221472						-0.0939779	0.417005
	-0.929788	0.0221255						-0.0938925	0.417199
	-0.929789	0.0221115						-0.093868	0.417327
	-0.92979	0.022093						-0.0938608	0.417484
	-0.929792	0.0220769						-0.0938504	0.417619
	-0.929794	0.0220515						-0.0938601	0.417724
	-0.929795	0.0220306						-0.0938703	0.41785
	-0.929796	0.0220078						-0.0938891	0.417958
	-0.929798	0.0219828						-0.0938865	0.418082
	-0.929799	0.0219637						-0.0938948	0.418213
	-0.929801	0.0219375						-0.0939099	0.418355
	-0.929803	0.0219167						-0.0939297	0.418484
	-0.929805	0.0218919						-0.0940051	0.418617
	-0.929807	0.0218714						-0.094009	0.418752
	-0.929808	0.0218461						-0.0939929	0.418896
	-0.929811	0.0218222						-0.0939941	0.419012
	-0.929812	0.0218012						-0.0939917	0.419109
	-0.929815	0.0217789						-0.0939653	0.419196
	-0.929818	0.0217531						-0.0939472	0.419291
	-0.92982	0.0217288						-0.0939445	0.41939
	-0.929821	0.0217054						-0.0939095	0.419512
	-0.929822	0.02168						-0.0938728	0.419621
	-0.929824	0.0216624						-0.0938549	0.419741
	-0.929826	0.0216385						-0.0938168	0.419841
	-0.929827	0.0216186						-0.0937951	0.419983
	-0.929827	0.0215984						-0.0937993	0.420098
	-0.929829	0.0215737						-0.0938016	0.420214
	-0.929831	0.0215441						-0.0937699	0.42033
	-0.929831	0.0215222						-0.0937418	0.420442
	-0.929833	0.0214954						-0.0937263	0.420556
	-0.929837	0.0214611						-0.0936792	0.420669
	-0.929838	0.0214353						-0.0936392	0.420806
	-0.929841	0.0213959						-0.0936369	0.420906
	-0.929843	0.0213658						-0.0936148	0.421044
	-0.929844	0.0213406						-0.0935999	0.421173
	-0.929845	0.0213167						-0.0935714	0.42128
	-0.929847	0.0212891						-0.0935358	0.421389
	-0.929849	0.0212645						-0.0935152	0.421498
	-0.929851	0.021237						-0.0934845	0.421625
	-0.929852	0.0212089						-0.0934548	0.421752
	-0.929855	0.0211736						-0.0934308	0.421889
	-0.929857	0.0211455						-0.0934162	0.422049
	-0.929861	0.0211065						-0.0934112	0.422205
	-0.929862	0.021077						-0.0932687	0.42238
	-0.929863	0.0210532						-0.0932703	0.422512
	-0.929865	0.0210207						-0.0933119	0.422656
	-0.929867	0.0209899						-0.0932955	0.422834
	-0.929868	0.0209615						-0.0932712	0.423003
	-0.92987	0.020936						-0.0932872	0.423135
	-0.929872	0.0209088						-0.093287	0.423308
	-0.929875	0.0208788						-0.0932798	0.423426
	-0.929877	0.0208466						-0.0932683	0.423534
	-0.929878	0.0208232						-0.0932524	0.423643
	-0.92988	0.0207967						-0.0932293	0.423765
	-0.929882	0.0207628						-0.0932208	0.423872
	-0.929884	0.0207362						-0.093211	0.423993
	-0.929886	0.0206978						-0.0931908	0.4241
	-0.929887	0.0206692						-0.0932215	0.424268
	-0.929889	0.020643						-0.0932262	0.424374
	-0.929892	0.0206088						-0.0932112	0.424482
	-0.929893	0.0205866						-0.0931895	0.424587
	-0.929895	0.0205518						-0.093129	0.4247
	-0.929897	0.0205258						-0.0930961	0.424809
	-0.929899	0.0204881						-0.093072	0.424915
	-0.929902	0.0204542						-0.0930569	0.42502
	-0.929903	0.0204266						-0.0930511	0.425116
	-0.929905	0.0203907						-0.0930664	0.4252
	-0.929906	0.0203626						-0.093046	0.425274
	-0.929908	0.0203318						-0.0930214	0.425321
	-0.929909	0.0203044						-0.0930472	0.425405
	-0.92991	0.0202773						-0.0930109	0.425525
	-0.929912	0.0202485						-0.093016	0.42564
	-0.929913	0.0202179						-0.0930322	0.425762
	-0.929915	0.0201868						-0.093052	0.425866
	-0.929917	0.0201567						-0.0930942	0.425985
	-0.929919	0.0201236						-0.0931193	0.426025
	-0.929921	0.0200944						-0.093075	0.426123
	-0.929921	0.0200697						-0.0930467	0.426214
	-0.929922	0.0200404						-0.0930613	0.426284
	-0.929925	0.0200097						-0.0930579	0.426384
	-0.929926	0.0199798						-0.0930744	0.426513
	-0.929929	0.0199449						-0.0931204	0.426636
	-0.92993	0.0199162						-0.0931331	0.426735
	-0.929931	0.0198868						-0.0931392	0.426802
	-0.929933	0.0198599						-0.093153	0.426914
	-0.929935	0.0198248						-0.0931546	0.427014
	-0.929936	0.019797						-0.0931276	0.427114
	-0.929939	0.0197641						-0.0930953	0.427208
	-0.92994	0.0197369						-0.0930877	0.427305
	-0.929942	0.0197027						-0.0930733	0.42741
	-0.929944	0.0196707						-0.0930697	0.427495
	-0.929945	0.0196417						-0.0930634	0.427578
	-0.929947	0.019612						-0.0930563	0.427649
	-0.929948	0.0195832						-0.0930533	0.427731
	-0.92995	0.0195502						-0.0930577	0.427809
	-0.929952	0.0195209						-0.0930474	0.427889
	-0.929955	0.0194869						-0.0930364	0.427957
	-0.929957	0.0194598						-0.093029	0.428023
	-0.929959	0.0194284						-0.0930261	0.428104
	-0.929961	0.0194001						-0.0930728	0.428201
	-0.929962	0.0193748						-0.0930782	0.428299
	-0.929963	0.0193469						-0.0930666	0.42837
	-0.929964	0.0193164						-0.0931331	0.428474
	-0.929966	0.0192928						-0.0931428	0.428576
	-0.929968	0.0192626						-0.0931417	0.428688
	-0.929969	0.0192301						-0.0931471	0.428794
	-0.92997	0.0192117						-0.0931178	0.428906
	-0.929972	0.0191818						-0.093126	0.429017
	-0.929972	0.0191537						-0.0931121	0.429133
	-0.929974	0.0191215						-0.0930862	0.42925
	-0.929975	0.0190914						-0.0930533	0.429367
	-0.929977	0.019066						-0.0930382	0.429469
	-0.929977	0.0190351						-0.093034	0.429579
	-0.929978	0.0190127						-0.0930077	0.429702
	-0.929979	0.0189898						-0.0929649	0.429818
	-0.929981	0.0189593						-0.0929294	0.429934
	-0.929983	0.0189278						-0.0929548	0.430066
	-0.929984	0.0189002						-0.0929161	0.430171
	-0.929986	0.0188649						-0.0928733	0.430259
	-0.929987	0.0188397						-0.0928355	0.43037
	-0.929988	0.0188159						-0.0928125	0.430463
	-0.929989	0.0187854						-0.0928017	0.43055
	-0.92999	0.0187594						-0.0927748	0.430654
	-0.929991	0.0187341						-0.0926884	0.430746
	-0.929992	0.0187076						-0.092642	0.430855
	-0.929993	0.0186809						-0.0926116	0.430963
	-0.929993	0.0186619						-0.0925982	0.431081
	-0.929994	0.0186434						-0.0925749	0.431235
	-0.929995	0.0186206						-0.0925529	0.431388
	-0.929997	0.0185916						-0.0925524	0.431501
	-0.929998	0.0185632						-0.0925424	0.431604
	-0.929999	0.0185384						-0.0925365	0.431736
	-0.930001	0.0185131						-0.0925505	0.431839
	-0.930002	0.0184901						-0.0925748	0.43192
	-0.930003	0.01846						-0.0925992	0.432011
	-0.930005	0.0184322						-0.0925933	0.432106
	-0.930006	0.0184063						-0.0925519	0.4322
	-0.930007	0.0183836						-0.0925388	0.432303
	-0.930009	0.0183583						-0.0925052	0.432417
	-0.93001	0.0183361						-0.0924491	0.432537
	-0.930011	0.0183104						-0.0923828	0.43267
	-0.930012	0.0182863						-0.0923503	0.432751
	-0.930014	0.018259						-0.0923294	0.432824
	-0.930015	0.0182328						-0.0923165	0.432926
	-0.930016	0.0182133						-0.0923006	0.43303
	-0.930017	0.0181858						-0.0922883	0.43315
	-0.930018	0.0181687						-0.0922628	0.43327
	-0.930019	0.0181436						-0.0922301	0.433385
	-0.93002	0.0181222						-0.0921758	0.433491
	-0.930021	0.0181003						-0.0921227	0.433613
	-0.930022	0.0180778						-0.0920732	0.433752
	-0.930022	0.0180637						-0.0920099	0.433875
	-0.930023	0.0180412						-0.0919617	0.434012
	-0.930025	0.0180165						-0.09192	0.434141
	-0.930027	0.0179869						-0.0918474	0.434266
	-0.930027	0.0179714						-0.0918075	0.434401
	-0.930028	0.0179455						-0.0917594	0.434533
	-0.930028	0.0179277						-0.0917298	0.434637
	-0.930029	0.0179032						-0.0917022	0.434736
	-0.93003	0.0178826						-0.0916764	0.434798
	-0.930032	0.0178635						-0.0916262	0.434889
	-0.930032	0.0178444						-0.0915289	0.43497
	-0.930033	0.0178207						-0.0914679	0.435065
	-0.930035	0.0177992						-0.0914213	0.435189
	-0.930036	0.0177803						-0.091381	0.43532
	-0.930036	0.017764						-0.0913574	0.435469
	-0.930037	0.0177439						-0.0913495	0.435623
	-0.930038	0.0177236						-0.0912814	0.435763
	-0.930038	0.01771						-0.0911931	0.435885
	-0.930039	0.0176912						-0.0911299	0.436
	-0.93004	0.0176664						-0.0910884	0.43609
	-0.930042	0.0176423						-0.0910397	0.436188
	-0.930042	0.0176229						-0.0909918	0.436288
	-0.930043	0.017603						-0.0909449	0.436342
	-0.930044	0.0175782						-0.0908844	0.436397
	-0.930045	0.0175545						-0.0908404	0.436461
	-0.930046	0.0175313						-0.0907655	0.436506
	-0.930047	0.0175036						-0.0907186	0.436604
	-0.930048	0.0174842						-0.0906615	0.436689
	-0.930049	0.0174627						-0.0906103	0.436785
	-0.93005	0.017438						-0.0905657	0.436867
	-0.930052	0.0174102						-0.0905613	0.436956
	-0.930054	0.0173801						-0.0905638	0.437037
	-0.930054	0.0173634						-0.0905492	0.437104
	-0.930055	0.0173399						-0.0905329	0.437179
	-0.930055	0.0173186						-0.0905071	0.437253
	-0.930056	0.0172941						-0.0904526	0.43733
	-0.930058	0.01727						-0.0903855	0.437422
	-0.930058	0.0172489						-0.090364	0.437501
	-0.93006	0.0172195						-0.0903402	0.43758
	-0.930061	0.0172						-0.0903169	0.437662
	-0.930062	0.0171697						-0.0903043	0.437737
	-0.930064	0.0171429						-0.0902861	0.437819
	-0.930067	0.0171071						-0.0902494	0.437916
	-0.930068	0.0170815						-0.0902051	0.437999
	-0.930069	0.01706						-0.0901525	0.438078
	-0.930072	0.0170265						-0.0901081	0.438186
	-0.930073	0.017002						-0.0900351	0.43823
	-0.930075	0.0169753						-0.0899602	0.438323
	-0.930076	0.0169469						-0.0899041	0.438399
	-0.930079	0.0169113						-0.0898581	0.43848
	-0.93008	0.0168848						-0.0897903	0.43856
	-0.930083	0.0168467						-0.089731	0.43864
	-0.930086	0.0168107						-0.0896975	0.438681
	-0.930088	0.0167751						-0.0896518	0.438748
	-0.930091	0.016738						-0.0895859	0.43879
	-0.930092	0.0167094						-0.0895285	0.438851
	-0.930095	0.0166755						-0.089465	0.438923
	-0.930097	0.0166434						-0.089397	0.439014
	-0.9301	0.0166015						-0.089303	0.439096
	-0.930104	0.0165494						-0.089209	0.439174
	-0.930108	0.016501						-0.0891219	0.439248
	-0.930112	0.016449						-0.0890274	0.439327
	-0.930115	0.016399						-0.0889254	0.439405
	-0.930118	0.0163592						-0.0888414	0.439498
	-0.930122	0.0163131						-0.0887372	0.439586
	-0.930125	0.0162685						-0.0886257	0.439675
	-0.930128	0.0162312						-0.088512	0.43976
	-0.930131	0.0161952						-0.0884265	0.439835
	-0.930134	0.0161529						-0.0883499	0.439903
	-0.930137	0.0161147						-0.0882968	0.439954
	-0.93014	0.0160787						-0.0882105	0.440026
	-0.930142	0.0160506						-0.0881234	0.440103
	-0.930143	0.0160203						-0.0880542	0.44018
	-0.930146	0.0159815						-0.0879951	0.440257
	-0.930148	0.0159521						-0.087937	0.440317
	-0.93015	0.0159234						-0.0878732	0.440389
	-0.930152	0.0158918						-0.0878041	0.440473
	-0.930154	0.0158584						-0.0877643	0.440543
	-0.930155	0.0158347						-0.0877223	0.44061
	-0.930158	0.0158027						-0.0876897	0.440682
	-0.93016	0.0157695						-0.0876542	0.440745
	-0.930162	0.0157321						-0.0875941	0.440811
	-0.930163	0.0157093						-0.0875314	0.440875
	-0.930165	0.0156754						-0.0874729	0.440951
	-0.930167	0.0156483						-0.0874084	0.441024
	-0.930169	0.0156204						-0.087349	0.441093
	-0.930171	0.0155883						-0.0873003	0.441146
	-0.930174	0.015555						-0.0872637	0.441212
	-0.930176	0.0155252						-0.0872509	0.441273
	-0.930177	0.0154991						-0.0872729	0.441335
	-0.930179	0.0154748						-0.0872604	0.441399
	-0.930181	0.0154474						-0.087192	0.441441
	-0.930182	0.0154209						-0.0871196	0.441455
	-0.930184	0.0153896						-0.0870617	0.441485
	-0.930186	0.0153668						-0.0870175	0.44154
	-0.930187	0.0153404						-0.0869585	0.4416
	-0.930189	0.0153144						-0.0868927	0.441682
	-0.930191	0.0152854						-0.086833	0.441761
	-0.930193	0.0152609						-0.0867481	0.441828
	-0.930195	0.015233						-0.0867161	0.441899
	-0.930197	0.0152058						-0.0866916	0.441966
	-0.930199	0.0151852						-0.0866949	0.442012
	-0.930202	0.0151426						-0.0866691	0.442064
	-0.930203	0.0151137						-0.0866191	0.44214
	-0.930206	0.0150849						-0.086632	0.442198
	-0.930207	0.015058						-0.0866202	0.442267
	-0.930209	0.0150351						-0.086614	0.442329
	-0.930211	0.0149984						-0.0866072	0.442379
	-0.930213	0.0149721						-0.0865951	0.442436
	-0.930215	0.0149436						-0.0865774	0.442485
	-0.930216	0.0149229						-0.0865606	0.442541
	-0.930217	0.0148968						-0.0865575	0.442617
	-0.930218	0.0148796						-0.0865407	0.44268
	-0.930219	0.014863						-0.0865443	0.442751
	-0.930219	0.0148511						-0.0865442	0.442834
	-0.93022	0.0148347						-0.0865308	0.442892
	-0.930221	0.0148156						-0.0865614	0.442934
	-0.930222	0.0147946						-0.086576	0.442985
	-0.930222	0.0147801						-0.0865823	0.443068
	-0.930223	0.0147609						-0.0866118	0.44321
	-0.930225	0.0147347						-0.0866613	0.443319
	-0.930226	0.0147185						-0.086686	0.443384
	-0.930228	0.0147009						-0.0866647	0.443484
	-0.930228	0.0146856						-0.086573	0.443525
	-0.930228	0.0146752						-0.0865673	0.443599
	-0.930227	0.0146652						-0.0865603	0.443682
	-0.930228	0.01465						-0.0865444	0.443765
	-0.930228	0.0146424						-0.0865536	0.443868
	-0.930229	0.0146303						-0.0865586	0.443954
	-0.930229	0.0146166						-0.0865433	0.444044
	-0.930228	0.0146119						-0.0865353	0.444127
	-0.930229	0.0145977						-0.0865255	0.444212
	-0.930228	0.0145885						-0.0865261	0.444298
	-0.930228	0.0145877						-0.0865323	0.444375
	-0.930228	0.0145805						-0.086535	0.444452
	-0.930228	0.0145715						-0.0865366	0.444532
	-0.930229	0.0145601						-0.0865241	0.444609
	-0.930228	0.014559						-0.0865083	0.444689
	-0.930229	0.0145428						-0.0864848	0.444773
	-0.930229	0.0145295						-0.0864664	0.444849
	-0.93023	0.0145159						-0.0864771	0.444917
	-0.93023	0.0145085						-0.0864881	0.444997
	-0.930229	0.0145005						-0.0864821	0.445089
	-0.930229	0.0144936						-0.0864716	0.445177
	-0.930229	0.014483						-0.0864424	0.445282
	-0.930229	0.014476						-0.0864157	0.44537
	-0.930229	0.014471						-0.0863838	0.445443
	-0.930228	0.0144659						-0.0863385	0.44552
	-0.930228	0.0144605						-0.0862879	0.445599
	-0.930228	0.0144498						-0.0862445	0.445673
	-0.930228	0.0144461						-0.0862082	0.44575
	-0.930227	0.0144475						-0.0861603	0.44583
	-0.930227	0.0144434						-0.086125	0.445912
	-0.930227	0.0144352						-0.0860983	0.445998
	-0.930226	0.0144344						-0.0860726	0.446077
	-0.930225	0.0144321						-0.0860476	0.446143
	-0.930225	0.0144292						-0.0860176	0.446203
	-0.930224	0.01443						-0.0859908	0.446255
	-0.930222	0.0144365						-0.0859608	0.446321
	-0.930222	0.0144304						-0.0859301	0.446363
	-0.93022	0.0144349						-0.0858627	0.44647
	-0.930219	0.0144388						-0.0858109	0.446548
	-0.930218	0.0144456						-0.08576	0.44662
	-0.930217	0.0144514						-0.0857076	0.446697
	-0.930215	0.0144581						-0.0856665	0.446775
	-0.930214	0.0144576						-0.0856198	0.446854
	-0.930213	0.0144644						-0.0855974	0.446949
	-0.930211	0.0144648						-0.0855755	0.447031
	-0.93021	0.0144682						-0.0855488	0.44713
	-0.930209	0.0144729						-0.0855353	0.447219
	-0.930207	0.0144781						-0.0855347	0.447297
	-0.930206	0.0144879						-0.085522	0.447377
	-0.930204	0.0144918						-0.0854959	0.44747
	-0.930202	0.0145039						-0.0854782	0.447573
	-0.9302	0.0145159						-0.0854483	0.447675
	-0.930198	0.0145269						-0.0854492	0.447772
	-0.930197	0.0145329						-0.0854157	0.447859
	-0.930196	0.0145409						-0.0853851	0.447943
	-0.930194	0.0145527						-0.0853565	0.448026
	-0.930192	0.0145674						-0.0853298	0.448111
	-0.93019	0.0145827						-0.0853032	0.448187
	-0.930187	0.0146043						-0.0852777	0.448259
	-0.930184	0.014619						-0.0852218	0.448336
	-0.930181	0.0146436						-0.0851762	0.448416
	-0.930177	0.0146704						-0.0851239	0.448473
	-0.930174	0.0146984						-0.0850213	0.448598
	-0.93017	0.0147257						-0.0849918	0.448662
	-0.930167	0.0147498						-0.084995	0.44873
	-0.930164	0.0147718						-0.0849868	0.448791
	-0.930161	0.0147963						-0.0849612	0.448847
	-0.930157	0.0148229						-0.0849286	0.448894
	-0.930155	0.0148356						-0.0848864	0.448952
	-0.930153	0.0148543						-0.0848393	0.449022
	-0.930149	0.0148868						-0.0847859	0.449085
	-0.930146	0.0149122						-0.0847344	0.449163
	-0.930142	0.0149366						-0.0846947	0.449243
	-0.930139	0.0149599						-0.084665	0.449325
	-0.930136	0.0149874						-0.0846473	0.44939
	-0.930132	0.0150178						-0.0846563	0.44947
	-0.930129	0.0150408						-0.0846262	0.449537
	-0.930126	0.0150677						-0.084599	0.449599
	-0.930122	0.0151005						-0.0845598	0.449662
	-0.930118	0.0151258						-0.0845297	0.449716
	-0.930115	0.0151478						-0.0845163	0.449763
	-0.930112	0.0151722						-0.0844962	0.449825
	-0.930107	0.0152108						-0.0844941	0.44987
	-0.930103	0.0152419						-0.0845151	0.449914
	-0.930099	0.0152791						-0.0845124	0.449955
	-0.930095	0.0153034						-0.0845155	0.449992
	-0.930091	0.0153402						-0.084501	0.450029
	-0.930086	0.0153781						-0.0844996	0.450069
	-0.930082	0.0154162						-0.0844882	0.450114
	-0.930076	0.0154621						-0.0844741	0.450164
	-0.930072	0.0155006						-0.0844686	0.45021
	-0.930067	0.0155385						-0.084437	0.45024
	-0.930063	0.0155759						-0.0844073	0.450272
	-0.930059	0.0156075						-0.0843667	0.450308
	-0.930055	0.0156362						-0.0843171	0.450349
	-0.930051	0.0156706						-0.0841909	0.450405
	-0.930045	0.0157158						-0.0841673	0.450447
	-0.93004	0.015757						-0.0841706	0.450499
	-0.930036	0.0157932						-0.0841527	0.450544
	-0.930033	0.015819						-0.0841348	0.450581
	-0.93003	0.0158472						-0.0841472	0.450632
	-0.930027	0.0158706						-0.0841181	0.450657
	-0.930023	0.0159011						-0.08404	0.45067
	-0.930019	0.0159388						-0.0839922	0.45069
	-0.930014	0.0159752						-0.083966	0.450719
	-0.930011	0.0160004						-0.0839293	0.450753
	-0.930008	0.0160224						-0.0839103	0.450788
	-0.930006	0.0160472						-0.0838734	0.45083
	-0.930002	0.0160841						-0.0838411	0.450854
	-0.929996	0.0161274						-0.0838194	0.450873
	-0.929993	0.0161516						-0.0837948	0.45092
	-0.929989	0.0161867						-0.0837844	0.450958
	-0.929985	0.0162223						-0.0837593	0.450991
	-0.929981	0.0162487						-0.0837214	0.45101
	-0.929978	0.0162766						-0.083709	0.451078
	-0.929975	0.0163019						-0.0836774	0.451103
	-0.929971	0.0163351						-0.083647	0.451143
	-0.929968	0.0163582						-0.08362	0.451187
	-0.929965	0.0163778						-0.0835842	0.451239
	-0.929962	0.0163992						-0.0835431	0.45129
	-0.929958	0.016432						-0.0835041	0.451338
	-0.929956	0.0164535						-0.0834645	0.451389
	-0.929953	0.0164755						-0.0834052	0.451391
	-0.92995	0.0164967						-0.0833771	0.451441
	-0.929948	0.0165089						-0.08336	0.451487
	-0.929946	0.0165276						-0.0833323	0.451543
	-0.929944	0.0165416						-0.0833131	0.4516
	-0.929943	0.0165512						-0.0832898	0.451657
	-0.92994	0.0165681						-0.0832695	0.451706
	-0.929938	0.0165856						-0.0832424	0.451757
	-0.929936	0.0165957						-0.0832286	0.451805
	-0.929935	0.0166088						-0.0831999	0.451867
	-0.929932	0.0166253						-0.0831588	0.451939
	-0.929931	0.01663						-0.0831397	0.451996
	-0.929929	0.0166425						-0.0831271	0.452043
	-0.929927	0.0166583						-0.0831194	0.4521
	-0.929926	0.0166639						-0.0831137	0.452163
	-0.929925	0.0166711						-0.0831234	0.45223
	-0.929923	0.0166835						-0.0831179	0.452295
	-0.929921	0.0166909						-0.0831075	0.452346
	-0.929921	0.016693						-0.0831002	0.452397
	-0.92992	0.0166955						-0.0830978	0.452423
	-0.929919	0.0167021						-0.0830691	0.452472
	-0.929918	0.0167099						-0.0830299	0.452513
	-0.929917	0.0167124						-0.0829918	0.45256
	-0.929916	0.0167212						-0.0829418	0.45261
	-0.929915	0.0167244						-0.0829068	0.452659
	-0.929914	0.0167249						-0.082866	0.4527
	-0.929914	0.0167197						-0.0827985	0.452727
	-0.929914	0.0167185						-0.0827688	0.452771
	-0.929913	0.0167227						-0.0827428	0.452812
	-0.929912	0.0167243						-0.0827371	0.452864
	-0.929912	0.0167256						-0.0827296	0.452921
	-0.92991	0.0167369						-0.0827201	0.452977
	-0.929909	0.0167357						-0.0827157	0.453047
	-0.929915	0.0166762						-0.0826358	0.453142
	-0.929919	0.0166271						-0.0826157	0.453209
	-0.929921	0.0166119						-0.0825806	0.45327
	-0.929922	0.0165993						-0.0825544	0.453342
	-0.929922	0.0165912						-0.0825335	0.453411
	-0.929922	0.0165855						-0.0825021	0.453477
	-0.929922	0.0165796						-0.0824519	0.453534
	-0.929922	0.0165783						-0.0824072	0.453605
	-0.929922	0.0165788						-0.0823691	0.453676
	-0.929921	0.0165754						-0.0823283	0.453758
	-0.929921	0.0165714						-0.0822852	0.453829
	-0.929921	0.0165709						-0.0822355	0.453907
	-0.929921	0.0165712						-0.0821739	0.453993
	-0.92992	0.0165669						-0.0820989	0.454075
	-0.929921	0.0165585						-0.0820443	0.454158
	-0.929921	0.0165524						-0.0820134	0.454237
	-0.92992	0.0165539						-0.0819301	0.454317
	-0.92992	0.01655						-0.0818638	0.454382
	-0.92992	0.016548						-0.0818126	0.454446
	-0.92992	0.0165436						-0.0817722	0.454514
	-0.92992	0.0165411						-0.0817352	0.45457
	-0.929919	0.0165378						-0.0816941	0.454624
	-0.929919	0.0165348						-0.0816204	0.454657
	-0.929919	0.0165311						-0.0815548	0.454686
	-0.929919	0.0165281						-0.0814934	0.454724
	-0.929918	0.0165251						-0.0814487	0.454761
	-0.929918	0.0165224						-0.0813793	0.454787
	-0.929918	0.0165184						-0.0813278	0.454824
	-0.929918	0.0165183						-0.0812674	0.45484
	-0.929917	0.0165211						-0.0812248	0.454904
	-0.929917	0.0165192						-0.0811658	0.454964
	-0.929917	0.0165181						-0.081094	0.45502
	-0.929917	0.0165137						-0.0810238	0.455072
	-0.929917	0.0165112						-0.0809676	0.455125
	-0.929916	0.0165096						-0.0809167	0.455178
	-0.929916	0.0165085						-0.0808578	0.455242
	-0.929916	0.0165066						-0.0807924	0.455314
	-0.929915	0.0165085						-0.0807465	0.455351
	-0.929914	0.0165083						-0.0807215	0.455398
	-0.929914	0.0165097						-0.0806882	0.455446
	-0.929914	0.016509						-0.0806447	0.455516
	-0.929913	0.0165083						-0.0805731	0.455577
	-0.929913	0.0165081						-0.0805327	0.455623
	-0.929913	0.016504						-0.0804942	0.455687
	-0.929912	0.016502						-0.0804542	0.455734
	-0.929912	0.0165024						-0.0804189	0.455808
	-0.929911	0.0165024						-0.0803887	0.455887
	-0.929911	0.0165029						-0.0803605	0.455965
	-0.92991	0.016503						-0.0803258	0.456037
	-0.92991	0.0165036						-0.0802848	0.456105
	-0.929909	0.0165028						-0.080238	0.456188
	-0.929909	0.0165038						-0.0802158	0.456257
	-0.929909	0.0165049						-0.0802093	0.456324
	-0.929908	0.0165059						-0.0802046	0.456394
	-0.929907	0.01651						-0.0801825	0.456454
	-0.929907	0.0165111						-0.0801631	0.456516
	-0.929906	0.0165099						-0.0801294	0.456578
	-0.929905	0.0165139						-0.0800819	0.456653
	-0.929905	0.0165175						-0.0800466	0.456724
	-0.929904	0.0165201						-0.0800133	0.456779
	-0.929904	0.016522						-0.0799799	0.456836
	-0.929903	0.0165235						-0.0799385	0.456903
	-0.929902	0.01653						-0.0799125	0.456988
	-0.929901	0.0165335						-0.0798751	0.457065
	-0.929901	0.0165365						-0.0798315	0.457134
	-0.9299	0.016539						-0.0798272	0.457206
	-0.929899	0.0165439						-0.0797898	0.457262
	-0.929899	0.0165457						-0.0797571	0.457324
	-0.929898	0.0165499						-0.0797229	0.457372
	-0.929897	0.0165509						-0.0796914	0.457416
	-0.929896	0.0165558						-0.0796617	0.457455
	-0.929896	0.0165579						-0.0796363	0.457505
	-0.929895	0.0165639						-0.0796101	0.457555
	-0.929894	0.0165701						-0.07957	0.457611
	-0.929893	0.0165739						-0.079516	0.457676
	-0.929892	0.0165827						-0.0794639	0.457738
	-0.929891	0.0165869						-0.0794145	0.457776
	-0.92989	0.0165925						-0.0793544	0.457824
	-0.929889	0.0165981						-0.0792941	0.457871
	-0.929888	0.0166067						-0.0792498	0.457919
	-0.929886	0.0166156						-0.0792099	0.457976
	-0.929886	0.0166204						-0.0791765	0.458036
	-0.929885	0.0166228						-0.0791496	0.458093
	-0.929884	0.0166295						-0.0791121	0.458156
	-0.929883	0.0166331						-0.079085	0.458213
	-0.929883	0.0166357						-0.0790548	0.458266
	-0.929882	0.0166427						-0.0790336	0.458319
	-0.92988	0.016654						-0.079028	0.458402
	-0.929879	0.0166602						-0.0790002	0.458453
	-0.929878	0.0166688						-0.0789865	0.458516
	-0.929877	0.0166762						-0.078942	0.458589
	-0.929875	0.0166889						-0.0788989	0.45865
	-0.929874	0.0166944						-0.0788658	0.458707
	-0.929873	0.0167018						-0.0788169	0.458729
	-0.929872	0.0167141						-0.0787839	0.458784
	-0.92987	0.0167251						-0.0787458	0.458843
	-0.929868	0.0167378						-0.0787096	0.458898
	-0.929867	0.0167448						-0.0786795	0.45897
	-0.929866	0.0167503						-0.0786537	0.459031
	-0.929865	0.0167602						-0.0786259	0.459094
	-0.929864	0.0167693						-0.0785958	0.45916
	-0.929863	0.0167801						-0.0785792	0.459207
	-0.929862	0.0167875						-0.0785181	0.459245
	-0.92986	0.0168002						-0.0785072	0.459311
	-0.929859	0.0168099						-0.0785117	0.459377
	-0.929858	0.0168159						-0.0784913	0.459446
	-0.929856	0.0168275						-0.0784567	0.459511
	-0.929855	0.0168352						-0.0784332	0.459581
	-0.929854	0.0168466						-0.0784108	0.459644
	-0.929853	0.0168548						-0.0783749	0.459697
	-0.929852	0.0168651						-0.0783497	0.459752
	-0.929851	0.0168735						-0.0783322	0.459803
	-0.929849	0.0168813						-0.0783001	0.459859
	-0.929848	0.0168957						-0.0782738	0.459913
	-0.929847	0.0169014						-0.0782352	0.459973
	-0.929846	0.0169106						-0.078192	0.460036
	-0.929844	0.0169254						-0.0781514	0.46009
	-0.929842	0.0169386						-0.0781177	0.460144
	-0.92984	0.0169517						-0.0780869	0.460195
	-0.929839	0.0169623						-0.0780356	0.46022
	-0.929837	0.0169751						-0.0779906	0.460259
	-0.929836	0.0169875						-0.0779636	0.460303
	-0.929834	0.0169989						-0.0779287	0.460357
	-0.929832	0.0170173						-0.0779018	0.460395
	-0.92983	0.0170284						-0.0778888	0.460426
	-0.929829	0.0170408						-0.0778679	0.460466
	-0.929827	0.0170518						-0.0778542	0.460515
	-0.929826	0.0170597						-0.0778401	0.46056
	-0.929825	0.0170716						-0.0778118	0.46061
	-0.929824	0.0170799						-0.0778054	0.460646
	-0.929822	0.0170901						-0.077786	0.460692
	-0.929821	0.0171018						-0.0777784	0.460743
	-0.92982	0.0171127						-0.0777864	0.460797
	-0.929818	0.0171286						-0.07778	0.460831
	-0.929816	0.017143						-0.0777607	0.460874
	-0.929814	0.0171572						-0.0777417	0.460918
	-0.929813	0.0171695						-0.0777178	0.460968
	-0.929812	0.017179						-0.0776938	0.461024
	-0.92981	0.0171915						-0.077657	0.461089
	-0.929808	0.0172065						-0.0776112	0.461151
	-0.929807	0.0172157						-0.0775802	0.461215
	-0.929805	0.0172285						-0.0775527	0.461275
	-0.929804	0.0172446						-0.0775216	0.461358
	-0.929802	0.0172583						-0.0775023	0.461434
	-0.9298	0.0172786						-0.0774716	0.461505
	-0.929799	0.0172876						-0.077431	0.461568
	-0.929797	0.0172976						-0.0773774	0.461614
	-0.929795	0.0173169						-0.077329	0.461656
	-0.929794	0.0173248						-0.0772793	0.461704
	-0.929792	0.0173375						-0.0772269	0.461749
	-0.929791	0.0173492						-0.0771827	0.461802
	-0.92979	0.01736						-0.0771409	0.461864
	-0.929788	0.0173714						-0.0770822	0.461926
	-0.929786	0.0173849						-0.0770393	0.461992
	-0.929785	0.0173926						-0.0770042	0.462059
	-0.929784	0.0174069						-0.0769704	0.4621
	-0.929782	0.0174178						-0.0769273	0.462136
	-0.929781	0.0174291						-0.076876	0.462163
	-0.929779	0.0174435						-0.0768437	0.462195
	-0.929778	0.0174548						-0.0768164	0.46222
	-0.929776	0.0174647						-0.0767942	0.462243
	-0.929775	0.0174718						-0.0767617	0.462272
	-0.929773	0.0174889						-0.0767324	0.462303
	-0.929771	0.0175099						-0.0767045	0.462321
	-0.92977	0.0175228						-0.0766867	0.462331
	-0.929768	0.0175365						-0.0766792	0.462359
	-0.929766	0.0175513						-0.076669	0.462393
	-0.929765	0.0175678						-0.0766542	0.462431
	-0.929763	0.017585						-0.0766199	0.462459
	-0.929761	0.017602						-0.0765863	0.462491
	-0.929759	0.0176172						-0.0765683	0.462519
	-0.929758	0.0176258						-0.0765403	0.462552
	-0.929756	0.0176468						-0.0765008	0.462591
	-0.929753	0.0176667						-0.0764736	0.462616
	-0.929751	0.0176831						-0.0764472	0.462641
	-0.929749	0.0177028						-0.0764253	0.462663
	-0.929747	0.0177208						-0.0764076	0.462682
	-0.929745	0.0177361						-0.0763844	0.462706
	-0.929743	0.0177559						-0.0763771	0.462731
	-0.929741	0.0177722						-0.0763519	0.46276
	-0.929739	0.0177862						-0.0763473	0.462804
	-0.929737	0.017809						-0.0763061	0.462835
	-0.929735	0.0178218						-0.0762715	0.462868
	-0.929733	0.0178355						-0.0762322	0.462914
	-0.929731	0.0178576						-0.076195	0.462953
	-0.92973	0.0178676						-0.0761695	0.462982
	-0.929728	0.0178835						-0.0761496	0.462999
	-0.929726	0.0179012						-0.0761256	0.46302
	-0.929724	0.0179214						-0.0761075	0.463051
	-0.929721	0.0179423						-0.0760872	0.463075
	-0.92972	0.0179539						-0.0760549	0.463104
	-0.929718	0.0179739						-0.0760332	0.463123
	-0.929716	0.0179858						-0.0760082	0.463146
	-0.929714	0.0180024						-0.0759885	0.463184
	-0.929713	0.0180157						-0.0759809	0.46322
	-0.929711	0.0180299						-0.0759496	0.463263
	-0.929709	0.0180449						-0.0759063	0.463301
	-0.929708	0.0180603						-0.075861	0.463349
	-0.929706	0.0180785						-0.0758138	0.463407
	-0.929704	0.0180944						-0.0757838	0.463445
	-0.929702	0.018106						-0.0757324	0.463491
	-0.9297	0.0181257						-0.0756907	0.463534
	-0.929698	0.0181475						-0.0756509	0.463583
	-0.929696	0.0181683						-0.0756082	0.463631
	-0.929694	0.0181841						-0.0755713	0.463666
	-0.929691	0.0182057						-0.075531	0.463702
	-0.92969	0.0182198						-0.0754863	0.463754
	-0.929688	0.0182295						-0.0754511	0.463801
	-0.929686	0.0182458						-0.0754052	0.463856
	-0.929685	0.0182612						-0.0753622	0.463909
	-0.929683	0.0182739						-0.0753256	0.463948
	-0.929682	0.0182876						-0.0752969	0.463999
	-0.92968	0.0183049						-0.0752511	0.464034
	-0.929678	0.0183234						-0.075214	0.464061
	-0.929676	0.0183378						-0.0752028	0.464104
	-0.929675	0.018351						-0.0751779	0.464143
	-0.929673	0.0183653						-0.0751518	0.464193
	-0.929672	0.0183746						-0.0751385	0.464245
	-0.92967	0.0183902						-0.0751198	0.464289
	-0.929668	0.0184066						-0.0750954	0.464333
	-0.929666	0.0184237						-0.0750751	0.464375
	-0.929665	0.0184327						-0.0750485	0.464417
	-0.929664	0.0184446						-0.0750446	0.464458
	-0.929663	0.0184522						-0.0750355	0.464497
	-0.929661	0.0184646						-0.0750382	0.464536
	-0.92966	0.0184785						-0.0750259	0.464571
	-0.929658	0.0184953						-0.0750166	0.464607
	-0.929656	0.0185158						-0.0749909	0.464647
	-0.929655	0.0185259						-0.0749633	0.464685
	-0.929653	0.0185396						-0.0749398	0.464724
	-0.929652	0.0185504						-0.0749177	0.464763
	-0.92965	0.0185643						-0.0748808	0.464801
	-0.929649	0.018576						-0.074848	0.464834
	-0.929647	0.018595						-0.0748088	0.464869
	-0.929645	0.01861						-0.0747883	0.464895
	-0.929643	0.0186239						-0.0747575	0.464929
	-0.929642	0.018638						-0.0747376	0.464968
	-0.92964	0.0186551						-0.0747048	0.465009
	-0.929638	0.0186696						-0.0746826	0.465057
	-0.929637	0.0186832						-0.0746699	0.465103
	-0.929636	0.0186922						-0.0746519	0.465145
	-0.929635	0.0186979						-0.0746514	0.465182
	-0.929633	0.0187116						-0.0746482	0.465218
	-0.929631	0.0187336						-0.0746105	0.465257
	-0.929629	0.0187479						-0.0745906	0.465277
	-0.929628	0.0187592						-0.0745375	0.465312
	-0.929627	0.0187653						-0.0745035	0.465341
	-0.929626	0.0187773						-0.074481	0.465358
	-0.929624	0.0187915						-0.0744342	0.465382
	-0.929624	0.0187966						-0.0743827	0.465403
	-0.929622	0.0188089						-0.0743448	0.465422
	-0.929621	0.0188194						-0.0743213	0.465437
	-0.929619	0.0188314						-0.0743033	0.465468
	-0.929618	0.0188426						-0.0742845	0.465501
	-0.929617	0.0188556						-0.0742663	0.465523
	-0.929615	0.0188684						-0.0742511	0.465548
	-0.929614	0.0188758						-0.0742498	0.465582
	-0.929613	0.0188856						-0.0742394	0.465608
	-0.929612	0.0188954						-0.07423	0.465637
	-0.929611	0.0188981						-0.0742339	0.465658
	-0.92961	0.0189097						-0.0742225	0.465692
	-0.929609	0.0189208						-0.0742051	0.465737
	-0.929608	0.0189255						-0.0742019	0.465783
	-0.929607	0.018934						-0.0741939	0.46582
	-0.929606	0.0189413						-0.0741847	0.465857
	-0.929606	0.0189466						-0.0741744	0.465887
	-0.929605	0.018953						-0.0741526	0.465923
	-0.929604	0.0189575						-0.0741487	0.465963
	-0.929603	0.0189675						-0.074135	0.466
	-0.929603	0.0189731						-0.0741295	0.46604
	-0.929602	0.0189805						-0.0741236	0.466073
	-0.929601	0.0189851						-0.0741217	0.466121
	-0.9296	0.0189962						-0.0741088	0.466161
	-0.929598	0.0190095						-0.0741095	0.466203
	-0.929597	0.0190164						-0.0741039	0.466237
	-0.929596	0.0190261						-0.0740892	0.46627
	-0.929596	0.0190311						-0.0740647	0.466313
	-0.929595	0.0190361						-0.0740413	0.466345
	-0.929594	0.019041						-0.0740179	0.466387
	-0.929593	0.0190476						-0.0739945	0.466435
	-0.929592	0.0190605						-0.0739733	0.466479
	-0.929591	0.0190735						-0.0739362	0.466518
	-0.929589	0.0190825						-0.0739023	0.466553
	-0.929589	0.019089						-0.0738668	0.466594
	-0.929588	0.0190936						-0.0738351	0.466634
	-0.929587	0.019104						-0.0738052	0.466667
	-0.929586	0.0191149						-0.0737741	0.466691
	-0.929585	0.0191162						-0.0737489	0.466727
	-0.929585	0.0191165						-0.0737137	0.466754
	-0.929584	0.0191248						-0.0736742	0.466794
	-0.929584	0.0191276						-0.0736455	0.466824
	-0.929583	0.0191339						-0.0736357	0.466851
	-0.929582	0.0191442						-0.0736181	0.466882
	-0.929581	0.0191471						-0.073606	0.466916
	-0.929581	0.0191477						-0.073588	0.466941
	-0.92958	0.0191538						-0.0735712	0.466973
	-0.92958	0.019158						-0.0735412	0.467003
	-0.929579	0.0191627						-0.0735135	0.467034
	-0.929578	0.0191689						-0.0734928	0.467062
	-0.929578	0.0191752						-0.0734716	0.467083
	-0.929577	0.0191753						-0.0734531	0.467112
	-0.929577	0.0191775						-0.0734366	0.467141
	-0.929577	0.0191807						-0.0734103	0.467174
	-0.929577	0.0191762						-0.073393	0.467216
	-0.929577	0.0191733						-0.0733732	0.467255
	-0.929577	0.0191697						-0.0733508	0.467297
	-0.929578	0.0191655						-0.0733348	0.467332
	-0.929577	0.0191656						-0.0733179	0.467367
	-0.929577	0.0191692						-0.0732964	0.4674
	-0.929576	0.0191739						-0.0732947	0.467423
	-0.929576	0.0191741						-0.073287	0.467456
	-0.929575	0.0191766						-0.0732767	0.467481
	-0.929575	0.0191789						-0.0732738	0.46751
	-0.929575	0.0191784						-0.0732785	0.467542
	-0.929575	0.0191761						-0.0732719	0.467573
	-0.929575	0.0191788						-0.0732696	0.467593
	-0.929575	0.0191802						-0.0732591	0.467617
	-0.929574	0.0191824						-0.0732551	0.467639
	-0.929574	0.0191791						-0.0732449	0.467661
	-0.929575	0.0191752						-0.0732371	0.467688
	-0.929575	0.0191766						-0.0732191	0.467708
	-0.929575	0.0191702						-0.0732067	0.467733
	-0.929576	0.0191643						-0.0731982	0.467757
	-0.929576	0.0191586						-0.0731916	0.467785
	-0.929576	0.0191525						-0.0731803	0.467801
	-0.929576	0.0191512						-0.0731716	0.467822
	-0.929577	0.0191471						-0.0731749	0.467851
	-0.929577	0.0191444						-0.0731701	0.467881
	-0.929577	0.0191413						-0.0731718	0.467917
	-0.929577	0.0191374						-0.0731703	0.467951
	-0.929578	0.0191328						-0.0731531	0.467988
	-0.929577	0.0191365						-0.0731499	0.46803
	-0.929577	0.0191334						-0.0731444	0.468064
	-0.929578	0.0191285						-0.0731297	0.468104
	-0.929578	0.019127						-0.073121	0.468139
	-0.929578	0.0191254						-0.073114	0.468169
	-0.929578	0.0191223						-0.0731059	0.468199
	-0.929579	0.0191177						-0.0731173	0.468228
	-0.929578	0.0191176						-0.0731185	0.468253
	-0.929579	0.0191118						-0.0731153	0.468272
[truncated: 150 more rows]
[truncated: 870 more columns]

## Sheet: Figure 3
Figure 3b
		Gradient scaling	Gradient - Flow potential median correlation	Gradient - Flow potential lower IQR correlation	Gradient - Flow potential upper IQR correlation	Gradient - Effective frequency median correlation	Gradient - Effective frequency lower IQR correlation	Gradient - Effective frequency upper IQR correlation
		0	-0.909987	-0.924912	-0.877608	-0.837983	-0.882361	-0.750569
		0.05	-0.909881	-0.928018	-0.878273	-0.837617	-0.885669	-0.762189
		0.1	-0.916628	-0.926643	-0.87784	-0.822117	-0.881868	-0.744642
		0.15	-0.911986	-0.925361	-0.866522	-0.821579	-0.872198	-0.690029
		0.2	-0.881186	-0.918362	-0.780393	-0.801406	-0.874529	-0.701773
		0.25	-0.91183	-0.925389	-0.843359	-0.776776	-0.88415	-0.50011
		0.3	-0.86146	-0.910881	-0.689128	-0.732577	-0.848062	-0.383495
		0.35	-0.878959	-0.907821	-0.789267	-0.683982	-0.848658	-0.456058
		0.4	-0.872424	-0.904262	-0.785194	-0.681293	-0.866294	-0.38445
		0.45	-0.850248	-0.899623	-0.657214	-0.614274	-0.86156	-0.296815
		0.5	-0.83572	-0.8853	-0.634904	-0.46682	-0.785929	0.144891
		0.55	-0.768033	-0.869994	-0.501406	-0.488902	-0.798244	0.0434965
		0.6	-0.676458	-0.832537	-0.433204	-0.302282	-0.743417	0.232323
		0.65	-0.618158	-0.758243	-0.335865	-0.243916	-0.723777	0.438536
		0.7	-0.357113	-0.475539	-0.195747	0.0700333	-0.398418	0.630901
		0.75	0.120006	-0.0676537	0.385524	-0.0152439	-0.567908	0.511773
		0.8	0.493972	0.213088	0.64807	0.0909381	-0.412749	0.584534
		0.85	0.654111	0.267755	0.777971	0.194921	-0.359416	0.544884
		0.9	0.76947	0.553966	0.841215	0.24532	-0.448302	0.757963
		0.95	0.794062	0.573864	0.851488	0.28114	-0.227704	0.750388
		1	0.824691	0.677873	0.868923	0.420179	-0.0507366	0.763782
		1.05	0.821871	0.717872	0.879271	0.588953	0.0948018	0.824881
		1.1	0.832692	0.727374	0.898703	0.640669	0.244022	0.838764
		1.15	0.863954	0.773732	0.894209	0.69936	0.287249	0.860614
		1.2	0.877856	0.801033	0.908632	0.702039	0.313516	0.85259
		1.25	0.888539	0.832046	0.913195	0.59841	0.171137	0.801871
		1.3	0.897797	0.845603	0.9166	0.655393	0.309338	0.809333
		1.35	0.90125	0.842702	0.917884	0.715355	0.429729	0.825301
		1.4	0.905161	0.857978	0.921194	0.723397	0.587994	0.842099
		1.45	0.915493	0.884907	0.924992	0.787088	0.585545	0.860288
		1.5	0.914552	0.883548	0.926441	0.770108	0.582552	0.84913
Figure 3c
			Gradient scaling = 0 - Flow potential	Gradient scaling = 0.75 - Flow potential	Gradient scaling = 1.5 - Flow potential
			-52.6001	63.9574	20.1698
			-52.0229	64.8093	20.8611
			-52.4095	64.2486	19.8862
			-53.5369	61.8697	17.7966
			-54.0237	59.4761	15.911
			-53.7685	56.9991	14.1123
			-52.4791	54.4051	11.9584
			-50.4095	51.6279	10.3703
			-48.0312	48.7335	8.43773
			-45.4431	45.6055	7.24344
			-42.3624	42.3842	6.34841
			-39.4029	39.4211	5.8931
			-36.8188	36.096	4.4607
			-33.8799	33.3533	4.23263
			-31.1704	30.3743	3.73978
			-28.57	27.3632	3.8569
			-25.9517	24.5479	3.82341
			-23.3821	21.798	4.0591
			-20.8475	19.3399	4.28766
			-18.6829	17.0288	5.08159
			-16.5065	14.6896	6.04133
			-14.413	12.7033	7.36113
			-12.0913	10.8009	9.28373
			-10.1912	9.64199	10.5853
			-8.34364	8.34504	12.4331
			-5.81743	7.96761	14.2379
			-3.87853	7.9095	16.3028
			-1.95615	8.22735	18.1513
			-0.473955	7.82928	19.2235
			-1.12184	6.46471	18.0396
			-51.2566	64.7875	20.7909
			-50.1812	66.1627	21.6884
			-50.5792	65.7572	20.9828
			-52.1445	63.8537	18.9819
			-53.3075	61.3726	16.921
			-52.7715	58.8816	15.1969
			-51.7597	56.322	12.8874
			-50.0736	53.5803	11.6394
			-47.7746	50.3333	9.85649
			-44.7833	47.0608	8.64521
			-41.9916	43.7662	7.49738
			-38.9571	40.6853	6.72139
			-36.1305	37.326	5.74764
			-33.3235	34.1735	5.20229
			-30.5882	30.9671	4.70372
			-27.7326	27.9337	4.56645
			-25.1381	25.2006	4.90346
			-22.5001	22.3194	5.31944
			-19.8617	19.7927	5.53588
			-17.5404	17.3134	5.90443
			-15.2109	15.0893	7.05535
			-12.9357	13.117	8.64136
			-10.774	11.7182	9.7117
			-8.4257	10.3034	11.504
			-6.42236	9.05124	13.4451
			-4.29231	8.62836	15.3028
			-2.17164	8.16419	17.3277
			-0.149125	8.21179	18.8867
			1.62762	8.53404	20.5544
			0.912965	6.61004	18.9224
			-52.2056	63.8068	19.422
			-50.6537	65.5228	20.6998
			-52.0746	64.7979	19.7992
			-53.746	63.3729	18.1299
			-54.4048	61.7661	15.416
			-54.6017	59.5155	13.7801
			-53.8134	56.5734	11.8193
			-51.6083	53.9627	10.1354
			-48.9198	50.8535	8.48279
			-45.9432	47.7706	7.26712
			-42.8752	44.196	6.26117
			-39.6768	40.6425	5.30352
			-36.6262	37.2727	4.7288
			-33.4305	33.6697	3.94751
			-30.2598	30.2792	3.55192
			-27.5158	27.1674	3.18533
			-24.5929	23.997	3.57175
			-22	21.4038	3.48439
			-19.5645	18.7752	3.83302
			-17.0717	16.199	5.08917
			-14.7229	13.9273	5.77396
			-12.4244	11.6576	7.36132
			-10.2818	9.96922	8.86055
			-7.97093	8.20782	10.2321
			-5.56012	7.01696	12.0048
			-3.36226	6.75298	13.96
			-1.44314	6.14013	15.7371
			0.369491	6.78311	17.6255
			2.5046	6.51238	18.6863
			1.64236	4.63761	17.6403
			-53.6319	61.4208	17.4508
			-52.1852	63.3747	18.9428
			-53.3622	63.0486	17.4816
			-55.2361	62.4416	15.6545
			-57.0514	61.0046	13.7134
			-57.3111	59.2529	11.88
			-55.9192	57.2052	9.79514
			-53.6451	54.6574	8.09317
			-50.5086	51.3754	6.8945
			-47.2019	47.9243	5.26784
			-43.8558	44.1732	4.14367
			-40.2944	40.4583	3.4411
			-36.8071	36.7059	2.68425
			-33.4454	33.1813	2.05089
			-30.1855	29.6739	1.74797
			-27.1271	26.2692	1.29362
			-24.2475	23.0761	1.49699
			-21.393	19.9135	1.76109
			-18.844	17.0222	2.20197
			-16.3848	14.382	3.03084
			-14.0687	11.8975	4.47884
			-11.7289	9.67801	5.48328
			-9.33167	7.6372	6.58096
			-7.02249	6.04188	8.21356
			-5.08497	4.59044	9.99143
			-2.93802	3.80963	11.751
			-0.509096	3.63269	13.8014
			1.41804	3.77399	15.5398
			3.33245	3.68881	16.6471
			2.53057	2.21487	15.7763
			-54.3787	59.1165	15.5158
			-52.8595	61.5758	16.6324
			-54.5038	61.6618	15.3416
			-57.14	60.973	13.6361
			-59.0854	60.5438	11.6059
			-59.7381	58.9159	9.41801
			-58.184	57.3127	7.67984
			-55.248	54.7394	6.11243
			-51.8781	51.8253	4.69988
			-48.3489	48.2525	3.61345
			-44.4366	44.123	2.12478
			-40.6927	40.121	1.54335
			-36.9523	36.1015	0.800962
			-33.3913	32.3884	-0.201095
			-29.9318	28.6575	-0.620975
			-26.6956	24.9945	-0.897215
			-23.6732	21.6478	-0.735881
			-20.7088	18.3109	-0.260596
			-17.8732	15.2859	0.119358
			-15.1567	12.5041	1.08488
			-12.7051	9.69847	2.19214
			-10.4812	7.36595	3.16666
			-8.20941	5.06476	4.49197
			-5.77534	3.3334	5.98896
			-3.66592	2.11948	7.65295
			-1.35552	1.06682	9.4385
			0.584048	0.935801	11.5248
			2.74908	1.0164	13.3128
			4.39191	0.856683	14.8542
			3.7953	-0.426745	13.477
			-54.0772	56.7393	13.3533
			-53.2651	59.0367	14.7268
			-54.9269	59.3371	13.471
			-57.353	59.2224	11.1996
			-59.4725	59.3883	9.68179
			-60.5626	58.7768	7.75097
			-59.3498	57.2602	5.68717
			-56.1202	54.9158	4.33208
			-52.2851	51.4574	2.84328
			-48.3171	47.9332	1.48754
			-44.4711	44.0144	0.240369
			-40.3887	39.6853	-0.513355
			-36.4171	35.4501	-1.62208
			-32.4616	31.2509	-2.11489
			-28.8888	27.3585	-2.29827
			-25.4547	23.6632	-2.67263
			-22.1658	20.0575	-2.75686
			-19.2235	16.631	-2.36463
			-16.243	13.3187	-1.93661
			-13.5078	10.4048	-0.866704
			-10.7635	7.47859	0.171827
			-8.47108	5.04567	1.38969
			-6.20599	2.78871	2.60838
			-3.9017	0.79621	3.95398
			-1.5861	-0.556437	5.67152
			0.314316	-1.59412	7.38734
			2.51358	-1.86803	9.3853
			4.31916	-1.89314	11.2464
			5.63081	-1.64881	12.7747
			5.58531	-3.43593	11.6505
			-52.7058	54.1533	11.6387
			-52.0716	56.0751	12.9659
			-53.8864	57.0089	11.3727
			-55.8362	57.0881	9.51013
			-58.0001	57.2588	7.66907
			-59.232	57.146	5.84381
			-58.0553	56.3656	3.96376
			-55.1081	53.8315	2.3888
			-51.3942	50.8387	1.04201
			-47.4898	46.9332	-0.375014
			-43.3123	42.8783	-1.90407
			-39.1712	38.545	-2.28634
			-35.0903	34.2282	-3.35372
			-31.1541	30.0525	-4.04927
			-27.3485	25.8848	-4.33069
			-23.6511	21.9089	-4.65389
			-20.1833	18.0678	-4.18799
			-17.0088	14.635	-4.05588
			-14.079	11.2916	-3.59357
			-11.1598	8.08584	-2.88659
			-8.52772	5.09126	-2.00811
			-6.05833	2.4563	-0.602773
			-3.82493	0.21472	0.665651
			-1.58673	-1.91285	1.95294
			0.57103	-3.24782	3.65641
			2.55964	-4.1725	5.51242
			4.45144	-4.61948	7.22442
			6.49601	-4.70822	8.97818
			7.64757	-4.55257	10.6301
			7.28488	-5.83514	9.31869
			-50.7367	51.5835	9.84037
			-50.1945	53.6375	10.9583
			-51.7407	53.987	9.78418
			-53.6394	54.4716	7.99678
			-55.1778	54.7448	5.86868
			-56.0288	54.8885	3.91203
			-55.26	53.6596	2.1738
			-52.8249	51.7107	0.563493
			-49.3089	48.8132	-0.720247
			-45.5718	45.3876	-1.98524
			-41.4415	41.2163	-3.66793
			-37.2354	37.0264	-4.21615
			-33.0078	32.6544	-4.99506
			-29.1702	28.3315	-5.8065
			-25.0917	24.0632	-6.03558
			-21.3946	20.0224	-5.855
			-17.9195	16.0091	-6.19043
			-14.5981	12.3328	-5.68457
			-11.4698	8.86976	-5.50876
			-8.58585	5.59955	-4.61991
			-5.85272	2.53421	-3.57564
			-3.3663	-0.140864	-2.44168
			-1.10344	-2.43422	-1.05975
			0.987466	-4.3056	0.397322
			3.02606	-6.01543	1.89967
			4.89563	-6.72912	3.53412
			7.01632	-7.30999	5.54245
			8.4565	-7.54935	7.32914
			9.60485	-7.51001	8.44351
			8.89237	-8.50711	7.79405
			-48.2447	48.6062	8.26654
			-47.7736	50.5664	9.65204
			-49.0391	51.075	8.45769
			-50.4538	51.0895	6.38924
			-51.885	51.5713	4.71194
			-52.265	51.8002	2.49988
			-51.382	50.5076	0.947198
			-49.4885	48.7958	-0.684068
			-46.3639	46.1408	-2.52749
			-42.6701	42.7937	-3.57531
			-38.849	38.9229	-4.62032
			-34.7341	34.6848	-5.63959
			-30.4833	30.4031	-6.51455
			-26.4195	26.1001	-7.43011
			-22.4897	21.8857	-7.61778
			-18.5129	17.4545	-7.7552
			-14.8422	13.4303	-7.68059
			-11.5609	9.55407	-7.20166
			-8.45939	6.14251	-7.19901
			-5.53409	2.84363	-6.22688
			-2.83527	-0.228117	-5.30195
			-0.456147	-2.98068	-4.1295
			1.82438	-5.31177	-3.10133
			4.06799	-7.23271	-1.26028
			5.77133	-8.56429	0.304239
			7.69901	-9.71317	2.00756
			9.40728	-9.90913	3.97313
			10.7898	-10.2336	5.59378
			11.7267	-10.1695	6.88548
			11.0824	-11.2385	5.83244
			-45.1723	45.7593	6.89288
			-45.2623	47.3567	8.01976
			-46.0644	47.6996	6.75057
			-47.2654	47.9036	4.93477
			-48.2379	48.2395	3.00549
			-48.2486	47.6848	1.32312
			-47.3807	46.6527	-1.0206
			-45.6263	45.3841	-2.48011
			-42.753	42.8094	-3.85809
			-39.3435	39.6705	-4.94865
			-35.4848	35.9265	-6.01867
			-31.6315	31.879	-7.0761
			-27.5258	27.5317	-7.96897
			-23.3824	23.2639	-8.7117
			-19.3204	19.1211	-9.05772
			-15.3603	14.8533	-9.39142
			-11.606	10.7379	-9.21749
			-8.30424	6.77053	-8.96147
			-5.13012	3.19472	-8.38635
			-2.1317	-0.174809	-7.40625
			0.434341	-3.15972	-6.80424
			2.93706	-5.9025	-5.6367
			4.92788	-8.17734	-4.56417
			7.00214	-9.98963	-2.57173
			8.77513	-11.422	-1.09559
			10.3571	-12.3847	0.444847
			11.844	-12.6219	2.2354
			13.2481	-13.0169	4.43027
			13.9941	-12.8545	5.55025
			13.6324	-13.9942	3.93258
			-42.4657	42.613	5.45961
			-42.2394	43.848	7.14072
			-42.9485	44.3287	5.56033
			-43.9437	44.4061	3.91516
			-44.3666	44.0528	1.82381
			-44.3617	43.602	-0.0186701
			-43.3966	42.6454	-1.91523
			-41.4714	41.2183	-3.76906
			-38.8295	39.0498	-4.98615
			-35.5863	36.0673	-5.93669
			-31.8334	32.5582	-7.19563
			-28.0317	28.6811	-8.18742
			-23.9283	24.4708	-9.30928
			-19.8631	20.1667	-9.78443
			-15.8721	15.8706	-10.0109
			-12.0536	11.7338	-10.5627
			-8.10195	7.57689	-10.6123
			-4.71444	3.68039	-10.1232
			-1.59624	-0.0959344	-9.74055
			1.40247	-3.33575	-8.70863
			4.11212	-6.33187	-7.79586
			6.28438	-9.09258	-6.75609
			8.4245	-11.296	-5.48617
			10.2761	-13.0506	-4.13346
			11.8765	-14.3321	-2.60484
			13.2202	-15.196	-0.532371
			14.6952	-15.4466	1.10899
			15.7887	-15.692	2.81841
			16.4284	-15.5864	4.09603
			16.0278	-16.6162	3.23709
			-39.9221	39.4827	4.83958
			-39.3229	40.4509	6.17779
			-39.944	40.6157	4.4364
			-40.4555	40.6388	2.4828
			-40.788	40.0726	0.773075
			-40.4269	39.7033	-1.0447
			-39.2333	38.6145	-3.06871
			-37.3572	36.887	-4.74361
			-34.7468	34.62	-6.09227
			-31.6211	31.9584	-7.14244
			-27.995	28.5311	-8.63716
			-24.1882	24.8468	-9.18603
			-20.163	20.8986	-10.1335
			-16.081	16.6426	-10.767
			-12.1874	12.2639	-11.3423
			-8.18383	8.30656	-11.9609
			-4.46834	4.15081	-11.4746
			-0.931229	0.099353	-11.6058
			2.32695	-3.59573	-10.9654
			5.11307	-6.88018	-9.81695
			7.86881	-9.77232	-9.19106
			10.0428	-12.4371	-8.05293
			12.0502	-14.5866	-6.71726
			13.6309	-16.1583	-5.08176
			15.152	-17.3623	-3.34664
			16.3807	-17.9984	-1.74325
			17.5272	-18.3355	0.118887
			18.3891	-18.2484	2.01332
			19.0906	-18.2208	3.40354
			18.6331	-19.4301	2.23604
			-37.0535	36.3743	3.7782
			-36.4351	37.2007	5.02615
			-36.8817	37.1104	4.01321
			-37.0687	36.7417	1.67458
			-37.1911	36.2524	-0.118063
			-36.6235	35.4359	-2.17914
			-35.1378	34.2671	-3.56573
			-33.2358	32.588	-5.49187
			-30.592	30.3966	-7.15064
			-27.5054	27.5754	-8.35665
			-23.9746	24.2734	-9.50462
			-20.3016	20.6985	-10.4755
			-16.2269	16.8416	-11.29
			-12.1012	12.8651	-11.833
			-8.13791	8.52345	-12.2955
			-4.24006	4.43083	-12.5006
			-0.394492	0.384458	-12.3601
			2.98914	-3.6207	-12.3109
			6.41062	-7.26663	-11.5735
			9.27883	-10.4736	-11.0262
			11.8315	-13.5537	-10.2136
			14.0877	-16.1001	-8.96511
			15.8293	-17.9676	-7.44589
			17.2773	-19.4373	-5.99448
			18.5767	-20.4504	-4.40754
			19.5319	-21.1007	-2.37355
			20.4988	-21.208	-0.571435
			21.1744	-21.0648	1.09391
			21.6033	-20.9244	2.15211
			21.1255	-21.8398	0.736333
			-34.524	33.5172	2.99253
			-33.7565	33.8766	3.93877
			-33.9083	33.8129	2.96632
			-33.8544	32.9554	1.39256
			-33.7527	32.4685	-1.09484
			-32.8044	31.4589	-2.97339
			-31.3467	30.048	-4.56588
			-29.2213	28.207	-6.28503
			-26.6989	25.896	-7.73186
			-23.401	23.2605	-9.21832
			-19.9037	20.02	-10.314
			-16.1434	16.58	-11.2092
			-12.2028	12.6874	-12.0164
			-8.18301	8.70131	-12.5606
			-4.02742	4.59975	-13.0794
			-0.0818283	0.369805	-13.124
			3.80271	-3.64455	-13.3723
			7.30763	-7.53515	-13.1906
			10.6719	-11.1855	-12.2959
			13.6465	-14.4318	-12.2375
			16.0111	-17.3457	-11.1293
			18.1914	-19.7724	-9.74355
			19.8958	-21.7011	-8.3801
			21.207	-23.0755	-6.80254
			22.1136	-23.7762	-4.80284
			22.9434	-24.2576	-3.15039
			23.4822	-24.1324	-1.21723
			23.994	-23.7975	0.539615
			24.3524	-23.7511	1.56754
			23.5371	-24.3778	0.357121
			-31.9371	30.4106	2.38013
			-31.084	31.1446	3.86522
			-30.962	30.4052	2.64122
			-30.8357	29.6424	0.849085
			-30.4163	28.6557	-1.33014
			-29.193	27.4893	-3.20196
			-27.6855	25.9088	-5.21445
			-25.3094	24.0519	-6.98375
			-22.6195	21.7153	-8.30246
			-19.347	18.8587	-9.56781
			-15.9424	15.7559	-10.819
			-12.087	12.2706	-11.6578
			-8.19286	8.53818	-12.4389
			-4.02891	4.51067	-13.5441
			-0.0510213	0.403851	-13.6469
			3.99955	-3.74256	-14.0373
			8.04556	-7.74541	-14.092
			11.7046	-11.7096	-14.1341
			15.1168	-15.3019	-13.6968
			18.1178	-18.5943	-12.8242
			20.6334	-21.3603	-11.5144
			22.6101	-23.8341	-10.244
			24.071	-25.598	-9.03281
			25.2068	-26.7227	-7.66198
			25.9615	-27.3844	-5.62839
			26.3951	-27.4795	-3.71079
			26.6965	-27.1193	-1.90048
			26.9699	-26.8451	0.0615413
			26.8452	-26.5066	1.51311
			26.296	-26.7828	0.174166
			-29.0463	27.3971	2.10995
			-28.5259	28.1658	3.36921
			-28.1197	27.2866	2.37538
			-28.1215	26.4527	0.229824
			-27.1376	25.1337	-1.64696
			-25.8653	23.6268	-3.67498
			-23.9947	21.8825	-5.53968
			-21.631	19.8565	-7.31415
			-18.7542	17.4693	-8.67864
			-15.5184	14.7693	-10.0183
			-12.0404	11.4156	-11.2287
			-8.19218	8.10746	-12.0574
			-4.10309	4.37903	-12.8792
			-0.0904519	0.395893	-13.542
			4.04015	-3.75889	-13.9557
			8.18165	-7.90089	-14.1304
			12.161	-11.8688	-14.4497
			16.1706	-15.8872	-14.8046
			19.583	-19.6237	-13.9501
			22.7177	-22.9112	-13.3578
			25.3486	-25.8052	-12.1524
			27.2682	-28.0278	-11.059
			28.6646	-29.7084	-9.52056
			29.4858	-30.632	-7.67306
			29.8696	-30.9363	-5.8545
			30.0601	-30.8407	-4.07371
			29.9159	-30.3488	-2.04894
			29.9135	-29.5839	-0.319819
			29.5489	-29.1497	0.709979
			28.9735	-29.5244	-0.696708
			-26.5612	24.7244	2.14766
			-25.8646	25.3621	3.17149
			-25.62	24.4148	2.09856
			-25.2996	23.2432	0.51295
			-24.2033	21.6707	-1.62769
			-22.5305	20.0712	-3.74065
			-20.6392	18.149	-5.92159
			-18.1613	15.912	-7.15997
			-15.1388	13.4858	-8.9042
			-11.9001	10.6802	-10.293
			-8.23954	7.43234	-11.4367
			-4.45584	4.01175	-12.4231
			-0.267658	0.321721	-13.3087
			3.82049	-3.52703	-13.641
			8.0679	-7.80571	-14.4733
			12.2567	-11.9625	-14.152
			16.3983	-16.2322	-14.5377
			20.4002	-20.2396	-14.5326
			24.2213	-23.9061	-14.2596
			27.5517	-27.4387	-13.3529
			30.1947	-30.2948	-12.8243
			32.0938	-32.572	-11.6113
			33.2861	-33.9903	-9.86923
			33.9772	-34.8042	-8.09498
			33.9203	-34.7842	-6.36897
			33.6471	-34.3109	-4.3046
			33.1527	-33.482	-2.21323
			32.8195	-32.5799	-0.341076
			32.2891	-31.869	0.465383
			31.3653	-32.023	-0.483362
			-24.3278	22.1636	2.08661
			-23.2814	22.5631	3.56879
			-22.9864	21.4896	2.42035
			-22.6762	20.1861	0.231618
			-21.3538	18.4728	-1.97653
			-19.5512	16.5831	-3.90821
			-17.4746	14.5425	-5.5256
			-14.834	12.3016	-7.62708
			-11.7085	9.77139	-8.63475
			-8.50873	6.73702	-10.2427
			-4.73678	3.48153	-11.3453
			-0.989681	0.101236	-12.3336
			3.25909	-3.67474	-13.2082
			7.44551	-7.61121	-13.7333
			11.798	-11.7117	-14.1258
			16.0759	-15.9752	-14.5261
			20.4335	-20.1929	-14.435
			24.6524	-24.4189	-14.4521
			28.8618	-28.4172	-14.3999
			32.3191	-31.9361	-13.3032
			35.2389	-35.0601	-12.65
			37.2223	-37.242	-11.3952
			38.1786	-38.6328	-9.86903
			38.5824	-39.0433	-8.12358
			38.1205	-38.7169	-6.4366
			37.4471	-37.8597	-4.57664
			36.4935	-36.8386	-2.51148
			35.6619	-35.426	-0.379768
			34.8702	-34.4923	1.15362
			33.618	-34.4664	-0.0883483
			-22.1444	19.7162	2.41958
			-21.0115	20.0525	3.60435
			-20.4824	18.7862	2.80555
			-20.1343	17.3504	0.335711
			-18.6132	15.2598	-1.43525
			-16.8158	13.2782	-3.29128
			-14.4342	11.0854	-5.12036
			-11.6759	8.63966	-6.92691
			-8.5768	5.98239	-8.45466
			-5.3036	3.29684	-10.0767
			-1.68397	-0.100922	-10.9939
			2.34561	-3.61866	-11.9231
			6.49996	-7.31515	-12.5205
			10.644	-11.2594	-13.3186
			15.2035	-15.4057	-13.9614
			19.6847	-19.6663	-14.3422
			24.2334	-24.0852	-14.4425
			28.7242	-28.5338	-14.0398
			33.1213	-32.6686	-13.9331
			36.9255	-36.5527	-13.3426
			40.3321	-39.8616	-12.6675
			42.5209	-42.2077	-11.231
			43.3744	-43.4507	-9.73975
			43.3354	-43.5823	-8.24445
			42.4335	-42.7732	-6.44647
			41.2849	-41.501	-3.98785
			39.7247	-39.665	-1.8729
			38.3719	-38.1933	-0.122301
			37.5201	-36.9216	1.55804
			36.0176	-36.5219	0.226773
			-20.1782	17.3683	2.994
			-18.7098	17.4276	4.31087
			-18.2805	16.343	3.08444
			-17.4551	14.4567	0.933182
			-16.0238	12.5898	-0.89452
			-14.1056	10.2676	-2.84481
			-11.8101	7.90461	-4.64223
			-8.9374	5.34047	-6.31727
			-5.57424	2.69534	-7.93286
			-2.29088	-0.172735	-9.48286
			1.4229	-3.44213	-10.3601
			5.36241	-6.91922	-11.3963
			9.34171	-10.6068	-12.509
			13.6737	-14.5181	-13.174
			18.104	-18.6931	-13.5337
			22.8174	-22.8598	-13.7548
			27.4878	-27.392	-13.9576
			32.1694	-32.036	-13.8298
			36.9498	-36.5779	-13.4829
			41.5561	-40.8817	-13.0011
			45.3593	-44.5939	-12.1807
			47.8735	-47.268	-11.1441
			48.7112	-48.4367	-9.8285
			48.1118	-48.1535	-8.0281
			46.5613	-46.813	-5.79196
			44.8577	-44.9471	-3.79993
			42.8189	-42.8061	-1.34381
			41.113	-40.5987	0.633401
			39.875	-39.2127	2.04557
			37.9368	-38.6402	0.725619
			-17.9891	14.8298	3.69921
			-16.4926	15.3098	5.10082
			-16.1815	13.9604	3.98062
			-15.1304	12.0017	1.81509
			-13.4999	9.85378	-0.124167
			-11.6114	7.47583	-2.03623
			-9.27232	5.09446	-3.82618
			-6.15387	2.48052	-5.62692
			-3.04279	-0.38375	-7.06082
			0.356378	-3.37692	-8.47159
			3.98111	-6.61322	-9.28999
			7.95262	-9.84531	-10.4895
			12.0081	-13.4537	-11.4818
			16.2526	-17.4612	-12.0645
			20.7267	-21.562	-12.9469
			25.3274	-26.0537	-12.9926
			30.2929	-30.3833	-13.1591
			35.3246	-35.1579	-12.9335
			40.2826	-39.9807	-12.6708
			45.4024	-44.816	-12.3573
			49.8194	-49.0299	-11.6152
			53.0543	-52.3318	-10.7161
			54.03	-53.7351	-9.15538
			52.5081	-52.6431	-7.06939
			50.2929	-50.6869	-5.08163
			48.0396	-48.144	-2.93279
			45.7276	-45.6343	-0.53506
			43.5867	-43.0393	1.19133
			41.9626	-41.1597	3.04551
			39.9458	-40.6605	1.59759
			-15.9946	12.7901	4.97616
			-14.5547	13.2542	6.24002
			-13.7125	11.847	4.79255
			-12.6692	9.75492	2.95256
			-11.2828	7.45974	0.740647
			-9.45564	4.91833	-1.20365
			-6.79831	2.43043	-2.98072
			-3.90908	-0.212291	-4.44855
			-0.63954	-3.15297	-5.8305
			2.65704	-6.10462	-7.3986
			6.34862	-9.19062	-8.6384
			10.1011	-12.5434	-9.51254
			14.0809	-16.1188	-10.5632
			18.2247	-19.9678	-10.9802
			22.7762	-24.058	-11.7279
			27.3488	-28.1973	-11.8458
			32.2019	-32.6938	-12.1486
			37.4019	-37.4558	-11.9447
			42.5711	-42.3197	-11.7179
			48.0824	-47.4967	-11.4595
			53.2517	-52.4953	-10.252
			57.3866	-56.9168	-9.71733
			58.0307	-58.4194	-8.30708
			56.226	-56.66	-6.28084
			53.6141	-54.0081	-3.86182
			50.9278	-50.9796	-2.06443
			47.9888	-48.1195	0.505331
			45.7436	-45.3474	2.63772
			43.7836	-42.7678	3.72046
			41.6275	-42.2578	2.6541
			-13.8169	10.7537	6.26408
			-12.4322	11.1318	7.37984
			-11.4722	9.76661	6.20771
			-10.5406	7.60138	4.31485
			-9.17106	5.19293	2.21149
			-6.88488	2.65001	0.12717
			-4.62291	0.195445	-1.45904
			-1.56784	-2.59271	-3.12246
			1.55347	-5.43006	-4.74643
			4.79751	-8.4929	-6.04356
			8.34006	-11.4337	-7.24276
			12.0708	-14.7393	-8.24031
			15.8389	-18.2041	-8.9239
			19.9287	-21.753	-9.54343
			24.1078	-25.7518	-10.0276
			28.6891	-29.9068	-10.7271
			33.4582	-34.1967	-10.6658
			38.4131	-38.7767	-10.7073
			43.6605	-43.6123	-10.5819
			48.7477	-48.6274	-9.90104
			53.9912	-53.7219	-9.18089
			58.1903	-58.4878	-8.20915
			59.3786	-61.2279	-6.82253
			57.9876	-59.2125	-4.78542
			55.6559	-56.2708	-3.11771
			52.7284	-53.1907	-0.882063
			50.201	-49.8817	1.36962
			47.5187	-46.7747	3.79131
			45.5594	-44.151	4.92246
			42.9774	-43.592	4.21905
			-11.6131	9.29741	7.77667
			-10.1103	9.97405	8.91986
			-9.35402	8.18639	7.79977
			-8.37702	5.7472	5.57623
			-6.95978	3.43442	3.4394
			-4.79574	0.812977	1.64437
			-2.30535	-1.87079	-0.0155549
			0.518917	-4.53078	-1.48155
			3.50845	-7.31607	-3.18403
			6.68461	-10.2125	-4.4652
			10.1198	-13.178	-5.64831
			13.6858	-16.4074	-6.57938
			17.4338	-19.7801	-7.42434
			21.1176	-23.2743	-7.72282
			25.2777	-27.0089	-8.54309
			29.4584	-31.0473	-8.71897
			33.8066	-35.0901	-9.05202
			38.5637	-39.3392	-8.92985
			43.3008	-43.7802	-8.73734
			47.942	-48.2405	-8.35448
			52.3972	-52.7215	-7.67417
			56.0181	-56.7261	-6.63773
			57.7624	-59.268	-5.11471
			57.5847	-58.999	-3.39392
			55.6251	-56.5749	-1.49939
			53.1389	-53.8847	0.912465
			50.7897	-50.7921	3.06115
			48.7667	-47.8161	5.24428
			46.8376	-45.3551	6.3948
			43.7922	-44.5576	5.25417
			-9.48944	7.98476	9.62232
			-7.76527	9.05127	10.4703
			-7.00423	6.92552	9.61987
			-6.16434	4.49476	7.71516
			-4.79086	2.04666	5.85478
			-2.64074	-0.658971	3.62361
			-0.184815	-3.21544	1.95515
			2.44421	-6.02815	0.246435
			5.3549	-8.86348	-1.27009
			8.48412	-11.776	-2.66023
			11.6495	-14.6493	-3.70947
			14.9278	-17.6187	-4.80767
			18.3174	-20.7906	-5.62168
			22.0752	-24.0931	-6.16712
			25.8389	-27.4489	-6.79681
			29.7226	-31.1158	-7.03663
			33.8726	-34.9361	-7.25764
			38.0809	-38.8898	-6.99636
			42.2222	-42.872	-7.1204
			46.5627	-46.8626	-6.54938
			50.363	-50.8428	-5.62028
			53.4459	-54.1027	-4.44198
			55.4911	-56.4499	-3.11982
			55.4953	-56.717	-1.54409
			54.8096	-55.7154	0.616857
			52.8262	-53.2106	2.48632
			51.1173	-50.4885	4.72979
			49.2184	-47.756	6.81133
			47.9211	-45.2413	8.29765
			44.6546	-44.5632	7.0706
			-7.48783	8.07813	11.9045
			-5.37123	8.42715	12.6422
			-4.63387	6.3838	11.9004
			-3.93546	3.62519	9.54484
			-2.66153	1.23674	7.7052
			-0.586983	-1.27988	5.7414
			1.79595	-4.18612	4.06925
			4.5023	-6.94787	2.12752
			7.00752	-9.61542	0.668016
			9.98928	-12.4137	-0.711774
			13.1468	-15.3844	-1.91133
			16.253	-18.323	-3.1042
			19.2975	-21.3537	-3.76613
			22.731	-24.5056	-4.2017
			26.1501	-27.7323	-4.62408
			29.7099	-30.8783	-5.45337
			33.437	-34.4314	-5.4729
			37.1116	-37.8868	-4.87059
			40.8977	-41.4281	-4.78589
			44.6495	-45.1078	-4.24116
			47.9612	-48.2816	-3.85072
			50.6014	-51.1115	-2.34305
			52.5805	-53.3153	-1.19046
			53.3414	-54.0109	0.371131
			52.9435	-53.2723	2.52114
			52.3776	-51.6642	4.54793
			50.8337	-49.2428	6.79936
			49.5756	-46.5265	8.64148
			48.5079	-43.9977	10.2302
			45.7217	-44.4109	8.98776
			-5.36307	8.1308	13.6717
			-3.07399	7.87525	14.7591
			-2.74315	6.10877	13.5578
			-1.76513	3.70653	11.7509
			-0.461769	0.881514	9.70481
			1.45308	-1.98342	7.71164
			3.4832	-4.67015	5.98215
			6.13717	-7.30147	4.34522
			8.76351	-10.1645	2.92753
			11.5262	-12.9502	1.52825
			14.1257	-15.7028	-0.0467523
			17.0602	-18.4578	-0.907369
			20.0705	-21.4616	-1.89757
			23.252	-24.4965	-2.03707
			26.4653	-27.4931	-2.54246
			29.6186	-30.6146	-3.47755
			32.9569	-33.6078	-3.58499
			36.4416	-36.8306	-3.13901
			39.7087	-39.9226	-2.75498
			42.5196	-42.8968	-2.35445
			45.4666	-45.7413	-1.56551
			48.1154	-48.2596	-0.208294
			49.7005	-49.9953	1.03693
			50.7777	-50.7596	2.66645
			50.9145	-50.6144	4.58901
			50.67	-49.1043	6.56134
			50.0506	-47.0583	8.78552
			50.1408	-44.6533	10.8972
			49.329	-42.032	12.3278
			46.9149	-43.0457	11.0757
			-3.24252	7.98039	15.841
			-1.04018	8.48849	16.6964
			-0.186079	6.36597	15.5931
			0.217938	3.79762	13.7759
			1.56059	0.870673	11.8641
			3.35324	-1.87502	9.49738
			5.25078	-4.88274	7.82802
			7.50544	-7.50705	5.92498
			9.83748	-10.1763	4.90065
			12.4894	-12.9312	3.24337
			15.1826	-15.8033	1.81877
			18.0436	-18.5258	1.04915
			20.7733	-21.2896	0.481679
			23.7296	-24.1483	-0.571151
			26.6284	-26.8959	-1.12102
			29.6624	-29.9042	-1.46529
			32.7219	-32.8365	-1.52859
			35.6542	-35.5986	-1.30581
			38.2466	-38.328	-0.943978
			40.8943	-40.8171	-0.0818032
			43.5791	-43.3094	0.358367
			45.7225	-45.399	1.63412
			46.985	-46.8446	2.93166
			48.2333	-47.8434	4.72564
			49.151	-47.7895	6.5568
			49.9834	-46.4452	8.44246
			49.8595	-44.8099	10.726
			50.3851	-42.323	12.6983
			50.2912	-40.212	13.8799
			47.9535	-41.4801	13.354
			-1.96233	7.65736	16.8587
			0.651746	8.93587	18.1819
			0.927337	6.5139	16.8481
			2.15409	3.54858	15.3096
			3.22993	1.03366	13.2041
			4.91542	-2.05398	10.8049
			6.6719	-4.71392	9.4585
			8.70322	-7.72699	7.24385
			11.0636	-10.508	5.94754
			13.2686	-13.1533	4.54224
			15.8755	-15.8714	3.50139
			18.5342	-18.5472	2.31815
			21.1959	-21.2007	1.77144
			23.8718	-23.842	0.855646
			26.6365	-26.6885	0.165452
			29.4625	-29.366	-0.162131
			32.0945	-31.9284	0.26012
			34.7803	-34.4951	0.390266
			37.3708	-36.8997	0.301252
			39.5972	-39.2009	1.28478
			41.763	-41.3688	2.07468
			43.4098	-42.9705	2.73726
			45.1374	-44.3335	4.24424
			46.5984	-45.0761	6.06169
			47.4962	-45.2054	8.00535
			48.6462	-44.18	9.85333
			49.5553	-42.7024	12.2025
			50.3092	-40.4566	14.1334
			50.6714	-39.1482	15.7684
			48.4748	-40.6032	14.3123
			-2.22355	6.31339	15.9139
			0.174075	6.96162	16.4259
			0.489015	4.66547	15.058
			1.35848	2.11673	13.9667
			2.66004	-0.610748	11.9638
			4.3803	-3.35146	9.85675
			6.19939	-6.28783	7.87957
			8.4693	-8.76617	6.03702
			10.7293	-11.4653	4.39367
			13.0051	-14.1607	3.0531
			15.6802	-16.7506	2.00496
			18.0798	-19.3429	1.07451
			20.7802	-21.7994	0.156354
			23.2846	-24.2412	-0.44739
			26.1289	-27.006	-0.979493
			28.7411	-29.428	-1.32617
			31.1741	-32.0335	-1.15183
			33.5344	-34.4328	-1.33004
			35.5951	-36.7124	-0.788469
			37.8185	-38.853	0.207819
			39.7586	-40.761	0.998021
			41.114	-42.2108	1.98874
			42.488	-43.7867	3.32009
			43.8351	-44.7736	4.8805
			44.4642	-45.0754	6.85894
			45.7881	-44.25	9.02726
			46.7001	-42.5346	10.6808
			47.902	-41.3173	12.8618
			48.2085	-40.0187	14.2423
			46.6967	-41.4551	13.1859
Figure 3d
			Gradient scaling = 0 - Effective frequency	Gradient scaling = 0.75 - Effective frequency	Gradient scaling = 1.5 - Effective frequency
			8.65149	8.58149	8.55477
			8.65148	8.58148	8.55475
			8.65153	8.58147	8.55468
			8.65147	8.58144	8.55469
			8.65149	8.58142	8.55465
			8.65145	8.58138	8.55455
			8.65162	8.58135	8.55436
			8.65181	8.58128	8.55417
			8.65202	8.58122	8.55384
			8.65221	8.58113	8.55356
			8.65256	8.58104	8.55329
			8.65285	8.58096	8.55297
			8.65316	8.58085	8.55269
			8.65346	8.58075	8.55253
			8.65373	8.58067	8.55263
			8.65397	8.58056	8.55268
			8.65418	8.58051	8.5528
			8.65444	8.58039	8.55285
			8.65464	8.58028	8.55299
			8.65488	8.58017	8.55306
			8.65511	8.58004	8.55336
			8.65534	8.57991	8.55356
			8.65563	8.5798	8.55376
			8.65579	8.57968	8.55389
			8.65603	8.5796	8.55398
			8.65616	8.57953	8.55403
			8.65631	8.57948	8.55406
			8.6564	8.57945	8.55405
			8.65647	8.57941	8.55407
			8.65651	8.57941	8.55409
			8.65152	8.58148	8.55475
			8.65154	8.58147	8.55472
			8.65149	8.58146	8.55471
			8.65153	8.58143	8.55469
			8.65145	8.58141	8.55464
			8.65146	8.58137	8.55455
			8.65164	8.58133	8.55436
			8.65182	8.58127	8.55411
			8.652	8.58121	8.5539
			8.65222	8.58113	8.55354
			8.65251	8.58104	8.55328
			8.65287	8.58095	8.5529
			8.6532	8.58083	8.55257
			8.65343	8.58073	8.55247
			8.65371	8.58065	8.55256
			8.65394	8.58055	8.55262
			8.6542	8.58046	8.55272
			8.65446	8.5804	8.55282
			8.65463	8.5803	8.55293
			8.65487	8.58016	8.55308
			8.65516	8.58002	8.5533
			8.65541	8.57989	8.55356
			8.65566	8.57978	8.55372
			8.65586	8.57967	8.55392
			8.65607	8.57958	8.55398
			8.65624	8.57951	8.554
			8.65638	8.57945	8.55403
			8.65646	8.57943	8.55406
			8.65653	8.5794	8.55407
			8.65657	8.57938	8.55408
			8.65165	8.58146	8.55473
			8.65158	8.58145	8.55471
			8.6516	8.58144	8.55469
			8.65159	8.58142	8.55465
			8.65155	8.58139	8.55461
			8.65149	8.58135	8.55453
			8.65157	8.58132	8.55437
			8.6518	8.58126	8.55407
			8.65203	8.58119	8.55385
			8.65223	8.58111	8.5535
			8.65254	8.58102	8.55315
			8.6529	8.58093	8.55267
			8.65317	8.58081	8.55246
			8.65341	8.58071	8.55244
			8.65375	8.58061	8.55245
			8.65399	8.58053	8.55257
			8.65423	8.58042	8.55263
			8.65443	8.58033	8.55268
			8.65468	8.58025	8.5529
			8.65489	8.58012	8.55297
			8.65512	8.58001	8.55329
			8.65542	8.57987	8.55353
			8.65571	8.57976	8.55372
			8.65595	8.57964	8.55386
			8.65615	8.57955	8.55393
			8.65632	8.57948	8.55395
			8.65645	8.57944	8.55398
			8.65654	8.5794	8.55402
			8.6566	8.57937	8.55406
			8.65666	8.57936	8.55407
			8.65175	8.58143	8.55474
			8.65177	8.58142	8.5547
			8.65172	8.58141	8.55466
			8.65167	8.58138	8.55459
			8.65157	8.58136	8.55457
			8.65157	8.58133	8.55446
			8.65157	8.58129	8.55428
			8.65168	8.58123	8.55407
			8.65197	8.58117	8.55387
			8.65217	8.58109	8.55346
			8.65259	8.581	8.55313
			8.65289	8.58089	8.55265
			8.65318	8.58078	8.55237
			8.65351	8.58067	8.55235
			8.65376	8.58059	8.55234
			8.654	8.58048	8.55241
			8.65429	8.58039	8.55245
			8.6545	8.58029	8.55249
			8.65466	8.58023	8.55266
			8.65484	8.58011	8.55288
			8.65509	8.57996	8.55317
			8.65539	8.57983	8.55345
			8.65576	8.57971	8.55367
			8.656	8.57959	8.55382
			8.65626	8.57952	8.55387
			8.65642	8.57945	8.55389
			8.65659	8.57939	8.55397
			8.65666	8.57936	8.554
			8.65674	8.57933	8.55404
			8.65678	8.57932	8.55406
			8.65186	8.58139	8.55471
			8.65187	8.58139	8.55468
			8.65186	8.58137	8.55462
			8.65186	8.58135	8.55457
			8.6517	8.58132	8.55449
			8.65154	8.58129	8.5544
			8.65156	8.58124	8.55427
			8.65171	8.58119	8.55405
			8.65186	8.58113	8.5537
			8.65222	8.58106	8.55335
			8.65253	8.58096	8.5529
			8.65287	8.58086	8.55261
			8.65324	8.58073	8.55224
			8.6535	8.58062	8.55215
			8.6538	8.58053	8.55224
			8.65412	8.58042	8.55225
			8.65435	8.58033	8.55224
			8.65452	8.58024	8.55233
			8.65469	8.58013	8.55247
			8.65476	8.58	8.55272
			8.65511	8.57987	8.55307
			8.65549	8.57978	8.55337
			8.65588	8.57966	8.55356
			8.65614	8.57953	8.55369
			8.6564	8.57945	8.55374
			8.65662	8.57939	8.55383
			8.65674	8.57934	8.55393
			8.65684	8.5793	8.55398
			8.65693	8.57927	8.55402
			8.65696	8.57927	8.55405
			8.6521	8.58134	8.55464
			8.65207	8.58134	8.5546
			8.65207	8.58132	8.5546
			8.65198	8.5813	8.55451
			8.65187	8.58128	8.55442
			8.65149	8.58124	8.55433
			8.6514	8.58119	8.55418
			8.65165	8.58115	8.55401
			8.65178	8.58109	8.55373
			8.65216	8.58101	8.55334
			8.65256	8.58092	8.55281
			8.65284	8.5808	8.55236
			8.65323	8.58068	8.55201
			8.65354	8.58056	8.55191
			8.65383	8.58046	8.55191
			8.65415	8.58036	8.55198
			8.65439	8.58023	8.55203
			8.65467	8.58017	8.55212
			8.65467	8.58003	8.55228
			8.65478	8.57991	8.5526
			8.65511	8.57974	8.55294
			8.65549	8.57966	8.55321
			8.65599	8.57953	8.55344
			8.6563	8.57945	8.55354
			8.65658	8.57936	8.55368
			8.65683	8.57931	8.55377
			8.65697	8.57926	8.55388
			8.65706	8.57922	8.55396
			8.65713	8.57919	8.55404
			8.65718	8.57918	8.55406
			8.65234	8.58128	8.55459
			8.65229	8.58128	8.55458
			8.65222	8.58127	8.55451
			8.6522	8.58125	8.55444
			8.65192	8.58122	8.55437
			8.6515	8.58119	8.55423
			8.65158	8.58114	8.55409
			8.65159	8.58108	8.5539
			8.65183	8.58103	8.55353
			8.65212	8.58094	8.55318
			8.6526	8.58085	8.55275
			8.65284	8.58073	8.55221
			8.65319	8.58059	8.55187
			8.65354	8.58046	8.55154
			8.65387	8.58038	8.55153
			8.6543	8.58028	8.55152
			8.65454	8.58017	8.55161
			8.65475	8.58007	8.55178
			8.65476	8.57994	8.55207
			8.65498	8.57977	8.55227
			8.65528	8.57958	8.55255
			8.65587	8.57945	8.55292
			8.6562	8.57938	8.55325
			8.65657	8.5793	8.55339
			8.65686	8.57928	8.55354
			8.65704	8.57923	8.55376
			8.65721	8.57917	8.5539
			8.65731	8.57911	8.55397
			8.65739	8.57909	8.55403
			8.65741	8.57909	8.55409
			8.65261	8.58122	8.55454
			8.65261	8.58122	8.5545
			8.65252	8.5812	8.55447
			8.65245	8.58118	8.55441
			8.65223	8.58114	8.55426
			8.65181	8.58111	8.55415
			8.65142	8.58106	8.55399
			8.65164	8.58101	8.55375
			8.65189	8.58095	8.55335
			8.65213	8.58087	8.55305
			8.65224	8.58078	8.55257
			8.65266	8.58066	8.55199
			8.65318	8.58054	8.55162
			8.65354	8.5804	8.5513
			8.65407	8.58029	8.55113
			8.65452	8.58016	8.55109
			8.65478	8.58006	8.55115
			8.65493	8.57995	8.5512
			8.65526	8.57976	8.55142
			8.65535	8.57963	8.55158
			8.65579	8.57941	8.55207
			8.65636	8.57925	8.55254
			8.65664	8.57919	8.55287
			8.65694	8.57917	8.5532
			8.65717	8.57916	8.55347
			8.65737	8.57909	8.55373
			8.65753	8.57905	8.55382
			8.65761	8.57903	8.55395
			8.65766	8.579	8.55401
			8.65772	8.579	8.55405
			8.65295	8.58114	8.55453
			8.65294	8.58113	8.55452
			8.65291	8.58111	8.5544
			8.65276	8.58109	8.55434
			8.65241	8.58106	8.55423
			8.65185	8.58103	8.55404
			8.65163	8.58098	8.55385
			8.65172	8.58091	8.55361
			8.65213	8.58085	8.55307
			8.65233	8.58076	8.55291
			8.65254	8.58065	8.55215
			8.65301	8.58053	8.55178
			8.65341	8.58041	8.55117
			8.65393	8.58029	8.5509
			8.65437	8.58017	8.55077
			8.65486	8.58003	8.55064
			8.65522	8.57992	8.55051
			8.65553	8.57978	8.55059
			8.65567	8.57968	8.55077
			8.65609	8.57949	8.55107
			8.65637	8.57926	8.55165
			8.65669	8.57908	8.55206
			8.65704	8.57897	8.55256
			8.65734	8.57904	8.55292
			8.65755	8.57899	8.55335
			8.65771	8.57895	8.55361
			8.65784	8.57893	8.55372
			8.65794	8.57891	8.55384
			8.65798	8.57891	8.55392
			8.65801	8.5789	8.55395
			8.65328	8.58103	8.55451
			8.65312	8.58104	8.55449
			8.6531	8.58102	8.5544
			8.65305	8.58099	8.55429
			8.65291	8.58097	8.55416
			8.65222	8.58094	8.55399
			8.6519	8.58087	8.55361
			8.65207	8.58081	8.55318
			8.65231	8.58074	8.55275
			8.65261	8.58065	8.55244
			8.65328	8.58055	8.55201
			8.65353	8.58039	8.5513
			8.65414	8.58026	8.55102
			8.65453	8.58013	8.55057
			8.65486	8.58002	8.55028
			8.65538	8.57991	8.55021
			8.65581	8.57975	8.55012
			8.65599	8.57963	8.55014
			8.65629	8.57946	8.55019
			8.65686	8.5793	8.55077
			8.65704	8.57911	8.55114
			8.6572	8.57893	8.55168
			8.65749	8.57884	8.55209
			8.65769	8.57885	8.55244
			8.65794	8.57883	8.55289
			8.65808	8.57884	8.55336
			8.65819	8.57881	8.55348
			8.65833	8.57879	8.55362
			8.65832	8.57879	8.55374
			8.65836	8.57876	8.55369
			8.65346	8.58093	8.55445
			8.65347	8.58093	8.55441
			8.65339	8.58091	8.55439
			8.65325	8.58089	8.55426
			8.65321	8.58086	8.55414
			8.653	8.58082	8.55383
			8.65232	8.58075	8.55333
			8.65251	8.5807	8.55296
			8.65236	8.58061	8.55253
			8.65319	8.5805	8.55203
			8.65401	8.58038	8.55165
			8.65436	8.58027	8.55109
			8.65478	8.58008	8.55063
			8.65526	8.57994	8.55022
			8.65584	8.57983	8.54983
			8.65627	8.5797	8.54964
			8.65657	8.57956	8.54958
			8.65689	8.57943	8.54926
			8.65707	8.57924	8.54951
			8.65747	8.57908	8.54995
			8.65762	8.57889	8.55039
			8.65783	8.57869	8.55096
			8.65794	8.57861	8.55176
			8.65818	8.57864	8.55218
			8.65842	8.57868	8.55262
			8.65851	8.5787	8.55301
			8.65861	8.57871	8.55325
			8.65863	8.57873	8.55338
			8.65871	8.57869	8.55349
			8.65875	8.57865	8.55353
			8.65373	8.58082	8.55441
			8.65372	8.5808	8.55432
			8.65365	8.58078	8.5543
			8.65363	8.58075	8.55414
			8.65345	8.58072	8.55391
			8.65341	8.58068	8.55363
			8.6533	8.58062	8.55324
			8.65278	8.58057	8.55283
			8.65282	8.58046	8.55233
			8.65355	8.58034	8.55196
			8.6545	8.58019	8.55132
			8.65504	8.58004	8.55095
			8.65555	8.57991	8.55048
			8.65605	8.57973	8.54976
			8.65643	8.57962	8.54946
			8.65683	8.57948	8.54924
			8.65721	8.57936	8.54915
			8.65755	8.57919	8.54871
			8.65779	8.57906	8.54898
			8.65797	8.57883	8.54913
			8.65815	8.57863	8.55002
			8.65833	8.57846	8.55064
			8.65851	8.57832	8.55134
			8.6587	8.57847	8.55195
			8.65885	8.57837	8.55236
			8.6589	8.57856	8.55281
			8.65899	8.57855	8.5531
			8.65902	8.57855	8.55321
			8.65911	8.57849	8.55329
			8.6591	8.57843	8.55333
			8.65398	8.58069	8.55428
			8.65398	8.58066	8.55427
			8.65396	8.58063	8.55414
			8.65398	8.58061	8.55398
			8.65383	8.58058	8.55377
			8.65374	8.58053	8.5535
			8.65362	8.58046	8.55312
			8.65381	8.58039	8.55266
			8.65387	8.58029	8.55225
			8.65437	8.58015	8.55175
			8.6552	8.57998	8.55125
			8.65575	8.57985	8.55059
			8.65621	8.57969	8.55021
			8.65665	8.57954	8.55027
			8.65715	8.5794	8.54945
			8.65756	8.5793	8.54841
			8.65787	8.57914	8.54814
			8.65813	8.57898	8.54838
			8.65835	8.57878	8.54865
			8.65852	8.57858	8.54897
			8.6587	8.57831	8.54973
			8.65882	8.57812	8.55049
			8.65895	8.57802	8.55112
			8.6591	8.57793	8.55167
			8.65924	8.57809	8.55224
			8.6593	8.57815	8.55264
			8.65937	8.57834	8.55289
			8.65942	8.57831	8.5531
			8.65944	8.57822	8.55319
			8.65942	8.57827	8.55325
			8.65424	8.58055	8.55428
			8.65423	8.58054	8.55418
			8.65425	8.58052	8.55411
			8.65422	8.58048	8.55392
			8.6542	8.58045	8.55367
			8.65432	8.58039	8.55341
			8.65442	8.58033	8.55297
			8.65458	8.58024	8.55265
			8.6547	8.58012	8.55213
			8.65528	8.57996	8.55161
			8.65584	8.57982	8.55118
			8.65642	8.57963	8.55017
			8.65683	8.57946	8.5498
			8.65726	8.5793	8.54951
			8.65769	8.57922	8.54885
			8.65805	8.57905	8.54786
			8.65838	8.57886	8.54747
			8.65858	8.5787	8.54784
			8.6588	8.57849	8.5482
			8.65896	8.57828	8.54885
			8.65909	8.57801	8.54952
			8.65923	8.57789	8.55029
			8.65936	8.57767	8.55095
			8.65948	8.57754	8.55162
			8.65959	8.57751	8.55219
			8.65965	8.57781	8.55254
			8.65968	8.57791	8.55282
			8.65973	8.57784	8.55299
			8.65975	8.57783	8.55316
			8.65975	8.57787	8.55322
			8.65455	8.58042	8.55423
			8.65454	8.5804	8.5542
			8.65452	8.58037	8.55404
			8.6546	8.58035	8.55389
			8.65471	8.5803	8.55364
			8.65482	8.58025	8.55325
			8.6549	8.58017	8.55295
			8.65511	8.58008	8.55259
			8.65541	8.57994	8.55206
			8.65588	8.5798	8.55162
			8.65628	8.57963	8.55093
			8.6569	8.57947	8.55022
			8.65729	8.57932	8.54951
			8.65774	8.57917	8.54902
			8.65808	8.57902	8.5485
			8.65847	8.57886	8.54714
			8.65873	8.5786	8.54695
			8.65897	8.5784	8.54727
			8.65917	8.57813	8.54786
			8.65932	8.57791	8.54871
			8.65945	8.57768	8.54945
			8.65957	8.5773	8.55008
			8.65966	8.57721	8.55108
			8.65978	8.57713	8.55173
			8.65989	8.57705	8.55221
			8.65991	8.57723	8.55248
			8.65996	8.57737	8.55275
			8.65998	8.57741	8.55298
			8.65999	8.57743	8.55309
			8.66002	8.5775	8.55311
			8.65492	8.5803	8.55415
			8.6549	8.58029	8.55406
			8.65494	8.58024	8.55395
			8.65494	8.58022	8.55372
			8.65506	8.58017	8.55342
			8.65522	8.58011	8.55316
			8.65539	8.58004	8.55286
			8.65562	8.57992	8.55242
			8.65586	8.5798	8.55195
			8.65621	8.57965	8.55127
			8.65668	8.5795	8.55077
			8.6572	8.5793	8.5502
			8.65763	8.57916	8.54917
			8.65807	8.579	8.54861
			8.65846	8.5788	8.54799
			8.65878	8.57857	8.54755
			8.65907	8.5784	8.54836
			8.65929	8.57801	8.54718
			8.65946	8.57767	8.54797
			8.6596	8.57748	8.54863
			8.65975	8.5771	8.54966
			8.65987	8.57682	8.5504
			8.66	8.57673	8.55091
			8.66007	8.57665	8.55168
			8.66013	8.5763	8.55234
			8.66015	8.57665	8.55264
			8.66017	8.57655	8.55281
			8.66018	8.577	8.55304
			8.66019	8.57705	8.55309
			8.66021	8.5771	8.55315
			8.65532	8.58016	8.55414
			8.65531	8.58013	8.5541
			8.65533	8.5801	8.55397
			8.65538	8.58008	8.55371
			8.65548	8.58004	8.55342
			8.65557	8.57998	8.55314
			8.6558	8.5799	8.55288
			8.65595	8.57976	8.5523
			8.65627	8.57964	8.55184
			8.6566	8.57943	8.55149
			8.65702	8.57926	8.55091
			8.65749	8.57906	8.55015
			8.65796	8.5789	8.54937
			8.65841	8.57867	8.54851
			8.65877	8.57852	8.54784
			8.65909	8.57828	8.54728
			8.65934	8.57805	8.54713
			8.65953	8.57766	8.5466
			8.65971	8.57715	8.54782
			8.65986	8.57679	8.54869
			8.66	8.57645	8.54973
			8.66015	8.57602	8.55079
			8.66029	8.57556	8.55134
			8.66029	8.57537	8.5521
			8.66033	8.57566	8.55264
			8.66033	8.57588	8.55287
			8.66038	8.57613	8.55303
			8.66036	8.57635	8.55316
			8.66037	8.57676	8.55323
			8.66038	8.5768	8.55326
			8.65567	8.58004	8.55426
			8.65566	8.58002	8.55413
			8.65571	8.58	8.55395
			8.65579	8.57996	8.55378
			8.65582	8.57993	8.5535
			8.65603	8.57984	8.55322
			8.65613	8.57973	8.55296
			8.65635	8.57959	8.55256
			8.65657	8.57945	8.55218
			8.65693	8.57927	8.55162
			8.65739	8.57901	8.5513
			8.65781	8.57877	8.551
			8.65827	8.5786	8.55052
			8.65871	8.57838	8.54886
			8.65905	8.57814	8.54822
			8.65933	8.57782	8.54704
			8.65957	8.57751	8.54721
			8.65973	8.57718	8.54708
			8.65989	8.57663	8.54838
			8.66004	8.57585	8.54845
			8.66029	8.5753	8.54969
			8.66045	8.57437	8.55086
			8.66054	8.57429	8.55154
			8.66062	8.57409	8.55219
			8.66061	8.57473	8.5527
			8.66061	8.57532	8.55295
			8.66063	8.57586	8.55313
			8.6606	8.57592	8.55323
			8.66062	8.57615	8.5533
			8.66061	8.57628	8.5533
			8.65597	8.57992	8.55434
			8.65598	8.5799	8.55426
			8.65606	8.57987	8.55408
			8.65615	8.57985	8.55398
			8.65625	8.5798	8.55366
			8.6563	8.57969	8.55337
			8.6564	8.5796	8.55303
			8.65661	8.57942	8.55271
			8.65688	8.5792	8.55249
			8.65719	8.57899	8.55207
			8.65766	8.57875	8.55144
			8.65816	8.57851	8.55086
			8.65852	8.5783	8.55043
			8.65892	8.57801	8.54965
			8.65928	8.57779	8.54889
			8.65953	8.57745	8.54773
			8.65975	8.57696	8.54771
			8.6599	8.57649	8.55625
			8.66024	8.57581	8.54908
			8.6605	8.57458	8.54887
			8.66072	8.57329	8.5498
			8.66093	8.5724	8.55093
			8.661	8.57266	8.55163
			8.66099	8.57296	8.55235
			8.66097	8.57406	8.55273
			8.66096	8.57474	8.55295
			8.66093	8.57521	8.55313
			8.66093	8.57552	8.5532
			8.66094	8.57569	8.55324
			8.66095	8.57578	8.55327
			8.65624	8.57981	8.55442
			8.65628	8.57978	8.5544
			8.65634	8.57975	8.55421
			8.6564	8.57971	8.55404
			8.65648	8.57966	8.55375
			8.65655	8.57957	8.55351
			8.65667	8.57947	8.55329
			8.65686	8.57925	8.5529
			8.65708	8.57902	8.55271
			8.65738	8.57868	8.55227
			8.65775	8.5785	8.552
			8.65836	8.57829	8.55135
			8.6588	8.57804	8.55102
			8.65915	8.57777	8.55033
			8.65947	8.57745	8.54925
			8.65979	8.57712	8.5488
			8.66007	8.57657	8.54836
			8.66025	8.57569	8.54872
			8.66058	8.57479	8.54899
			8.66094	8.57289	8.54934
			8.66115	8.57067	8.55022
			8.66126	8.56985	8.55109
			8.66129	8.57009	8.55186
			8.66136	8.57175	8.55234
			8.66131	8.57308	8.55262
			8.66133	8.57413	8.55285
			8.6613	8.5747	8.55305
			8.66126	8.57504	8.55315
			8.66127	8.57532	8.55319
			8.66122	8.57535	8.55324
			8.65651	8.57968	8.55461
			8.65654	8.57968	8.55447
			8.65658	8.57965	8.55441
			8.65662	8.57961	8.55425
			8.65664	8.57954	8.554
			8.65674	8.57945	8.55382
			8.65683	8.57922	8.55356
			8.65705	8.57905	8.55327
			8.65734	8.57873	8.55294
			8.65764	8.57848	8.55271
			8.65803	8.57822	8.55238
			8.65856	8.57795	8.55169
			8.65893	8.57778	8.55158
			8.65932	8.57755	8.55089
			8.65963	8.57722	8.55029
			8.66	8.57675	8.55001
			8.66033	8.5762	8.54942
			8.66059	8.57513	8.54947
			8.66087	8.5736	8.54985
			8.66122	8.57096	8.55027
			8.66141	8.56874	8.55118
			8.66153	8.56717	8.55159
			8.6616	8.56858	8.55197
			8.66164	8.57119	8.55245
			8.66161	8.57312	8.55272
			8.66161	8.57385	8.55282
			8.66162	8.57439	8.55296
			8.6616	8.57472	8.55313
			8.6616	8.57489	8.55317
			8.66159	8.57495	8.55323
			8.65672	8.57958	8.55498
			8.65673	8.57955	8.55496
			8.65674	8.57953	8.55482
			8.65682	8.57947	8.55474
			8.65686	8.57942	8.55451
			8.65695	8.57924	8.55449
			8.65705	8.5791	8.55422
			8.65729	8.57891	8.55383
			8.65756	8.57862	8.55363
			8.65788	8.57833	8.55307
			8.65826	8.57803	8.55258
			8.65868	8.57782	8.55229
			8.65914	8.57761	8.55197
			8.6595	8.57732	8.55177
			8.65987	8.57699	8.55126
			8.66024	8.57649	8.55102
			8.66054	8.57579	8.55056
			8.66079	8.57485	8.55066
			8.66112	8.57344	8.55084
			8.66141	8.56929	8.55147
			8.66163	8.56684	8.55174
			8.66171	8.56709	8.5522
			8.66175	8.56811	8.55247
			8.66185	8.571	8.5526
			8.6618	8.57283	8.5529
			8.66183	8.5735	8.55297
			8.66183	8.57413	8.55306
			8.66182	8.57435	8.55312
			8.66181	8.57456	8.5532
			8.6618	8.57468	8.55328
			8.65688	8.57948	8.55513
			8.65686	8.57945	8.55507
			8.65688	8.5794	8.55505
			8.65695	8.57932	8.55501
			8.65706	8.57923	8.55487
			8.65716	8.57907	8.55472
			8.65728	8.57898	8.5546
			8.65748	8.57878	8.55434
			8.65773	8.57856	8.55404
			8.65806	8.57824	8.5539
			8.65843	8.57802	8.55329
			8.65886	8.57779	8.55267
			8.65926	8.57756	8.55234
			8.65968	8.57727	8.55225
			8.66002	8.57683	8.55193
			8.66036	8.5765	8.55156
			8.66069	8.57581	8.55153
			8.66094	8.57479	8.55197
			8.66127	8.57271	8.552
			8.66154	8.56932	8.552
			8.66171	8.56781	8.55246
			8.66183	8.5679	8.55247
			8.66191	8.57027	8.55273
			8.66195	8.57166	8.55272
			8.66196	8.57283	8.55298
			8.66199	8.57335	8.55308
			8.66198	8.57392	8.55312
			8.66197	8.57403	8.5532
			8.66197	8.57428	8.55325
			8.66198	8.57431	8.55333
			8.65699	8.57934	8.55528
			8.657	8.57932	8.55522
			8.65703	8.57927	8.55521
			8.65713	8.57917	8.55514
			8.65725	8.57909	8.55505
			8.65738	8.57899	8.55492
			8.65754	8.57887	8.55484
			8.65777	8.57869	8.55462
			8.65798	8.57846	8.5544
			8.65824	8.57818	8.55429
			8.65863	8.57797	8.55392
			8.65902	8.57783	8.5536
			8.65944	8.57759	8.55288
			8.6598	8.57733	8.5528
			8.66013	8.57704	8.55257
			8.6605	8.57649	8.55237
			8.66083	8.57584	8.55248
			8.66106	8.57479	8.55272
			8.66135	8.5737	8.55264
			8.6616	8.5711	8.55255
			8.66179	8.57069	8.55277
			8.6619	8.57077	8.55296
			8.66199	8.57176	8.553
			8.66206	8.57293	8.55299
			8.66207	8.57317	8.55314
			8.66209	8.57351	8.55311
			8.6621	8.57372	8.55321
			8.66212	8.57394	8.55326
			8.66212	8.57397	8.55335
			8.66213	8.57414	8.55337
			8.65709	8.57925	8.55534
			8.65713	8.57921	8.55528
			8.65718	8.57916	8.55525
			8.65728	8.57909	8.55523
			8.65741	8.57901	8.55515
			8.65753	8.57893	8.55501
			8.65772	8.5788	8.55491
			8.65795	8.57867	8.5548
			8.65814	8.5785	8.55469
			8.65843	8.57829	8.55451
			8.65875	8.57797	8.55426
			8.65916	8.57776	8.554
			8.65957	8.57759	8.55343
			8.6599	8.57732	8.55338
			8.66027	8.57702	8.55327
			8.66053	8.57645	8.55314
			8.66091	8.57605	8.55309
			8.66116	8.57537	8.55319
			8.66139	8.57448	8.55308
			8.66164	8.5738	8.55313
			8.66184	8.5732	8.55309
			8.66198	8.57314	8.55313
			8.66208	8.5733	8.55324
			8.66212	8.57325	8.5532
			8.66217	8.57349	8.55344
			8.66218	8.57357	8.5534
			8.66222	8.5738	8.55342
			8.66222	8.57392	8.55345
			8.66223	8.57396	8.55348
			8.66221	8.57405	8.55346
			8.65722	8.57915	8.55539
			8.65726	8.57913	8.55538
			8.65732	8.57908	8.55532
			8.65739	8.57903	8.55526
			8.65755	8.57895	8.55522
			8.65768	8.57886	8.55512
			8.65786	8.57877	8.55504
			8.65807	8.57864	8.55495
			8.65829	8.57845	8.55487
			8.65854	8.57826	8.55473
			8.65893	8.57806	8.55446
			8.6593	8.57777	8.55428
			8.65962	8.57758	8.55412
			8.65999	8.57732	8.55393
			8.66031	8.57691	8.55377
			8.66064	8.57653	8.55352
			8.66095	8.57629	8.55363
			8.66122	8.5759	8.55375
			8.66144	8.5755	8.55346
			8.66165	8.57484	8.5534
			8.66185	8.57445	8.55343
			8.662	8.57405	8.5534
			8.6621	8.57379	8.55348
			8.66218	8.57385	8.55358
			8.66223	8.57372	8.55348
			8.66227	8.57381	8.55355
			8.66228	8.57377	8.55356
			8.6623	8.574	8.55352
			8.66232	8.574	8.55356
			8.66233	8.574	8.55351
			8.65731	8.5791	8.55541
			8.65737	8.57908	8.5554
			8.65742	8.57904	8.55536
			8.65751	8.57898	8.5553
			8.65764	8.57892	8.55525
			8.65778	8.57884	8.5552
			8.65793	8.57871	8.55513
			8.65813	8.57859	8.55508
			8.65839	8.57844	8.55498
			8.65866	8.57826	8.55492
			8.65898	8.57806	8.55477
			8.65936	8.57786	8.55451
			8.65971	8.57756	8.55438
			8.66005	8.57733	8.5542
			8.6604	8.57692	8.55407
			8.66071	8.57668	8.55405
			8.66108	8.57622	8.55387
			8.66127	8.57598	8.55401
			8.66147	8.57591	8.55389
			8.66166	8.57552	8.55375
			8.66187	8.57499	8.55365
			8.66202	8.5747	8.55349
			8.66214	8.57453	8.55372
			8.66222	8.57431	8.55371
			8.66226	8.57422	8.55371
			8.66232	8.57401	8.55367
			8.66235	8.57404	8.5536
			8.66237	8.57396	8.55353
			8.66238	8.57401	8.55356
			8.6624	8.57404	8.55357
			8.65739	8.57906	8.55542
			8.65741	8.57904	8.55542
			8.65749	8.57901	8.55539
			8.65757	8.57895	8.55534
			8.65769	8.5789	8.55529
			8.65784	8.5788	8.55522
			8.65801	8.5787	8.5552
			8.65821	8.57857	8.55522
			8.65846	8.57842	8.55515
			8.65872	8.57823	8.55504
			8.65906	8.57805	8.55496
			8.65942	8.57782	8.55472
			8.65977	8.57765	8.55456
			8.66009	8.57734	8.55442
			8.66047	8.57701	8.55416
			8.66075	8.5767	8.55413
			8.66106	8.5764	8.55409
			8.6613	8.5762	8.55414
			8.66149	8.57615	8.55403
			8.66172	8.57579	8.55397
			8.66191	8.57544	8.55382
			8.66204	8.57497	8.55374
			8.66215	8.57475	8.5538
			8.66222	8.57456	8.55382
			8.66231	8.57434	8.55375
			8.66235	8.57422	8.55375
			8.66238	8.57419	8.55367
			8.66241	8.57408	8.55366
			8.66244	8.57403	8.55363
			8.66244	8.574	8.55362
			8.65743	8.57903	8.55544
			8.65747	8.57902	8.55543
			8.65753	8.57898	8.55541
			8.65762	8.57892	8.55536
			8.65775	8.57886	8.55532
			8.65789	8.57879	8.55532
			8.65807	8.57869	8.55522
			8.65825	8.57854	8.55525
			8.6585	8.57841	8.55523
			8.65877	8.5782	8.55514
			8.65908	8.57803	8.55492
			8.65947	8.5778	8.55481
			8.65981	8.57763	8.55463
			8.66016	8.57741	8.55443
			8.6605	8.57706	8.55436
			8.66078	8.57672	8.55422
			8.66113	8.57653	8.55427
			8.66133	8.57634	8.55423
			8.66152	8.57624	8.55416
			8.6617	8.57594	8.55401
			8.66191	8.57562	8.55388
			8.66205	8.57522	8.55388
			8.66216	8.57497	8.55386
			8.66225	8.57471	8.55386
			8.66233	8.57457	8.55383
			8.66237	8.5744	8.55379
			8.66241	8.57428	8.55374
			8.66245	8.57415	8.55371
			8.66247	8.57407	8.55366
			8.66248	8.57402	8.55367
			8.65745	8.57901	8.55546
			8.65749	8.579	8.55543
			8.65755	8.57896	8.55541
			8.65764	8.57891	8.55537
			8.65777	8.57886	8.55536
			8.65791	8.57877	8.55534
			8.65809	8.57866	8.55528
			8.65829	8.57852	8.55524
			8.65853	8.57838	8.5552
			8.65878	8.57819	8.5551
			8.65915	8.57801	8.55494
			8.65954	8.57778	8.55483
			8.65981	8.57763	8.55468
			8.66018	8.57741	8.55455
			8.66049	8.5771	8.55436
			8.6608	8.57675	8.55424
			8.66112	8.57648	8.55416
			8.66133	8.57649	8.55425
			8.6615	8.57625	8.55416
			8.6617	8.57608	8.55413
			8.66191	8.57576	8.55391
			8.66206	8.57541	8.55386
			8.66218	8.57515	8.55387
			8.66227	8.57488	8.55389
			8.66233	8.57467	8.55384
			8.66239	8.57462	8.55382
			8.66243	8.57439	8.55377
			8.66246	8.57423	8.55372
			8.66248	8.57412	8.55371
			8.66248	8.57405	8.55367
Figure 3e
			Gradient scaling = 0 - Example wave
			Time slice	cos(theta)
			1	-0.546678	-0.536473	-0.544389	-0.546751	-0.518536	-0.541321	-0.544355	-0.546321	-0.621054	-0.637814	-0.739732	-0.766132	-0.85465	-0.893025	-0.94585	-0.96892	-0.981978	-0.99959	-0.997979	-0.984862	-0.980502	-0.931215	-0.907104	-0.897053	-0.875789	-0.811519	-0.809538	-0.795571	-0.804752	-0.777787	-0.54911	-0.545045	-0.567841	-0.551071	-0.537007	-0.539242	-0.536739	-0.579421	-0.598279	-0.670333	-0.713525	-0.779902	-0.847732	-0.880191	-0.938661	-0.96636
			2	-0.992549	-0.990996	-0.992212	-0.992559	-0.987949	-0.991751	-0.992208	-0.992497	-0.999536	-0.999961	-0.991283	-0.985199	-0.947861	-0.919696	-0.857879	-0.813706	-0.77749	-0.666257	-0.594739	-0.502345	-0.48182	-0.321638	-0.26295	-0.240403	-0.195525	-0.0764004	-0.0730281	-0.0496533	-0.0649355	-0.0208594	-0.992899	-0.992309	-0.995331	-0.993175	-0.991081	-0.991431	-0.991039	-0.996597	-0.998249	-0.999418	-0.995587	-0.981246	-0.95198	-0.93024	-0.868714	-0.819561
			3	-0.732984	-0.741188	-0.734838	-0.732923	-0.755193	-0.737308	-0.734862	-0.733267	-0.667608	-0.651392	-0.538286	-0.50404	-0.367381	-0.292691	-0.160166	-0.0801427	-0.0203951	0.140626	0.231218	0.337222	0.359321	0.516549	0.568098	0.587117	0.62371	0.713023	0.71539	0.731556	0.721034	0.750894	-0.731004	-0.734307	-0.715409	-0.729397	-0.74076	-0.738976	-0.740971	-0.705451	-0.688722	-0.618174	-0.570041	-0.485173	-0.379609	-0.319121	-0.181325	-0.0902542
			4	0.047535	0.0354057	0.0448094	0.0476259	0.0143051	0.0411659	0.044778	0.0471241	0.138817	0.160149	0.297295	0.335363	0.474215	0.542343	0.651383	0.710378	0.751193	0.847554	0.892835	0.937102	0.945071	0.98759	0.995364	0.997335	0.999634	0.995653	0.995332	0.992799	0.994516	0.988936	0.0504392	0.045591	0.072978	0.0527882	0.0360453	0.0386979	0.0357341	0.087086	0.110306	0.202434	0.260659	0.355735	0.462567	0.518814	0.634941	0.703201
			5	0.794271	0.786838	0.79261	0.794326	0.773636	0.790382	0.792592	0.794022	0.846579	0.857865	0.921575	0.936409	0.978763	0.991907	0.999961	0.995997	0.988869	0.952078	0.919859	0.870928	0.8591	0.756687	0.715158	0.698681	0.665051	0.570606	0.567825	0.548392	0.561129	0.524074	0.796033	0.793087	0.809497	0.797456	0.787232	0.788867	0.787041	0.817727	0.830936	0.879163	0.906097	0.943806	0.975975	0.988001	0.999921	0.996853
			6	0.976491	0.979036	0.977075	0.976471	0.983116	0.977845	0.977081	0.976578	0.952642	0.945859	0.890849	0.871903	0.787653	0.736471	0.637812	0.573705	0.5237	0.379903	0.293083	0.185732	0.162509	-0.0120421	-0.0733565	-0.0965724	-0.142226	-0.26001	-0.263275	-0.285794	-0.271089	-0.313284	0.975861	0.976909	0.97068	0.975344	0.978905	0.978359	0.978968	0.967179	0.960987	0.931032	0.90753	0.861067	0.795708	0.754963	0.654202	0.581985
			Gradient scaling = 0.75 - Example wave
			Time slice	cos(theta)
			1	-0.398343	-0.385316	-0.375391	-0.356374	-0.338831	-0.32165	-0.230883	-0.228372	-0.225854	-0.158692	-0.170746	-0.121412	-0.0903969	-0.0336951	-0.00485219	0.0378858	0.0604894	0.115312	0.153385	0.206677	0.256975	0.275289	0.289844	0.315544	0.340659	0.345533	0.338603	0.326638	0.336145	0.344457	-0.405212	-0.370554	-0.40034	-0.382222	-0.34197	-0.331021	-0.298308	-0.279837	-0.237796	-0.210841	-0.203548	-0.156453	-0.125377	-0.0244249	-0.000977126	0.0111419
			2	-0.957849	-0.953668	-0.950375	-0.943799	-0.937439	-0.930912	-0.892248	-0.891024	-0.889832	-0.856384	-0.862567	-0.836193	-0.818531	-0.784528	-0.766124	-0.737843	-0.722267	-0.683045	-0.654316	-0.612233	-0.570405	-0.554561	-0.541845	-0.518905	-0.495905	-0.491357	-0.497775	-0.508711	-0.499995	-0.492321	-0.95998	-0.948765	-0.958453	-0.952633	-0.938589	-0.934496	-0.921643	-0.913915	-0.89533	-0.882569	-0.878972	-0.855059	-0.83826	-0.778651	-0.763633	-0.755596
			3	-0.837382	-0.845103	-0.850819	-0.861445	-0.870826	-0.879719	-0.920746	-0.921845	-0.922874	-0.947241	-0.943339	-0.958788	-0.967317	-0.980193	-0.985598	-0.991968	-0.99461	-0.998819	-0.999953	-0.998994	-0.995307	-0.99325	-0.991367	-0.987442	-0.982855	-0.981869	-0.983244	-0.985465	-0.983698	-0.982069	-0.833245	-0.853466	-0.836265	-0.846959	-0.8692	-0.874935	-0.891179	-0.899915	-0.918137	-0.928903	-0.931739	-0.948152	-0.957768	-0.982044	-0.986244	-0.988247
			4	-0.12248	-0.136701	-0.147403	-0.167775	-0.186281	-0.204409	-0.296183	-0.299009	-0.301574	-0.366899	-0.355867	-0.402399	-0.431464	-0.482249	-0.508087	-0.544865	-0.564104	-0.608937	-0.639474	-0.680638	-0.717957	-0.731388	-0.741721	-0.759722	-0.776936	-0.780268	-0.775618	-0.767619	-0.774068	-0.779643	-0.114998	-0.152327	-0.120515	-0.140213	-0.183063	-0.194612	-0.228545	-0.24778	-0.290065	-0.317022	-0.324483	-0.369822	-0.399319	-0.490735	-0.511394	-0.522387
			5	0.679356	0.668726	0.660623	0.644947	0.630437	0.61591	0.538448	0.535848	0.533531	0.473413	0.483686	0.438949	0.409755	0.356943	0.328721	0.287395	0.26502	0.211137	0.172548	0.118108	0.0659343	0.0463139	0.0310051	0.00366174	-0.0233458	-0.0286949	-0.0212913	-0.00875659	-0.0188966	-0.0277505	0.68488	0.656937	0.680765	0.666032	0.632961	0.623779	0.596201	0.580041	0.543631	0.519488	0.512621	0.470386	0.441781	0.347712	0.325098	0.312699
			6	0.998953	0.99951	0.999791	1	0.999816	0.999283	0.991179	0.99075	0.990366	0.978279	0.980611	0.969452	0.960968	0.94355	0.933069	0.916496	0.906867	0.882047	0.862728	0.833491	0.803299	0.79134	0.78186	0.764453	0.746692	0.74309	0.748029	0.756265	0.749578	0.743685	0.998579	0.999878	0.998867	0.999618	0.999873	0.999613	0.998035	0.99657	0.991947	0.987902	0.986604	0.977501	0.97017	0.940191	0.931688	0.926765
			Gradient scaling = 0.75 - Example wave
			Time slice	cos(theta)
			1	0.953118	0.938063	0.953113	0.93974	0.927847	0.928375	0.922592	0.894005	0.882482	0.85692	0.815038	0.794029	0.694426	0.701255	0.649381	0.582706	0.460897	0.370841	0.253824	0.199669	0.165527	0.0656176	0.0357438	0.0158849	-0.0661554	-0.0658134	-0.0904466	-0.104425	-0.182798	-0.127415	0.953005	0.953414	0.951518	0.947928	0.938225	0.93575	0.922219	0.89829	0.882457	0.872125	0.846957	0.805433	0.753791	0.684094	0.627766	0.574773
			2	0.849976	0.873489	0.849989	0.871109	0.886963	0.886303	0.893276	0.921966	0.93139	0.949001	0.970313	0.978263	0.998254	0.997646	0.999998	0.996264	0.973776	0.946491	0.899622	0.873958	0.856557	0.80038	0.782091	0.769565	0.714611	0.714849	0.697349	0.687215	0.627571	0.670222	0.850179	0.849461	0.852729	0.858661	0.873263	0.876692	0.893706	0.918178	0.931408	0.939027	0.954829	0.974149	0.989465	0.998995	0.999555	0.995377
			3	0.153063	0.198722	0.153086	0.193943	0.226468	0.225086	0.239938	0.305865	0.329655	0.37814	0.447758	0.479111	0.604733	0.597112	0.652049	0.713864	0.806404	0.860954	0.916974	0.93773	0.949225	0.976027	0.9821	0.985648	0.996171	0.996141	0.998006	0.998794	0.999547	0.999663	0.153438	0.152097	0.158246	0.16956	0.198263	0.205205	0.240873	0.296653	0.329704	0.349952	0.395688	0.46235	0.533929	0.616027	0.673085	0.720638
			4	-0.650774	-0.614867	-0.650756	-0.618698	-0.592226	-0.593371	-0.581005	-0.523899	-0.502365	-0.456886	-0.387595	-0.354733	-0.211242	-0.220545	-0.151409	-0.0672235	0.075705	0.173977	0.293754	0.346433	0.378794	0.469854	0.496046	0.51319	0.581843	0.581567	0.601487	0.612648	0.673272	0.630772	-0.650483	-0.651515	-0.646779	-0.637995	-0.615236	-0.609637	-0.580223	-0.532104	-0.502322	-0.48359	-0.439873	-0.372425	-0.294595	-0.197274	-0.123583	-0.0575179
			5	-1	-0.998928	-1	-0.999142	-0.997211	-0.997316	-0.996081	-0.987685	-0.983449	-0.972738	-0.952177	-0.940772	-0.879642	-0.884137	-0.849087	-0.801343	-0.707883	-0.634526	-0.534666	-0.486866	-0.456243	-0.364549	-0.336532	-0.317763	-0.238945	-0.239275	-0.21521	-0.201466	-0.123329	-0.178747	-1	-0.999999	-0.999987	-0.999862	-0.99895	-0.9986	-0.995996	-0.989151	-0.983439	-0.97931	-0.968147	-0.947043	-0.917321	-0.872772	-0.833915	-0.795494
			6	-0.650656	-0.685167	-0.650671	-0.681611	-0.705571	-0.704568	-0.715322	-0.761502	-0.777524	-0.809065	-0.851601	-0.869615	-0.933555	-0.930097	-0.953626	-0.975675	-0.996962	-0.999777	-0.989591	-0.980062	-0.972572	-0.944285	-0.934018	-0.926738	-0.892809	-0.892964	-0.88157	-0.874851	-0.833776	-0.863406	-0.650944	-0.649914	-0.654632	-0.663255	-0.684825	-0.689969	-0.715997	-0.755206	-0.777555	-0.790914	-0.820103	-0.860081	-0.899235	-0.938573	-0.961703	-0.977761
[truncated: 854 more columns]

## Sheet: Figure 4
Figure 4a		log(connectivity weights)
			17Networks_LH_VisCent_Striate_1-lh	17Networks_LH_VisCent_Striate_2-lh	17Networks_LH_VisCent_Striate_3-lh	17Networks_LH_VisCent_Striate_4-lh	17Networks_LH_VisCent_ExStr_1-lh	17Networks_LH_VisCent_ExStr_2-lh	17Networks_LH_VisCent_ExStr_3-lh	17Networks_LH_VisCent_ExStr_4-lh	17Networks_LH_VisCent_ExStr_5-lh	17Networks_LH_VisCent_ExStr_6-lh	17Networks_LH_VisCent_ExStr_7-lh	17Networks_LH_VisCent_ExStr_8-lh	17Networks_LH_VisCent_ExStr_9-lh	17Networks_LH_VisCent_ExStr_10-lh	17Networks_LH_VisCent_ExStr_11-lh	17Networks_LH_VisCent_ExStr_12-lh	17Networks_LH_VisCent_ExStr_13-lh	17Networks_LH_VisCent_ExStr_14-lh	17Networks_LH_VisCent_ExStr_15-lh	17Networks_LH_VisCent_ExStr_16-lh	17Networks_LH_VisCent_ExStr_17-lh	17Networks_LH_VisCent_ExStr_18-lh	17Networks_LH_VisCent_ExStr_19-lh	17Networks_LH_VisCent_ExStr_20-lh	17Networks_LH_VisCent_ExStr_21-lh	17Networks_LH_VisCent_ExStr_22-lh	17Networks_LH_VisCent_ExStr_23-lh	17Networks_LH_VisCent_ExStr_24-lh	17Networks_LH_VisCent_ExStr_25-lh	17Networks_LH_VisCent_ExStr_26-lh	17Networks_LH_VisCent_ExStr_27-lh	17Networks_LH_VisCent_ExStr_28-lh	17Networks_LH_VisCent_ExStr_29-lh	17Networks_LH_VisCent_ExStr_30-lh	17Networks_LH_VisPeri_StriCal_1-lh	17Networks_LH_VisPeri_StriCal_2-lh	17Networks_LH_VisPeri_StriCal_3-lh	17Networks_LH_VisPeri_StriCal_4-lh	17Networks_LH_VisPeri_StriCal_5-lh	17Networks_LH_VisPeri_StriCal_6-lh	17Networks_LH_VisPeri_StriCal_7-lh	17Networks_LH_VisPeri_StriCal_8-lh	17Networks_LH_VisPeri_StriCal_9-lh	17Networks_LH_VisPeri_StriCal_10-lh	17Networks_LH_VisPeri_ExStrInf_1-lh	17Networks_LH_VisPeri_ExStrInf_2-lh	17Networks_LH_VisPeri_ExStrInf_3-lh
		17Networks_LH_VisCent_Striate_1-lh	0	2.72241	2.715	2.04064	1.3164	1.68776	2.05182	2.10325	2.62315	2.48658	1.22164	3.22405	1.72328	3.47509	2.04367	1.59547	2.36092	1.20745	0	1.0949	0.415478	0.834769	1.7158	0	1.5936	1.01193	2.04308	2.09479	1.45705	0.708426	2.2428	1.77115	0.710935	0	1.20504	2.8439	1.78689	3.05504	0	2.09623	2.14295	2.07814	0.892542	1.79018	2.09943	1.31924	2.39542
		17Networks_LH_VisCent_Striate_2-lh	2.72241	0	2.58237	2.38114	0.940526	1.13794	1.55991	0	2.09866	1.48246	1.08457	3.14709	0	2.33244	2.48916	2.22881	3.17418	1.39306	2.42062	1.61929	0.309857	0.8192	2.53707	0	2.29107	0	1.97982	2.2862	1.71322	0	1.76942	1.6052	0	0.505024	0.40722	1.4241	0.816015	2.03271	0	0	1.40676	1.60701	0.507598	1.08828	1.35979	0.57721	1.1816
		17Networks_LH_VisCent_Striate_3-lh	2.715	2.58237	0	2.84037	0.694239	0.860729	1.2496	1.45176	0	1.2225	0.83785	2.38748	1.36669	2.21265	1.62693	1.51007	2.31872	1.15776	0	0	0.261285	0.834537	2.66117	0	2.42221	0	2.87101	2.8904	2.00588	0.689251	2.48652	2.14595	0	0	0.645484	1.80511	1.12861	2.67306	0	1.8179	1.7757	2.53064	0.871988	1.54558	1.14517	0.652211	1.12875
		17Networks_LH_VisCent_Striate_4-lh	2.04064	2.38114	2.84037	0	0.520619	0.641311	1.1661	1.46077	1.29056	0.816105	0.903635	2.02238	1.56661	1.52961	1.77809	1.90678	2.71264	1.43204	2.64179	1.88564	0	0.995661	3.45679	0	2.98063	0	3.27047	3.19669	2.34975	0	2.31179	0	0	0	0.302403	0	0	2.1959	0	0	0	2.39598	0.586184	0	0.824132	0.399821	0
		17Networks_LH_VisCent_ExStr_1-lh	1.3164	0.940526	0.694239	0.520619	0	2.4295	2.87232	1.98075	1.47668	1.52427	2.26972	1.34911	1.77763	1.35192	0.931798	0.975675	1.07379	1.82599	0.788298	1.05419	1.63057	1.87055	0.627438	0.996881	0.973729	1.25125	0.436592	0.947909	1.37888	1.45641	0.942537	1.26617	1.23585	1.22111	0	1.03847	0.739908	0.798299	0	0.596132	0.215076	0.202072	0	0	1.75877	1.04128	1.04809
		17Networks_LH_VisCent_ExStr_2-lh	1.68776	1.13794	0.860729	0.641311	2.4295	0	3.00827	2.27756	2.21528	2.64557	1.83119	1.79421	1.87676	1.95373	0	0	1.24275	1.69818	0	1.1614	1.11348	1.62844	0	0	0	1.42036	0.62197	0	1.60856	1.52067	1.20255	1.52685	1.36338	1.34304	0	1.51838	1.24969	1.0893	0	1.05124	0.545522	0.43004	0	0.397708	2.91488	1.72232	1.90526
		17Networks_LH_VisCent_ExStr_3-lh	2.05182	1.55991	1.2496	1.1661	2.87232	3.00827	0	3.06616	2.86808	2.91157	2.6963	2.34208	2.61944	2.36349	1.95236	1.83449	1.72016	2.35156	1.48579	1.75348	1.80746	2.20469	1.28922	1.51984	0	2.04147	1.12608	1.77885	2.18365	2.01691	1.70311	2.04482	1.84682	1.77627	0.592394	1.73362	1.31263	1.40587	0	1.1672	0.78657	0.852041	0	0.674085	2.7595	1.62441	2.24296
		17Networks_LH_VisCent_ExStr_4-lh	2.10325	0	1.45176	1.46077	1.98075	2.27756	3.06616	0	2.82466	2.45558	2.58293	2.7396	2.83514	2.39458	2.38133	2.2708	2.20234	2.32373	2.01709	2.06336	0	1.85401	1.68551	0	2.2311	2.19144	1.3832	2.0652	2.30295	1.80101	1.80043	2.11654	1.67735	1.54433	0	1.3794	0.816041	1.29573	0	0	0.61724	0.97023	0	0.549729	2.22088	1.0555	1.95729
		17Networks_LH_VisCent_ExStr_5-lh	2.62315	2.09866	0	1.29056	1.47668	2.21528	2.86808	2.82466	0	2.87166	1.66489	2.89315	2.18982	2.92919	2.11577	1.75256	2.07734	1.55428	1.59638	0	0	0	0	0	1.88389	1.69657	1.19927	1.78605	1.92167	0	1.51829	1.75689	0	0	0	1.77627	0.925781	0	0	0	0.702042	0	0	0.485336	2.2568	1.01209	2.24567
		17Networks_LH_VisCent_ExStr_6-lh	2.48658	1.48246	1.2225	0.816105	1.52427	2.64557	2.91157	2.45558	2.87166	0	0	2.36142	0	2.95986	0	1.38171	1.50604	0	0	0	0	0	0	0	0	0	0.760153	0	0	0	1.28743	0	0	0	0	2.42827	1.72377	1.74465	0	1.37882	1.02188	0.673825	0	0	2.82803	1.53045	2.92627
		17Networks_LH_VisCent_ExStr_7-lh	1.22164	1.08457	0.83785	0.903635	2.26972	1.83119	2.6963	2.58293	1.66489	0	0	1.63842	2.76619	1.35194	0	0	1.41339	2.78975	1.43246	2.00785	2.36775	2.55918	1.05641	0	1.69698	2.02778	0.855684	1.57336	2.05452	1.98335	1.46297	1.86261	1.74725	1.66461	0	0	0.509019	0.797505	0	0	0.285898	0.552396	0	0.247306	1.73444	0.781931	1.10794
		17Networks_LH_VisCent_ExStr_8-lh	3.22405	3.14709	2.38748	2.02238	1.34911	1.79421	2.34208	2.7396	2.89315	2.36142	1.63842	0	2.51077	3.06924	2.92872	2.48919	3.08784	1.88079	2.32994	1.94349	0	1.20616	2.17374	0	2.37401	0	1.79868	2.27561	2.12156	0	1.83551	1.93779	0	0	0.362515	1.71622	0.890569	2.06812	0	0	1.19029	1.43799	0	0.931315	1.95327	0.90631	1.92988
		17Networks_LH_VisCent_ExStr_9-lh	1.72328	0	1.36669	1.56661	1.77763	1.87676	2.61944	2.83514	2.18982	0	2.76619	2.51077	0	1.94197	2.54624	2.8705	2.41529	2.95264	2.4163	2.64058	0	2.27589	1.85821	0	2.4653	2.51812	1.46797	2.20325	2.50589	2.01081	1.9006	2.26199	1.82604	1.685	0	1.0089	0.543348	1.10005	0	0	0.589117	1.06025	0	0.572827	1.87955	0.792653	0
		17Networks_LH_VisCent_ExStr_10-lh	3.47509	2.33244	2.21265	1.52961	1.35192	1.95373	2.36349	2.39458	2.92919	2.95986	1.35194	3.06924	1.94197	0	2.07498	1.61615	2.10421	1.33926	0	0	0	0.876249	0	0	0	0	1.57559	1.75454	0	0	1.85607	1.58162	0	0	0.894797	2.93559	0	2.6929	0	1.6918	1.70397	1.56057	0	1.36823	2.2991	1.30772	2.60121
		17Networks_LH_VisCent_ExStr_11-lh	2.04367	2.48916	1.62693	1.77809	0.931798	0	1.95236	2.38133	2.11577	0	0	2.92872	2.54624	2.07498	0	2.82471	3.03378	2.0535	2.59306	2.22714	0	0	2.08029	0	2.38422	2.04949	1.49266	2.12204	2.09458	0	1.59042	1.83061	0	0	0	0	0	1.11193	0	0	0	0.981777	0	0	1.39278	0	0
		17Networks_LH_VisCent_ExStr_12-lh	1.59547	2.22881	1.51007	1.90678	0.975675	0	1.83449	2.2708	1.75256	1.38171	0	2.48919	2.8705	1.61615	2.82471	0	3.08671	2.62084	3.0192	2.8412	0	1.685	2.31603	0	2.77015	2.59777	1.60013	2.3224	2.46858	0	1.8176	2.14002	0	0	0	0	0	1.01284	0	0	0	1.06845	0	0	1.27567	0	0
		17Networks_LH_VisCent_ExStr_13-lh	2.36092	3.17418	2.31872	2.71264	1.07379	1.24275	1.72016	2.20234	2.07734	1.50604	1.41339	3.08784	2.41529	2.10421	3.03378	3.08671	0	2.02724	3.35325	2.38875	0.580996	0	3.08905	0	2.88036	2.07239	2.04268	2.54428	2.20665	0	1.85131	1.91163	0	0	0	0	0.57111	1.75828	0	0	0	1.53386	0	0.964223	1.39866	0.523592	1.18808
		17Networks_LH_VisCent_ExStr_14-lh	1.20745	1.39306	1.15776	1.43204	1.82599	1.69818	2.35156	2.32373	1.55428	0	2.78975	1.88079	2.95264	1.33926	2.0535	2.62084	2.02724	0	2.33763	2.98378	2.60388	2.95849	1.75028	2.40392	2.55882	2.97122	1.43941	2.24937	2.76714	2.52179	2.04834	2.47666	2.22113	2.03752	0	0.708455	0.394677	0.99317	0	0	0.645605	1.06679	0	0.643335	1.66411	0.672829	0
		17Networks_LH_VisCent_ExStr_15-lh	0	2.42062	0	2.64179	0.788298	0	1.48579	2.01709	1.59638	0	1.43246	2.32994	2.4163	0	2.59306	3.0192	3.35325	2.33763	0	2.85168	0	1.53599	3.01602	0	3.17408	2.52759	1.90377	2.58149	2.4927	0	1.79216	2.03715	0	0	0	0	0	1.16036	0	0	0	1.263	0	0	0	0	0
		17Networks_LH_VisCent_ExStr_16-lh	1.0949	1.61929	0	1.88564	1.05419	1.1614	1.75348	2.06336	0	0	2.00785	1.94349	2.64058	0	2.22714	2.8412	2.38875	2.98378	2.85168	0	0	2.48132	2.26152	2.47816	3.05347	3.3071	1.69806	2.54763	2.9672	2.43548	2.10443	2.51867	2.09101	0	0	0	0	0	0	0	0	1.201	0	0	0	0	0
		17Networks_LH_VisCent_ExStr_17-lh	0.415478	0.309857	0.261285	0	1.63057	1.11348	1.80746	0	0	0	2.36775	0	0	0	0	0	0.580996	2.60388	0	0	0	2.89052	0.367042	0	0	0	0	0	0	1.83067	0	1.36241	1.49771	1.41573	0	0.132565	0	0.217414	0	0	0	0	0	0	0.992798	0	0.00465051
		17Networks_LH_VisCent_ExStr_18-lh	0.834769	0.8192	0.834537	0.995661	1.87055	1.62844	2.20469	1.85401	0	0	2.55918	1.20616	2.27589	0.876249	0	1.685	0	2.95849	1.53599	2.48132	2.89052	0	1.1524	2.61996	2.0658	2.93965	1.07607	1.90873	2.67012	2.80461	1.868	2.36915	2.40627	2.21667	0	0.549566	0.282037	0.798357	0	0.491694	0.492389	0.810183	0	0	1.53238	0.56951	0
		17Networks_LH_VisCent_ExStr_19-lh	1.7158	2.53707	2.66117	3.45679	0.627438	0	1.28922	1.68551	0	0	1.05641	2.17374	1.85821	0	2.08029	2.31603	3.08905	1.75028	3.01602	2.26152	0.367042	1.1524	0	0	3.25384	0	2.57554	2.95136	2.38676	0	1.9221	1.99341	0	0	0	0	0	0	0	0	0	0	0	0.817539	0.85333	0.240086	0
		17Networks_LH_VisCent_ExStr_20-lh	0	0	0	0	0.996881	0	1.51984	0	0	0	0	0	0	0	0	0	0	2.40392	0	2.47816	0	2.61996	0	0	2.12597	3.07269	0	0	2.61809	2.6217	1.69216	2.20365	2.16551	0	0	0	0	0	0	0	0	0	0	0	0	0	0
		17Networks_LH_VisCent_ExStr_21-lh	1.5936	2.29107	2.42221	2.98063	0.973729	0	0	2.2311	1.88389	0	1.69698	2.37401	2.4653	0	2.38422	2.77015	2.88036	2.55882	3.17408	3.05347	0	2.0658	3.25384	2.12597	0	2.92159	2.59959	3.13254	2.89638	1.68504	2.18822	2.4743	0	0	0	0	0	0	0	0	0	1.93515	0	0.70753	1.22384	0.306603	0
		17Networks_LH_VisCent_ExStr_22-lh	1.01193	0	0	0	1.25125	1.42036	2.04147	2.19144	1.69657	0	2.02778	0	2.51812	0	2.04949	2.59777	2.07239	2.97122	2.52759	3.3071	0	2.93965	0	3.07269	2.92159	0	1.64662	2.41268	2.97605	2.62944	1.99863	2.51363	2.39307	2.03382	0	0.440078	0	0	0	0	0	0	0	0	1.36212	0	0
		17Networks_LH_VisCent_ExStr_23-lh	2.04308	1.97982	2.87101	3.27047	0.436592	0.62197	1.12608	1.3832	1.19927	0.760153	0.855684	1.79868	1.46797	1.57559	1.49266	1.60013	2.04268	1.43941	1.90377	1.69806	0	1.07607	2.57554	0	2.59959	1.64662	0	3.27397	2.45951	0	2.8297	2.62508	0	0	0.339548	0	0.766426	2.68685	0	0	0	3.26995	0.537884	0	0.809134	0.435853	0
		17Networks_LH_VisCent_ExStr_24-lh	2.09479	2.2862	2.8904	3.19669	0.947909	0	1.77885	2.0652	1.78605	0	1.57336	2.27561	2.20325	1.75454	2.12204	2.3224	2.54428	2.24937	2.58149	2.54763	0	1.90873	2.95136	0	3.13254	2.41268	3.27397	0	3.00322	1.65064	2.91944	2.93793	0	0	0	0	0	2.54477	0	0	0	2.91855	0.544472	0	1.24309	0.568457	0
		17Networks_LH_VisCent_ExStr_25-lh	1.45705	1.71322	2.00588	2.34975	1.37888	1.60856	2.18365	2.30295	1.92167	0	2.05452	2.12156	2.50589	0	2.09458	2.46858	2.20665	2.76714	2.4927	2.9672	0	2.67012	2.38676	2.61809	2.89638	2.97605	2.45951	3.00322	0	2.56547	2.73283	3.19726	2.84677	2.64178	0	0.902521	0.462172	1.63672	0	0	1.06142	1.99744	0.224142	1.07035	1.58762	0.570436	0
		17Networks_LH_VisCent_ExStr_26-lh	0.708426	0	0.689251	0	1.45641	1.52067	2.01691	1.80101	0	0	1.98335	0	2.01081	0	0	0	0	2.52179	0	2.43548	1.83067	2.80461	0	2.6217	1.68504	2.62944	0	1.65064	2.56547	0	1.81855	2.41947	2.84701	2.70697	0	0.431351	0.143877	0.716178	0	0.40143	0	0	0	0	1.43716	0.426571	0
		17Networks_LH_VisCent_ExStr_27-lh	2.2428	1.76942	2.48652	2.31179	0.942537	1.20255	1.70311	1.80043	1.51829	1.28743	1.46297	1.83551	1.9006	1.85607	1.59042	1.8176	1.85131	2.04834	1.79216	2.10443	0	1.868	1.9221	1.69216	2.18822	1.99863	2.8297	2.91944	2.73283	1.81855	0	3.17589	2.10312	2.00898	0.926313	2.20126	1.48803	3.05391	1.71311	2.00755	2.73977	3.16108	0	2.86586	1.37343	0.971482	1.42324
		17Networks_LH_VisCent_ExStr_28-lh	1.77115	1.6052	2.14595	0	1.26617	1.52685	2.04482	2.11654	1.75689	0	1.86261	1.93779	2.26199	1.58162	1.83061	2.14002	1.91163	2.47666	2.03715	2.51867	1.36241	2.36915	1.99341	2.20365	2.4743	2.51363	2.62508	2.93793	3.19726	2.41947	3.17589	0	2.81157	2.69864	0.46377	1.53148	0.961945	2.34832	0	0	1.87398	2.5231	0	1.95318	1.53862	0.747697	0
		17Networks_LH_VisCent_ExStr_29-lh	0.710935	0	0	0	1.23585	1.36338	1.84682	1.67735	0	0	1.74725	0	1.82604	0	0	0	0	2.22113	0	2.09101	1.49771	2.40627	0	2.16551	0	2.39307	0	0	2.84677	2.84701	2.10312	2.81157	0	3.19313	0	0.521497	0.168259	0	0.396765	0	0	0	0	0	1.33169	0.352114	0
		17Networks_LH_VisCent_ExStr_30-lh	0	0.505024	0	0	1.22111	1.34304	1.77627	1.54433	0	0	1.66461	0	1.685	0	0	0	0	2.03752	0	0	1.41573	2.21667	0	0	0	2.03382	0	0	2.64178	2.70697	2.00898	2.69864	3.19313	0	0	0	0	0	0.72785	0	0	0	0	0	1.33248	0.476381	0
		17Networks_LH_VisPeri_StriCal_1-lh	1.20504	0.40722	0.645484	0.302403	0	0	0.592394	0	0	0	0	0.362515	0	0.894797	0	0	0	0	0	0	0	0	0	0	0	0	0.339548	0	0	0	0.926313	0.46377	0	0	0	1.56519	2.47117	1.11997	2.69619	2.17281	1.08712	0.509781	0	1.13934	1.54101	1.8567	0
		17Networks_LH_VisPeri_StriCal_2-lh	2.8439	1.4241	1.80511	0	1.03847	1.51838	1.73362	1.3794	1.77627	2.42827	0	1.71622	1.0089	2.93559	0	0	0	0.708455	0	0	0.132565	0.549566	0	0	0	0.440078	0	0	0.902521	0.431351	2.20126	1.53148	0.521497	0	1.56519	0	2.55606	2.74581	2.07685	2.68632	2.6807	1.77289	0	2.19692	2.37403	1.72549	3.04034
		17Networks_LH_VisPeri_StriCal_3-lh	1.78689	0.816015	1.12861	0	0.739908	1.24969	1.31263	0.816041	0.925781	1.72377	0.509019	0.890569	0.543348	0	0	0	0.57111	0.394677	0	0	0	0.282037	0	0	0	0	0.766426	0	0.462172	0.143877	1.48803	0.961945	0.168259	0	2.47117	2.55606	0	1.77409	2.47738	2.90757	1.91502	0	1.80729	0	2.35389	2.14954	2.64764
		17Networks_LH_VisPeri_StriCal_4-lh	3.05504	2.03271	2.67306	2.1959	0.798299	1.0893	1.40587	1.29573	0	1.74465	0.797505	2.06812	1.10005	2.6929	1.11193	1.01284	1.75828	0.99317	1.16036	0	0.217414	0.798357	0	0	0	0	2.68685	2.54477	1.63672	0.716178	3.05391	2.34832	0	0	1.11997	2.74581	1.77409	0	1.98504	2.20649	2.65099	2.91195	1.14154	2.55593	1.58484	1.10901	1.95586
		17Networks_LH_VisPeri_StriCal_5-lh	0	0	0	0	0	0	0	0	0	0	0	0	0	0	0	0	0	0	0	0	0	0	0	0	0	0	0	0	0	0	1.71311	0	0.396765	0.72785	2.69619	2.07685	2.47738	1.98504	0	2.48619	1.67813	0	2.06017	1.69804	0	1.82355	0
		17Networks_LH_VisPeri_StriCal_6-lh	2.09623	0	1.8179	0	0.596132	1.05124	1.1672	0	0	1.37882	0	0	0	1.6918	0	0	0	0	0	0	0	0.491694	0	0	0	0	0	0	0	0.40143	2.00755	0	0	0	2.17281	2.68632	2.90757	2.20649	2.48619	0	2.52455	0	2.81067	2.66378	2.00302	1.8647	2.16252
		17Networks_LH_VisPeri_StriCal_7-lh	2.14295	1.40676	1.7757	0	0.215076	0.545522	0.78657	0.61724	0.702042	1.02188	0.285898	1.19029	0.589117	1.70397	0	0	0	0.645605	0	0	0	0.492389	0	0	0	0	0	0	1.06142	0	2.73977	1.87398	0	0	1.08712	2.6807	1.91502	2.65099	1.67813	2.52455	0	0	1.87723	3.14063	1.3386	1.05439	1.70799
		17Networks_LH_VisPeri_StriCal_8-lh	2.07814	1.60701	2.53064	2.39598	0.202072	0.43004	0.852041	0.97023	0	0.673825	0.552396	1.43799	1.06025	1.56057	0.981777	1.06845	1.53386	1.06679	1.263	1.201	0	0.810183	0	0	1.93515	0	3.26995	2.91855	1.99744	0	3.16108	2.5231	0	0	0.509781	1.77289	0	2.91195	0	0	0	0	0.691462	2.39679	0.786639	0.564084	0.938425
		17Networks_LH_VisPeri_StriCal_9-lh	0.892542	0.507598	0.871988	0.586184	0	0	0	0	0	0	0	0	0	0	0	0	0	0	0	0	0	0	0	0	0	0	0.537884	0.544472	0.224142	0	0	0	0	0	0	0	1.80729	1.14154	2.06017	2.81067	1.87723	0.691462	0	2.72129	0	1.18833	0
		17Networks_LH_VisPeri_StriCal_10-lh	1.79018	1.08828	1.54558	0	0	0.397708	0.674085	0.549729	0.485336	0	0.247306	0.931315	0.572827	1.36823	0	0	0.964223	0.643335	0	0	0	0	0.817539	0	0.70753	0	0	0	1.07035	0	2.86586	1.95318	0	0	1.13934	2.19692	0	2.55593	1.69804	2.66378	3.14063	2.39679	2.72129	0	1.22761	1.06105	1.41765
		17Networks_LH_VisPeri_ExStrInf_1-lh	2.09943	1.35979	1.14517	0.824132	1.75877	2.91488	2.7595	2.22088	2.2568	2.82803	1.73444	1.95327	1.87955	2.2991	1.39278	1.27567	1.39866	1.66411	0	0	0.992798	1.53238	0.85333	0	1.22384	1.36212	0.809134	1.24309	1.58762	1.43716	1.37343	1.53862	1.33169	1.33248	1.54101	2.37403	2.35389	1.58484	0	2.00302	1.3386	0.786639	0	1.22761	0	2.47015	2.71974
		17Networks_LH_VisPeri_ExStrInf_2-lh	1.31924	0.57721	0.652211	0.399821	1.04128	1.72232	1.62441	1.0555	1.01209	1.53045	0.781931	0.90631	0.792653	1.30772	0	0	0.523592	0.672829	0	0	0	0.56951	0.240086	0	0.306603	0	0.435853	0.568457	0.570436	0.426571	0.971482	0.747697	0.352114	0.476381	1.8567	1.72549	2.14954	1.10901	1.82355	1.8647	1.05439	0.564084	1.18833	1.06105	2.47015	0	1.75321
		17Networks_LH_VisPeri_ExStrInf_3-lh	2.39542	1.1816	1.12875	0	1.04809	1.90526	2.24296	1.95729	2.24567	2.92627	1.10794	1.92988	0	2.60121	0	0	1.18808	0	0	0	0.00465051	0	0	0	0	0	0	0	0	0	1.42324	0	0	0	0	3.04034	2.64764	1.95586	0	2.16252	1.70799	0.938425	0	1.41765	2.71974	1.75321	0
		17Networks_LH_VisPeri_ExStrInf_4-lh	1.49374	0.624869	0.701116	0.323441	0.752105	1.60438	1.67932	0	1.32504	1.91402	0	0	0	1.58123	0	0	0.583808	0	0	0	0	0	0	0	0	0	0	0	0	0	1.09478	0.790649	0	0	2.05604	2.29682	2.79507	1.29831	0	2.36247	1.45017	0.571865	1.32043	1.38484	2.64547	2.38612	2.42224
		17Networks_LH_VisPeri_ExStrInf_5-lh	1.21761	0.58286	0.78406	0	0.484912	0.968617	0.92149	0	0	0.936783	0	0.58263	0	1.00488	0	0	0.464254	0.123365	0	0	0	-0.00197631	0	0	0	0	0.567114	0.629108	0.264262	0	1.03629	0	0	0	2.20314	1.55312	2.11231	1.13689	2.30073	1.86401	1.0579	0.67787	1.24782	1.06354	1.68189	2.35959	1.23859
		17Networks_LH_VisPeri_ExStrInf_6-lh	2.88036	1.06725	1.34434	0	0.858647	1.42683	1.70395	1.41358	1.89268	2.50959	0.674988	0	0.978742	2.88851	0	0	0.919926	0.553154	0	0	0	0.300776	0	0	0.547135	0	0	0	0	0	0	1.1437	0	0	1.06995	3.40173	2.48427	2.33331	0	2.06112	2.00285	0	0	1.59838	2.17697	1.38167	2.94969
		17Networks_LH_VisPeri_ExStrInf_7-lh	1.47089	0.671575	0.90394	0.567201	0.557814	1.08444	1.0543	0	0	0	0.288428	0	0	1.27017	0	0	0.517229	0.246407	0	0	0	0.0997861	0	0	0	0	0.633697	0	0.366845	-0.0012497	1.23805	0.781279	0	0	2.6728	2.04051	2.99604	1.39292	2.65591	2.58472	1.49524	0.798276	1.6703	1.50038	2.11653	2.39073	2.01446
		17Networks_LH_VisPeri_ExStrInf_8-lh	1.79131	0.685755	0.959275	0	0.685709	1.3561	1.46373	1.04296	0	2.20727	0	1.06444	0	1.99627	0	0	0.564459	0.426263	0	0	0	0.241482	0	0	0	0	0	0	0.522477	0.162096	1.44533	0.916434	0	0	1.92464	3.03521	3.34892	1.72011	1.88643	2.74109	1.91865	0	0	1.70696	2.48608	1.9322	2.9488
		17Networks_LH_VisPeri_ExStrInf_9-lh	1.23216	0.649734	0.825842	0.710521	0.61947	1.09989	1.10974	0.632439	0.576218	0.968714	0.509991	0.702636	0.516104	1.07128	0.173911	0.180068	0.652038	0.53033	0.249942	0.206429	0	0.505533	0.576219	0	0.514911	0.242394	0.77139	0.87913	0.654276	0.498729	1.2247	0.98868	0.514213	0.757465	1.58465	1.45834	1.69275	1.11742	1.75849	1.52363	0.980259	0.818314	0.95617	1.00838	1.57457	2.02027	1.1692
		17Networks_LH_VisPeri_ExStrInf_10-lh	1.6019	0.936835	1.12821	0.912417	0	0	0.918825	0	0	0	0.260731	0.89738	0.37774	1.35385	0	0.188964	0.841018	0.360968	0	0	0	0.219083	0.707025	0	0.577388	0	0.938697	0.997103	0.56245	0.180779	1.41693	1.03203	0.28164	0.674739	2.71287	1.87237	2.29541	1.48504	2.77946	2.08157	1.37176	1.04362	1.57584	1.40265	0	0	1.38089
		17Networks_LH_VisPeri_ExStrSup_1-lh	0	1.25459	1.31567	1.1664	0	0	0	0	0	0	0	0	0	0	0	0	0	0	0	0	0	0	0	0	0	0	1.17132	1.2213	0.741447	0	1.56733	1.22605	0.388078	0.792707	1.7274	1.73689	1.59692	1.56233	2.14069	1.80145	1.40036	1.22813	1.56374	1.46799	0.829885	1.59174	1.10234
		17Networks_LH_VisPeri_ExStrSup_2-lh	1.17806	0.974019	1.28243	1.1959	0.130851	0.390274	0.642914	0	0	0.437804	0	0	0	0.819661	0	0	0	0	0	0	0	0	0	0	0	0	1.23753	1.30117	0.895016	0.459527	1.67092	1.34993	0.650784	0	1.68065	1.22528	1.54603	1.47238	2.41249	2.33093	1.54194	1.32249	2.82885	1.9225	0.950785	1.54703	0.707395
		17Networks_LH_VisPeri_ExStrSup_3-lh	2.10495	1.48562	2.26464	1.935	0.350803	0.597103	1.00899	1.04427	0	0.903086	0.694032	1.38404	1.11917	1.67586	0.914207	1.02615	1.41108	1.18602	1.09351	1.21109	0	0.964655	0	0.708476	1.56003	0	2.79369	2.72219	1.89656	0	3.50336	2.72374	0	0	0.807104	2.14655	1.37796	3.17617	1.58449	0	2.98541	3.3903	0	3.27018	1.05098	0.79649	0
		17Networks_LH_VisPeri_ExStrSup_4-lh	1.11629	0.776691	1.12	0	0.0400116	0.378577	0	0	0	0	0	0	0	0	0	0	0	0	0	0	0	0.204545	0	0	0	0	0	0.842396	0.58835	0	0	0.930634	0	0	1.77256	0	2.06451	1.34997	2.35749	2.80015	0	0.923318	3.1703	2.57989	1.28113	1.47641	0
		17Networks_LH_VisPeri_ExStrSup_5-lh	1.93526	1.23718	1.63463	1.23531	0.32503	0.646602	0.942863	0.786385	0.686518	0.96096	0.553484	1.089	0.836899	1.53438	0	0	1.11969	0.973899	0	0.83993	0	0.855839	0.941255	0	0.864092	0	0	1.55255	1.35479	0.865458	2.9014	2.04257	0	0	1.24659	2.34539	1.93975	2.57615	1.75164	2.68643	3.33453	2.06368	2.39287	3.52	1.3519	1.19842	1.61542
		17Networks_LH_VisPeri_ExStrSup_6-lh	0.407561	0	0	0	0	0	0	0	0	0	0	0	0	0	0	0	0	0	0	0	0	0	0	0	0	0	0	0	0	0	0	0	0	0.759234	1.34777	0	0	0	2.00957	0	0	0	0	0	0	1.20603	0
		17Networks_LH_VisPeri_ExStrSup_7-lh	1.72656	1.18621	1.54157	1.2483	0.536657	0.855936	1.10009	0.91321	0	0.951434	0.729837	1.07267	0.96811	1.3349	0	0	1.13521	1.10141	0	0	0	1.01234	0	0	0	0	1.30864	1.40269	1.45133	1.08949	2.12813	1.75121	0	0	1.86848	2.19991	2.34696	2.01543	2.36103	3.06054	2.8951	1.52472	3.12459	3.25149	1.6437	1.66903	1.68397
		17Networks_LH_VisPeri_ExStrSup_8-lh	2.06638	1.42863	1.84024	1.57234	1.03644	1.29029	1.69023	1.62571	1.29256	1.2744	1.4607	1.4876	1.73384	1.70777	1.19005	0	1.43461	1.93518	1.29348	1.8135	0.992832	1.88176	1.34489	1.58934	1.61171	1.77712	1.84684	2.18752	2.42308	1.93384	2.99183	2.83596	2.27351	2.21532	1.61884	2.40249	2.14263	2.59336	2.09109	2.679	2.93306	2.30406	2.4481	3.09324	1.65596	1.52084	1.70581
		17Networks_LH_VisPeri_ExStrSup_9-lh	0.904845	0.619444	0.861742	0.677634	0.421091	0.617294	0.90259	0.644942	0	0.392083	0.712944	0.585372	0.750458	0.566766	0.192186	0	0.698819	0.96839	0.348668	0	0	0.987663	0.526501	0	0.602106	0.723272	0.684438	0.915985	1.19485	1.18348	1.23336	1.27842	0	0	1.59462	0	0	1.0344	2.11053	2.19153	0	0.656607	2.31097	0	1.09335	1.4127	0
		17Networks_LH_VisPeri_ExStrSup_10-lh	1.63193	1.14376	1.54033	1.36468	1.34009	1.56183	2.00058	1.86759	0	0	1.81461	1.46341	1.99157	1.38975	1.28785	1.62053	1.30503	2.26957	1.32369	2.073	1.42859	2.30258	1.18921	1.98224	0	2.1842	1.6652	2.21977	2.82731	2.54523	2.82374	3.1673	2.94834	2.97656	1.13984	1.85897	1.60134	2.08954	1.66016	2.00682	2.17099	1.89358	1.66725	2.23407	1.61822	1.15392	1.31884
		17Networks_LH_VisPeri_ExStrSup_11-lh	1.23783	0.926471	1.18209	1.00602	1.02332	1.18105	1.54215	1.33535	0	0.859341	1.41494	1.01278	1.45737	0.97164	0.74912	0	1.02985	1.72444	0.821291	0	1.0518	1.78324	0.889615	1.35885	1.1535	1.52368	1.08891	1.50622	2.06652	2.02926	1.96069	2.19927	2.34726	2.1	1.45187	1.47189	1.71354	1.44555	1.98762	2.19901	1.73127	1.14394	2.1962	1.9993	1.35698	1.41876	1.05371
		17Networks_LH_VisPeri_ExStrSup_12-lh	1.20584	0.966113	1.15172	1.02224	1.29504	1.43293	1.82769	1.56954	1.0747	0	1.71695	1.11822	1.69882	1.01126	0	0	1.11008	2.00547	0.939308	1.63292	1.3962	2.12473	0.942485	0	1.31653	1.85435	1.11964	1.66533	2.43193	2.44969	2.13046	2.54202	2.81051	2.767	0	0	0	1.41952	1.7047	1.87238	0	1.15533	0	0	1.46839	1.22047	0.971539
		17Networks_LH_SomMotA_1-lh	0	0	0	0	0	0	0	0	0	0	0	0	0	0	0	0	0	0	0	0	0	0	0	0	0	0	0	0	0	0	0	0	0	0	0	0	0	0	0	0	0	0	0	0	0	0	0
		17Networks_LH_SomMotA_2-lh	0	0	0	0	0	0	0	0	0	0	0	0	0	0	0	0	0	0	0	0	0	0	0	0	0	0	0	0	0	0	0	0	0	0	0	0	0	0	0	0	0	0	0	0	0	0	0
		17Networks_LH_SomMotA_3-lh	0	0	0	0	0	0	0	0	0	0	0	0	0	0	0	0	0	0	0	0	0	0	0	0	0	0	0	0	0	0	0	0	0	0	0	0	0	0	0	0	0	0	0	0	0	0	0
		17Networks_LH_SomMotA_4-lh	0	0	0	0	0	0	0	0	0	0	0	0	0	0	0	0	0	0	0	0	0	0	0	0	0	0	0	0	0	0	0	0	0	0	0	0	0	0	0	0	0	0	0	0	0	0	0
		17Networks_LH_SomMotA_5-lh	0	0	0	0	0	0	0	0	0	0	0	0	0	0	0	0	0	0	0	0	0	0	0	0	0	0	0	0	0	0	0	0	0	0	0	0	0	0	0	0	0	0	0	0	0	0	0
		17Networks_LH_SomMotA_6-lh	0	0	0	0	0	0	0	0	0	0	0	0	0	0	0	0	0	0	0	0	0	0	0	0	0	0	0	0	0	0	0	0	0	0	0	0	0	0	0	0	0	0	0	0	0	0	0
		17Networks_LH_SomMotA_7-lh	0	0	0	0	0	0	0	0	0	0	0	0	0	0	0	0	0	0	0	0	0	0	0	0	0	0	0	0	0	0	0	0	0	0	0	0	0	0	0	0	0	0	0	0	0	0	0
		17Networks_LH_SomMotA_8-lh	0	0	0	0	0	0	0	0	0	0	0	0	0	0	0	0	0	0	0	0	0	0	0	0	0	0	0	0	0	0	0	0	0	0	0	0	0	0	0	0	0	0	0	0	0	0	0
		17Networks_LH_SomMotA_9-lh	0	0	0	0	0	0	0	0	0	0	0	0	0	0	0	0	0	0	0	0	0	0	0	0	0	0	0	0	0	0	0	0	0	0	0	0	0	0	0	0	0	0	0	0	0	0	0
		17Networks_LH_SomMotA_10-lh	0	0	0	0	0	0	0	0	0	0	0	0	0	0	0	0	0	0	0	0	0	0	0	0	0	0	0	0	0	0	0	0	0	0	0	0	0	0	0	0	0	0	0	0	0	0	0
		17Networks_LH_SomMotA_11-lh	0	0	0	0	0	0	0	0	0	0	0	0	0	0	0	0	0	0	0	0	0	0	0	0	0	0	0	0	0	0	0	0	0	0	0	0	0	0	0	0	0	0	0	0	0	0	0
		17Networks_LH_SomMotA_12-lh	0	0	0	0	0	0	0	0	0	0	0	0	0	0	0	0	0	0	0	0	0	0	0	0	0	0	0	0	0	0	0	0	0	0	0	0	0	0	0	0	0	0	0	0	0	0	0
		17Networks_LH_SomMotA_13-lh	0	0	0	0	0	0	0	0	0	0	0	0	0	0	0	0	0	0	0	0	0	0	0	0	0	0	0	0	0	0	0	0	0	0	0	0	0	0	0	0	0	0	0	0	0	0	0
		17Networks_LH_SomMotA_14-lh	0	0	0	0	0	0	0	0	0	0	0	0	0	0	0	0	0	0	0	0	0	0	0	0	0	0	0	0	0	0	0	0	0	0	0	0	0	0	0	0	0	0	0	0	0	0	0
		17Networks_LH_SomMotA_15-lh	0	0	0	0	0	0	0	0	0	0	0	0	0	0	0	0	0	0	0	0	0	0	0	0	0	0	0	0	0	0	0	0	0	0	0	0	0	0	0	0	0	0	0	0	0	0	0
		17Networks_LH_SomMotA_16-lh	0	0	0	0	0	0	0	0	0	0	0	0	0	0	0	0	0	0	0	0	0	0	0	0	0	0	0	0	0	0	0	0	0	0	0	0	0	0	0	0	0	0	0	0	0	0	0
		17Networks_LH_SomMotA_17-lh	0	0	0	0	0	0	0	0	0	0	0	0	0	0	0	0	0	0	0	0	0	0	0	0	0	0	0	0	0	0	0	0	0	0	0	0	0	0	0	0	0	0	0	0	0	0	0
		17Networks_LH_SomMotA_18-lh	0	0	0	0	0	0	0	0	0	0	0	0	0	0	0	0	0	0	0	0	0	0	0	0	0	0	0	0	0	0	0	0	0	0	0	0	0	0	0	0	0	0	0	0	0	0	0
		17Networks_LH_SomMotA_19-lh	0	0	0	0	0	0	0	0	0	0	0	0	0	0	0	0	0	0	0	0	0	0	0	0	0	0	0	0	0	0	0	0	0	0	0	0	0	0	0	0	0	0	0	0	0	0	0
		17Networks_LH_SomMotA_20-lh	0	0	0	0	0	0	0	0	0	0	0	0	0	0	0	0	0	0	0	0	0	0	0	0	0	0	0	0	0	0	0	0	0	0	0	0	0	0	0	0	0	0	0	0	0	0	0
		17Networks_LH_SomMotA_21-lh	0	0	0	0	0	0	0	0	0	0	0	0	0	0	0	0	0	0	0	0	0	0	0	0	0	0	0	0	0	0	0	0	0	0	0	0	0	0	0	0	0	0	0	0	0	0	0
		17Networks_LH_SomMotA_22-lh	0	0	0	0	0	0	0	0	0	0	0	0	0	0	0	0	0	0	0	0	0	0	0	0	0	0	0	0	0	0	0	0	0	0	0	0	0	0	0	0	0	0	0	0	0	0	0
		17Networks_LH_SomMotA_23-lh	0	0	0	0	0	0	0	0	0	0	0	0	0	0	0	0	0	0	0	0	0	0	0	0	0	0	0	0	0	0	0	0	0	0	0	0	0	0	0	0	0	0	0	0	0	0	0
		17Networks_LH_SomMotA_24-lh	0	0	0	0	0	0	0	0	0	0	0	0	0	0	0	0	0	0	0	0	0	0	0	0	0	0	0	0	0	0	0	0	0	0	0	0	0	0	0	0	0	0	0	0	0	0	0
		17Networks_LH_SomMotA_25-lh	0	0	0	0	0	0	0	0	0	0	0	0	0	0	0	0	0	0	0	0	0	0	0	0	0	0	0	0	0	0	0	0	0	0	0	0	0	0	0	0	0	0	0	0	0	0	0
		17Networks_LH_SomMotA_26-lh	0	0	0	0	0	0	0	0	0	0	0	0	0	0	0	0	0	0	0	0	0	0	0	0	0	0	0	0	0	0	0	0	0	0	0	0	0	0	0	0	0	0	0	0	0	0	0
		17Networks_LH_SomMotA_27-lh	0	0	0	0	0	0	0	0	0	0	0	0	0	0	0	0	0	0	0	0	0	0	0	0	0	0	0	0	0	0	0	0	0	0	0	0	0	0	0	0	0	0	0	0	0	0	0
		17Networks_LH_SomMotA_28-lh	0	0	0	0	0	0	0	0	0	0	0	0	0	0	0	0	0	0	0	0	0	0	0	0	0	0	0	0	0	0	0	0	0	0	0	0	0	0	0	0	0	0	0	0	0	0	0
		17Networks_LH_SomMotA_29-lh	0	0	0	0	0	0	0	0	0	0	0	0	0	0	0	0	0	0	0	0	0	0	0	0	0	0	0	0	0	0	0	0	0	0	0	0	0	0	0	0	0	0	0	0	0	0	0
		17Networks_LH_SomMotA_30-lh	0	0	0	0	0	0	0	0	0	0	0	0	0	0	0	0	0	0	0	0	0	0	0	0	0	0	0	0	0	0	0	0	0	0	0	0	0	0	0	0	0	0	0	0	0	0	0
		17Networks_LH_SomMotA_31-lh	0	0	0	0	0	0	0	0	0	0	0	0	0	0	0	0	0	0	0	0	0	0	0	0	0	0	0	0	0	0	0	0	0	0	0	0	0	0	0	0	0	0	0	0	0	0	0
		17Networks_LH_SomMotA_32-lh	0	0	0	0	0	0	0	0	0	0	0	0	0	0	0	0	0	0	0	0	0	0	0	0	0	0	0	0	0	0	0	0	0	0	0	0	0	0	0	0	0	0	0	0	0	0	0
		17Networks_LH_SomMotA_33-lh	0	0	0	0	0	0	0	0	0	0	0	0	0	0	0	0	0	0	0	0	0	0	0	0	0	0	0	0	0	0	0	0	0	0	0	0	0	0	0	0	0	0	0	0	0	0	0
		17Networks_LH_SomMotA_34-lh	0	0	0	0	0	0	0	0	0	0	0	0	0	0	0	0	0	0	0	0	0	0	0	0	0	0	0	0	0	0	0	0	0	0	0	0	0	0	0	0	0	0	0	0	0	0	0
		17Networks_LH_SomMotA_35-lh	0	0	0	0	0	0	0	0	0	0	0	0	0	0	0	0	0	0	0	0	0	0	0	0	0	0	0	0	0	0	0	0	0	0	0	0	0	0	0	0	0	0	0	0	0	0	0
		17Networks_LH_SomMotA_36-lh	0	0	0	0	0	0	0	0	0	0	0	0	0	0	0	0	0	0	0	0	0	0	0	0	0	0	0	0	0	0	0	0	0	0	0	0	0	0	0	0	0	0	0	0	0	0	0
		17Networks_LH_SomMotA_37-lh	0	0	0	0	0	0	0	0	0	0	0	0	0	0	0	0	0	0	0	0	0	0	0	0	0	0	0	0	0	0	0	0	0	0	0	0	0	0	0	0	0	0	0	0	0	0	0
		17Networks_LH_SomMotA_38-lh	0	0	0	0	0	0	0	0	0	0	0	0	0	0	0	0	0	0	0	0	0	0	0	0	0	0	0	0	0	0	0	0	0	0	0	0	0	0	0	0	0	0	0	0	0	0	0
		17Networks_LH_SomMotA_39-lh	0	0	0	0	0	0	0	0	0	0	0	0	0	0	0	0	0	0	0	0	0	0	0	0	0	0	0	0	0	0	0	0	0	0	0	0	0	0	0	0	0	0	0	0	0	0	0
		17Networks_LH_SomMotA_40-lh	0	0	0	0	0	0	0	0	0	0	0	0	0	0	0	0	0	0	0	0	0	0	0	0	0	0	0	0	0	0	0	0	0	0	0	0	0	0	0	0	0	0	0	0	0	0	0
		17Networks_LH_SomMotA_41-lh	0	0	0	0	0	0	0	0	0	0	0	0	0	0	0	0	0	0	0	0	0	0	0	0	0	0	0	0	0	0	0	0	0	0	0	0	0	0	0	0	0	0	0	0	0	0	0
		17Networks_LH_SomMotA_42-lh	0	0	0	0	0	0	0	0	0	0	0	0	0	0	0	0	0	0	0	0	0	0	0	0	0	0	0	0	0	0	0	0	0	0	0	0	0	0	0	0	0	0	0	0	0	0	0
		17Networks_LH_SomMotB_Cent_1-lh	0	0	0	0	0	0	0	0	0	0	0	0	0	0	0	0	0	0	0	0	0	0	0	0	0	0	0	0	0	0	0	0	0	0	0	0	0	0	0	0	0	0	0	0	0	0	0
		17Networks_LH_SomMotB_Cent_2-lh	0	0	0	0	0	0	0	0	0	0	0	0	0	0	0	0	0	0	0	0	0	0	0	0	0	0	0	0	0	0	0	0	0	0	0	0	0	0	0	0	0	0	0	0	0	0	0
		17Networks_LH_SomMotB_Cent_3-lh	0	0	0	0	0	0	0	0	0	0	0	0	0	0	0	0	0	0	0	0	0	0	0	0	0	0	0	0	0	0	0	0	0	0	0	0	0	0	0	0	0	0	0	0	0	0	0
		17Networks_LH_SomMotB_Cent_4-lh	0	0	0	0	0	0	0	0	0	0	0	0	0	0	0	0	0	0	0	0	0	0	0	0	0	0	0	0	0	0	0	0	0	0	0	0	0	0	0	0	0	0	0	0	0	0	0
		17Networks_LH_SomMotB_Cent_5-lh	0	0	0	0	0	0	0	0	0	0	0	0	0	0	0	0	0	0	0	0	0	0	0	0	0	0	0	0	0	0	0	0	0	0	0	0	0	0	0	0	0	0	0	0	0	0	0
		17Networks_LH_SomMotB_Cent_6-lh	0	0	0	0	0	0	0	0	0	0	0	0	0	0	0	0	0	0	0	0	0	0	0	0	0	0	0	0	0	0	0	0	0	0	0	0	0	0	0	0	0	0	0	0	0	0	0
		17Networks_LH_SomMotB_Cent_7-lh	0	0	0	0	0	0	0	0	0	0	0	0	0	0	0	0	0	0	0	0	0	0	0	0	0	0	0	0	0	0	0	0	0	0	0	0	0	0	0	0	0	0	0	0	0	0	0
		17Networks_LH_SomMotB_Cent_8-lh	0	0	0	0	0	0	0	0	0	0	0	0	0	0	0	0	0	0	0	0	0	0	0	0	0	0	0	0	0	0	0	0	0	0	0	0	0	0	0	0	0	0	0	0	0	0	0
		17Networks_LH_SomMotB_Cent_9-lh	0	0	0	0	0	0	0	0	0	0	0	0	0	0	0	0	0	0	0	0	0	0	0	0	0	0	0	0	0	0	0	0	0	0	0	0	0	0	0	0	0	0	0	0	0	0	0
		17Networks_LH_SomMotB_Cent_10-lh	0	0	0	0	0	0	0	0	0	0	0	0	0	0	0	0	0	0	0	0	0	0	0	0	0	0	0	0	0	0	0	0	0	0	0	0	0	0	0	0	0	0	0	0	0	0	0
		17Networks_LH_SomMotB_Cent_11-lh	0	0	0	0	0	0	0	0	0	0	0	0	0	0	0	0	0	0	0	0	0	0	0	0	0	0	0	0	0	0	0	0	0	0	0	0	0	0	0	0	0	0	0	0	0	0	0
		17Networks_LH_SomMotB_S2_1-lh	0	0	0	0	0	0	0	0	0	0	0	0	0	0	0	0	0	0	0	0	0	0	0	0	0	0	0	0	0	0	0	0	0	0	0	0	0	0	0	0	0	0	0	0	0	0	0
		17Networks_LH_SomMotB_S2_2-lh	0	0	0	0	0	0	0	0	0	0	0	0	0	0	0	0	0	0	0	0	0	0	0	0	0	0	0	0	0	0	0	0	0	0	0	0	0	0	0	0	0	0	0	0	0	0	0
		17Networks_LH_SomMotB_S2_3-lh	0	0	0	0	0	0	0	0	0	0	0	0	0	0	0	0	0	0	0	0	0	0	0	0	0	0	0	0	0	0	0	0	0	0	0	0	0	0	0	0	0	0	0	0	0	0	0
		17Networks_LH_SomMotB_S2_4-lh	0	0	0	0	0	0	0	0	0	0	0	0	0	0	0	0	0	0	0	0	0	0	0	0	0	0	0	0	0	0	0	0	0	0	0	0	0	0	0	0	0	0	0	0	0	0	0
		17Networks_LH_SomMotB_S2_5-lh	0	0	0	0	0	0	0	0	0	0	0	0	0	0	0	0	0	0	0	0	0	0	0	0	0	0	0	0	0	0	0	0	0	0	0	0	0	0	0	0	0	0	0	0	0	0	0
		17Networks_LH_SomMotB_S2_6-lh	0	0	0	0	0	0	0	0	0	0	0	0	0	0	0	0	0	0	0	0	0	0	0	0	0	0	0	0	0	0	0	0	0	0	0	0	0	0	0	0	0	0	0	0	0	0	0
		17Networks_LH_SomMotB_S2_7-lh	0	0	0	0	0	0	0	0	0	0	0	0	0	0	0	0	0	0	0	0	0	0	0	0	0	0	0	0	0	0	0	0	0	0	0	0	0	0	0	0	0	0	0	0	0	0	0
		17Networks_LH_SomMotB_S2_8-lh	0	0	0	0	0	0	0	0	0	0	0	0	0	0	0	0	0	0	0	0	0	0	0	0	0	0	0	0	0	0	0	0	0	0	0	0	0	0	0	0	0	0	0	0	0	0	0
		17Networks_LH_SomMotB_S2_9-lh	0	0	0	0	0	0	0	0	0	0	0	0	0	0	0	0	0	0	0	0	0	0	0	0	0	0	0	0	0	0	0	0	0	0	0	0	0	0	0	0	0	0	0	0	0	0	0
		17Networks_LH_SomMotB_S2_10-lh	0	0	0	0	0	0	0	0	0	0	0	0	0	0	0	0	0	0	0	0	0	0	0	0	0	0	0	0	0	0	0	0	0	0	0	0	0	0	0	0	0	0	0	0	0	0	0
		17Networks_LH_SomMotB_S2_11-lh	0	0	0	0	0	0	0	0	0	0	0	0	0	0	0	0	0	0	0	0	0	0	0	0	0	0	0	0	0	0	0	0	0	0	0	0	0	0	0	0	0	0	0	0	0	0	0
		17Networks_LH_SomMotB_S2_12-lh	0	0	0	0	0	0	0	0	0	0	0	0	0	0	0	0	0	0	0	0	0	0	0	0	0	0	0	0	0	0	0	0	0	0	0	0	0	0	0	0	0	0	0	0	0	0	0
		17Networks_LH_SomMotB_S2_13-lh	0	0	0	0	0	0	0	0	0	0	0	0	0	0	0	0	0	0	0	0	0	0	0	0	0	0	0	0	0	0	0	0	0	0	0	0	0	0	0	0	0	0	0	0	0	0	0
		17Networks_LH_SomMotB_Ins_1-lh	0	0	0	0	0	0	0	0	0	0	0	0	0	0	0	0	0	0	0	0	0	0	0	0	0	0	0	0	0	0	0	0	0	0	0	0	0	0	0	0	0	0	0	0	0	0	0
		17Networks_LH_SomMotB_Aud_1-lh	0.920359	0.741835	0.690927	0.581848	-0.0343065	-0.0111697	0.443264	0.36075	0	0	0.398495	0.789939	0.431905	0.720141	0.314627	0.33149	0.870784	0.627689	0.51676	0.29948	0.512028	0.827469	0.577231	0	0.691961	0.420844	0.456456	0.848161	0.831673	0.624024	0.871004	0.954841	0.573047	0.74744	0	0.540836	-0.0986809	0.620299	0	0	0.0685839	0.269373	0	-0.0486536	0.162611	0	0
		17Networks_LH_SomMotB_Aud_2-lh	0.622239	0.539665	0.559701	0.531336	0.0541725	-0.00155137	0.426717	0	0	0	0.405346	0	0.320671	0.364882	0	0.199206	0.705144	0.58502	0.393599	0	0.48278	0.836127	0.506112	0.0655491	0.628911	0.445353	0.439961	0.834534	0.861843	0.761248	0.935479	1.03123	0.746903	0.925356	0	0	0	0.467818	0	0	0.0852478	0.298638	0	0.00272417	-0.0186261	0	0
		17Networks_LH_SomMotB_Aud_3-lh	0.621128	0.482438	0.398486	0.41165	-0.268816	0	0.181078	0.117666	0	0	0.149957	0.538241	0.189253	0	0	0.114525	0.611593	0.440518	0.335295	0.17966	0.297805	0.649096	0.430163	0	0.541668	0.264616	0.332791	0.670801	0.675139	0.489828	0.732716	0.825339	0.494301	0.62348	0	0	0	0.348833	0	0	-0.138101	0.147454	0	-0.144914	-0.250235	0	0
		17Networks_LH_SomMotB_Aud_4-lh	0	0	0.155283	0	-0.196201	0	0.128694	-0.131181	0	0	0.132817	0	-0.00529415	0	0	0	0.229349	0.257214	0	0	0	0.494289	0.0990576	0	0.23168	0.117666	0	0.476656	0.545875	0.484218	0.602059	0.713459	0.511765	0.666664	0	0	0	0	0	0	0	0	0	0	-0.31486	0	0
		17Networks_LH_SomMotB_Aud_5-lh	0.00392058	0	0.0609407	0	-0.20103	0	0.0975701	0	0	0	0.0696074	0	-0.0748278	0	0	0	0.141441	0	0	0	0.128704	0.470427	0.000640093	0	0.141847	0	0	0.377947	0.487104	0.464603	0.536004	0.637598	0.466013	0.600965	0	0	0	0.00907974	0	0	0	0	0	0	0	0	0
		17Networks_LH_SomMotB_Aud_6-lh	0	0	0	0	0	0	0	0	0	0	0	0	0	0	0	0	0	0	0	0	0	0.21601	0	0	0	0	0	0	0	0.305922	0	0	0.320603	0.487399	0	0	0	0	0	0	0	0	0	0	0	0	0
		17Networks_LH_SomMotB_Aud_7-lh	0	0	0	0	0	0	-0.00288117	0	0	0	0.013331	0	0	0	0	0	0	0.0938077	0	0	0	0.352642	0	0	0	0	0	0	0.394973	0.392022	0.45867	0.586675	0.434028	0.58901	0	0	0	0	0	0	0	0	0	0	0	0	0
		17Networks_LH_SomMotB_Aud_8-lh	0	0	0	0	-0.197136	0	0	0	0	0	0.0981915	0	0	0	0	0	0	0.0962213	0	0	0.0718859	0.400662	0	0	0	0	0	0	0.376348	0.483025	0.457663	0.54336	0.50607	0.657133	0	0	0	0	0	0	0	0	0	0	0	0	0
		17Networks_LH_SomMotB_Aud_9-lh	-0.0229674	0	0.0745236	0	-0.0813566	0	0.173642	0	0	0	0.173903	0	-0.118385	0	0	0	0.0597548	0.206808	0	0	0.21376	0.505906	0	0	0.11114	0	0	0.371198	0.534558	0.537632	0.550328	0.66107	0.548819	0.703714	0	0	0	0.00422857	0	0	0	0	0	0	-0.282044	0	0
		17Networks_LH_SomMotB_Aud_10-lh	0	0	0	0	0	0	0	0	0	0	0	0	0	0	0	0	0	0	0	0	0	0	0	0	0	0	0	0	0	0	0	0	0	0	0	0	0	0	0	0	0	0	0	0	0	0	0
		17Networks_LH_SomMotB_Aud_11-lh	0	0	0	0	0	0	0	0	0	0	0	0	0	0	0	0	0	0	0	0	0	0	0	0	0	0	0	0	0	0	0	0	0	0	0	0	0	0	0	0	0	0	0	0	0	0	0
		17Networks_LH_SomMotB_Aud_12-lh	0	0	0	0	0	0	0	0	0	0	0	0	0	0	0	0	0	0	0	0	0	0	0	0	0	0	0	0	0	0	0	0	0	0	0	0	0	0	0	0	0	0	0	0	0	0	0
		17Networks_LH_SomMotB_Aud_13-lh	0	0	0	0	0	0	0	0	0	0	0	0	0	0	0	0	0	0	0	0	0	0	0	0	0	0	0	0	0	0	0	0	0	0	0	0	0	0	0	0	0	0	0	0	0	0	0
		17Networks_LH_SomMotB_Aud_14-lh	-0.173605	0	0	0	0	0	0	0	0	0	-0.0974446	0	0	0	0	0	-0.184909	-0.107725	0	0	-0.050478	0.240491	0	0	0	0	0	0.0883109	0	0.273893	0.276555	0.369316	0.273416	0.390299	0	0	0	-0.243381	0	0	0	0	0	0	0	0	0
		17Networks_LH_DorsAttnA_TempOcc_1-lh	1.4852	1.04864	0.775714	0.558326	2.71995	2.03993	2.34033	1.61123	1.29178	1.40852	1.99857	1.35737	1.49628	1.4648	0.842352	0.831708	1.1347	1.60984	0.736843	0.839995	1.5443	1.71378	0.656521	0.758935	0.897873	1.01537	0.451718	0.854796	1.17347	1.23816	0.829872	1.07483	1.01463	0.989976	0	1.26204	0	0.940904	0.535209	0.754873	0.331077	0.247136	0	0.207496	1.76997	1.00872	1.17768
		17Networks_LH_DorsAttnA_TempOcc_2-lh	1.27445	0.890692	0.647445	0.436	2.13184	0	1.69759	1.03311	0.848566	0.906165	1.70497	1.11478	1.0201	1.18438	0.534955	0.510839	0.960079	1.23079	0.564774	0.486066	1.33011	1.39007	0.49065	0	0.655549	0	0.244253	0.62753	0.78226	0.79029	0.571986	0.717306	0.582698	0.561535	0	0	0	0.756725	0	0	0	0	0	0	0.880709	0	0
		17Networks_LH_DorsAttnA_TempOcc_3-lh	1.14652	0.847547	0.605067	0.445101	2.52074	1.19431	2.27097	1.56259	0.938147	0.886467	2.42522	1.08474	1.57882	1.06465	0.617231	0.720228	0.959348	1.80239	0.631286	0.878185	1.83847	1.88484	0.53455	0	0	0	0.274305	0.772962	1.14401	1.29113	0.728014	1.001	1.01513	0.979492	0	0	0	0.663095	0	0	0	0	0	0	1.02592	0	0.630278
		17Networks_LH_DorsAttnA_TempOcc_4-lh	1.44764	0.961875	0.691422	0.49322	2.21557	2.58031	2.46226	1.81795	1.6052	1.8113	1.77217	1.40425	1.5872	1.55731	0.913775	0.877612	1.04026	1.55569	0.677644	0.873486	1.23828	1.6018	0.540786	0.782733	0.909267	1.13573	0.393323	0.895769	1.29257	1.30111	0.922129	1.20714	1.10308	1.13057	0.61965	1.30305	1.14764	0.890823	0.841466	0.918062	0.384413	0.230796	0	0.281774	2.52486	1.6775	1.38927
		17Networks_LH_DorsAttnA_TempOcc_5-lh	0.970148	0.702892	0.475724	0.399015	2.24126	1.56563	2.4762	2.12989	1.23131	0	2.83919	1.1	2.09985	1.04574	0.843671	0	0	2.23267	0	1.28104	1.90613	2.12289	0	0	0	1.47249	0	0	1.53965	1.59756	0.977872	1.37105	1.35677	1.28616	0	0.659831	0	0.520121	0	0.315736	0	0	0	0	1.4069	0	0
		17Networks_LH_DorsAttnA_TempOcc_6-lh	0.934441	0.675444	0.484989	0.324845	1.9943	0	0	0	0.523384	0	2.3828	0.850944	1.15343	0.793519	0.343418	0	0.790051	1.62428	0.467241	0	1.88973	1.80482	0.400287	0	0.575497	0	0	0.551945	0.836524	0	0.492006	0.744859	0	0.73849	0	0	0	0	0	0	0	0	0	0	0	0	0
		17Networks_LH_DorsAttnA_TempOcc_7-lh	0.877826	0.740203	0.580881	0.475351	0	0	1.60772	0.888654	0	0	2.31941	0.863862	1.14081	0.711472	0.413036	0	0.901781	1.79245	0.591956	0	2.32895	2.12132	0.575017	0	0.748869	0	0	0.76196	1.04132	1.24878	0.696688	0.949561	0	0	0	0	0	0.493052	0	0	0	0	0	0	0	0	0
		17Networks_LH_DorsAttnA_TempOcc_8-lh	0.715054	0.630006	0.466986	0.542711	1.91737	1.39516	2.15041	1.78571	0	0	2.86954	0	2.22864	0	0	0	0.976017	2.83093	0	0	2.77922	2.69469	0.688171	0	0	0	0	0	1.83	1.92031	0	1.60806	1.63498	1.53477	0	0.359361	0.0878761	0.420718	0	0	0	0.218118	0	0	0	0	0
		17Networks_LH_DorsAttnA_TempOcc_9-lh	0	0	0	0	0	0	0	0	0	0	1.92768	0	0	0	0	0	0	1.7419	0	0	2.63234	2.21367	0	0	0	0	0	0	0	0	0	0	0	0	0	0	0	0	0	0	0	0	0	0	0	0	0
		17Networks_LH_DorsAttnA_TempOcc_10-lh	0	0	0	0	0	0	0	0	0	0	0	0	0	0	0	0	0	0	0	0	2.52155	2.1755	0	0	0	0	0	0	0	0	0	0	0	0	0	0	0	0	0	0	0	0	0	0	0	0	0
		17Networks_LH_DorsAttnA_ParOcc_1-lh	0.273359	0	0.0679383	0	1.46693	0	1.56927	0	0	0	1.97183	0	0	0	0	0	0	1.87296	0	0	2.61789	2.6919	0	0	0	0	0	0	0	1.78834	0	0	1.45935	0	0	0.0314763	0	0.0562253	0	0	0	0	0	0	0	0	0
		17Networks_LH_DorsAttnA_ParOcc_2-lh	0	0	0	0	1.18973	0	1.33797	0	0	0	1.62946	0	0	0	0	0	0	1.58487	0	0	1.95086	2.28478	0	0	0	0	0	0	0	1.73276	0	0	0	0	0	0	0	0	0	0	0	0	0	0	0	0	0
		17Networks_LH_DorsAttnA_ParOcc_3-lh	0.670112	0.500534	0.589578	0	1.72608	1.58888	2.08238	1.71383	0	0	2.23102	0	1.94931	0	0	0	0	2.54746	0	2.20753	2.33381	3.13604	0	2.78077	0	2.68362	0	0	2.41451	2.78782	0	0	2.44023	2.36784	0	0.446703	0.198039	0.623091	0	0.347373	0	0	0	0	1.47655	0.504955	0
		17Networks_LH_DorsAttnA_ParOcc_4-lh	0	0	0	0	0	0	0	0	0	0	0	0	0	0	0	0	0	0	0	0	0	0	0	0	0	0	0	0	0	0	0	0	0	0	0	0	0	0	0	0	0	0	0	0	0	0	0
		17Networks_LH_DorsAttnA_ParOcc_5-lh	0.254243	0.0820608	0.138293	0	1.3158	1.13356	1.58689	1.07668	0	0	1.7237	0.326614	1.25103	0	0	0	0.265751	1.76776	0	0	1.85275	2.31299	0	1.6328	0	0	0	0	1.45494	2.02376	0	0	2.06058	2.27011	0	0.0393443	0	0.157919	0	0	0	0	0	0	1.02769	0.126831	0
		17Networks_LH_DorsAttnA_ParOcc_6-lh	0.488829	0.343469	0.427178	0.300499	1.38811	1.31371	1.73415	0	0	0	1.78498	0	1.40562	0	0	0	0.490842	1.86831	0	0	1.77055	2.28971	0.291499	1.72913	0	1.70195	0	0	1.94285	2.45856	0	0	2.84087	2.87691	0	0.279963	0	0.473376	0	0.31278	0	0	0	0	1.22243	0.311913	0
		17Networks_LH_DorsAttnA_ParOcc_7-lh	0	0	0	0	0	0	0	0	0	0	0	0	0	0	0	0	0	0	0	0	0	0	0	0	0	0	0	0	0	0	0	0	0	2.14528	0	0	0	0	0	0	0	0	0	0	0	0	0
		17Networks_LH_DorsAttnA_SPL_1-lh	0	0	0	0	0	0	0	0	0	0	0	0	0	0	0	0	0	0	0	0	0	0	0	0	0	0	0	0	0	1.82601	0	0	2.27339	2.11901	0	0	0	0	0	0	0	0	0	0	0	0	0
		17Networks_LH_DorsAttnA_SPL_2-lh	0.608459	0.52708	0.631699	0.46904	0.971192	0	0	0	0	0	1.33321	0	0	0	0	0	0.639808	0	0.372531	0	1.14304	1.73487	0.456742	0	0.719785	0	0.435828	0.928807	1.79669	2.18761	1.14766	0	2.49584	2.64441	0	0	0	0.600641	0	0	0	0.347459	0	0	0	0.486337	0
		17Networks_LH_DorsAttnA_SPL_3-lh	0	0	0	0	0	0	0	0	0	0	0	0	0	0	0	0	0	0	0	0	0	0	0	0	0	0	0	0	0	1.89392	0	0	2.17838	2.30139	0	0	0	0	0	0	0	0	0	0	0	0	0
		17Networks_LH_DorsAttnA_SPL_4-lh	0	0	0	0	0	0	0	0	0	0	0	0	0	0	0	0	0	0	0	0	0	0	0	0	0	0	0	0	0	0	0	0	0	0	0	0	0	0	0	0	0	0	0	0	0	0	0
		17Networks_LH_DorsAttnA_SPL_5-lh	0	0	0	0	0	0	0	0	0	0	0	0	0	0	0	0	0	0	0	0	0	0	0	0	0	0	0	0	0	0	0	0	0	0	0	0	0	0	0	0	0	0	0	0	0	0	0
		17Networks_LH_DorsAttnA_SPL_6-lh	0.429609	0	0	0	0	0	0.88754	0	0	0	0.902974	0	0	0	0	0	0	0	0	0	0	1.20893	0	0	0.35356	0	0	0	0	1.60357	0.64515	0	1.77924	1.75678	0	0	0	0.316765	0	0	0	0	0	0	0	0	0
		17Networks_LH_DorsAttnA_SPL_7-lh	0	0	0	0	0	0	0	0	0	0	0	0	0	0	0	0	0	0	0	0	0	0	0	0	0	0	0	0	0	0	0	0	0	0	0	0	0	0	0	0	0	0	0	0	0	0	0
		17Networks_LH_DorsAttnA_SPL_8-lh	0	0	0	0	0	0	0	0	0	0	0	0	0	0	0	0	0	0	0	0	0	0	0	0	0	0	0	0	0	0	0	0	0	0	0	0	0	0	0	0	0	0	0	0	0	0	0
		17Networks_LH_DorsAttnA_SPL_9-lh	0	0	0	0	0	0	0	0	0	0	0	0	0	0	0	0	0	0	0	0	0	0	0	0	0	0	0	0	0	0	0	0	0	0	0	0	0	0	0	0	0	0	0	0	0	0	0
		17Networks_LH_DorsAttnA_SPL_10-lh	0	0	0	0	0	0	0	0	0	0	0	0	0	0	0	0	0	0	0	0	0	0	0	0	0	0	0	0	0	0	0	0	0	0	0	0	0	0	0	0	0	0	0	0	0	0	0
		17Networks_LH_DorsAttnA_SPL_11-lh	0	0	0	0	0	0	0	0	0	0	0	0	0	0	0	0	0	0	0	0	0	0	0	0	0	0	0	0	0	0	0	0	0	0	0	0	0	0	0	0	0	0	0	0	0	0	0
		17Networks_LH_DorsAttnA_SPL_12-lh	0	0	0	0	0.241891	0	0.366447	0	0	0	0	0	0	0	0	0	0	0	0	0	0	0.742993	0	0	0	0	0	0	0	0	0	0	0	1.1766	0	0	0	0	0	0	0	0	0	0	0	0	0
		17Networks_LH_DorsAttnA_SPL_13-lh	0	0	0	0	0	0	0	0	0	0	0	0	0	0	0	0	0	0	0	0	0	0	0	0	0	0	0	0	0	0	0	0	0	0	0	0	0	0	0	0	0	0	0	0	0	0	0
		17Networks_LH_DorsAttnA_SPL_14-lh	0	0	0	0	0	0	0	0	0	0	0	0	0	0	0	0	0	0	0	0	0	0	0	0	0	0	0	0	0	0	0	0	0	0.659347	0	0	0	0	0	0	0	0	0	0	0	0	0
		17Networks_LH_DorsAttnA_SPL_15-lh	0	0	0	0	0	0	0	0	0	0	0	0	0	0	0	0	0	0	0	0	0	0	0	0	0	0	0	0	0	0	0	0	0	0	0	0	0	0	0	0	0	0	0	0	0	0	0
		17Networks_LH_DorsAttnA_SPL_16-lh	0	0	0	0	0	0	0	0	0	0	0	0	0	0	0	0	0	0	0	0	0	0	0	0	0	0	0	0	0	0	0	0	0	0	0	0	0	0	0	0	0	0	0	0	0	0	0
		17Networks_LH_DorsAttnA_SPL_17-lh	0	0	0	0	0	0	0	0	0	0	0	0	0	0	0	0	0	0	0	0	0	0	0	0	0	0	0	0	0	0	0	0	0	0	0	0	0	0	0	0	0	0	0	0	0	0	0
		17Networks_LH_DorsAttnB_TempOcc_1-lh	0	0	0	0	0	0	0	0	0	0	0	0	0	0	0	0	0	0	0	0	2.38	1.93787	0	0	0	0	0	0	0	0	0	0	0	0	0	0	0	0	0	0	0	0	0	0	0	0	0
		17Networks_LH_DorsAttnB_TempOcc_2-lh	0	0	0	0	0	0	0	0	0	0	0	0	0	0	0	0	0	0	0	0	1.83274	0	0	0	0	0	0	0	0	0	0	0	0	0	0	0	0	0	0	0	0	0	0	0	0	0	0
		17Networks_LH_DorsAttnB_PostC_1-lh	0	0	0	0	0	0	0	0	0	0	0	0	0	0	0	0	0	0	0	0	0	0	0	0	0	0	0	0	0	0	0	0	0	0	0	0	0	0	0	0	0	0	0	0	0	0	0
		17Networks_LH_DorsAttnB_PostC_2-lh	0	0	0	0	0	0	0	0	0	0	0	0	0	0	0	0	0	0	0	0	0	0	0	0	0	0	0	0	0	0	0	0	0	0	0	0	0	0	0	0	0	0	0	0	0	0	0
		17Networks_LH_DorsAttnB_PostC_3-lh	0	0	0	0	0	0	0	0	0	0	0	0	0	0	0	0	0	0	0	0	0	0	0	0	0	0	0	0	0	0	0	0	0	0	0	0	0	0	0	0	0	0	0	0	0	0	0
		17Networks_LH_DorsAttnB_PostC_4-lh	0	0	0	0	0	0	0	0	0	0	0	0	0	0	0	0	0	0	0	0	0	0	0	0	0	0	0	0	0	0	0	0	0	0	0	0	0	0	0	0	0	0	0	0	0	0	0
		17Networks_LH_DorsAttnB_PostC_5-lh	0	0	0	0	0	0	0	0	0	0	0	0	0	0	0	0	0	0	0	0	0	0	0	0	0	0	0	0	0	0	0	0	0	0	0	0	0	0	0	0	0	0	0	0	0	0	0
		17Networks_LH_DorsAttnB_PostC_6-lh	0	0	0	0	0	0	0	0	0	0	0	0	0	0	0	0	0	0	0	0	0	0	0	0	0	0	0	0	0	0	0	0	0	0	0	0	0	0	0	0	0	0	0	0	0	0	0
		17Networks_LH_DorsAttnB_PostC_7-lh	0	0	0	0	0	0	0	0	0	0	0	0	0	0	0	0	0	0	0	0	0	0	0	0	0	0	0	0	0	0	0	0	0	0	0	0	0	0	0	0	0	0	0	0	0	0	0
		17Networks_LH_DorsAttnB_PostC_8-lh	0	0	0	0	0	0	0	0	0	0	0	0	0	0	0	0	0	0	0	0	0	0	0	0	0	0	0	0	0	0	0	0	0	0	0	0	0	0	0	0	0	0	0	0	0	0	0
		17Networks_LH_DorsAttnB_PostC_9-lh	0	0	0	0	0	0	0	0	0	0	0	0	0	0	0	0	0	0	0	0	0	0	0	0	0	0	0	0	0	0	0	0	0	0	0	0	0	0	0	0	0	0	0	0	0	0	0
		17Networks_LH_DorsAttnB_PostC_10-lh	0	0	0	0	0	0	0	0	0	0	0	0	0	0	0	0	0	0	0	0	0	0	0	0	0	0	0	0	0	0	0	0	0	0	0	0	0	0	0	0	0	0	0	0	0	0	0
		17Networks_LH_DorsAttnB_PostC_11-lh	0	0	0	0	0	0	0	0	0	0	0	0	0	0	0	0	0	0	0	0	0	0	0	0	0	0	0	0	0	0	0	0	0	0	0	0	0	0	0	0	0	0	0	0	0	0	0
		17Networks_LH_DorsAttnB_PostC_12-lh	0	0	0	0	0	0	0	0	0	0	0	0	0	0	0	0	0	0	0	0	0	0	0	0	0	0	0	0	0	0	0	0	0	0	0	0	0	0	0	0	0	0	0	0	0	0	0
		17Networks_LH_DorsAttnB_PostC_13-lh	0	0	0	0	0	0	0	0	0	0	0	0	0	0	0	0	0	0	0	0	0	0	0	0	0	0	0	0	0	0	0	0	0	0	0	0	0	0	0	0	0	0	0	0	0	0	0
		17Networks_LH_DorsAttnB_PostC_14-lh	0	0	0	0	0	0	0	0	0	0	0	0	0	0	0	0	0	0	0	0	0	0	0	0	0	0	0	0	0	0	0	0	0	0	0	0	0	0	0	0	0	0	0	0	0	0	0
		17Networks_LH_DorsAttnB_PostC_15-lh	0	0	0	0	0	0	0	0	0	0	0	0	0	0	0	0	0	0	0	0	0	0	0	0	0	0	0	0	0	0	0	0	0	0	0	0	0	0	0	0	0	0	0	0	0	0	0
		17Networks_LH_DorsAttnB_PostC_16-lh	0	0	0	0	0	0	0	0	0	0	0	0	0	0	0	0	0	0	0	0	0	0	0	0	0	0	0	0	0	0	0	0	0	0	0	0	0	0	0	0	0	0	0	0	0	0	0
		17Networks_LH_DorsAttnB_PostC_17-lh	0	0	0	0	0	0	0	0	0	0	0	0	0	0	0	0	0	0	0	0	0	0	0	0	0	0	0	0	0	0	0	0	0	0	0	0	0	0	0	0	0	0	0	0	0	0	0
		17Networks_LH_DorsAttnB_PostC_18-lh	0	0	0	0	0	0	0	0	0	0	0	0	0	0	0	0	0	0	0	0	0	0	0	0	0	0	0	0	0	0	0	0	0	0	0	0	0	0	0	0	0	0	0	0	0	0	0
		17Networks_LH_DorsAttnB_FEF_1-lh	0	0	0	0	0	0	0	0	0	0	0	0	0	0	0	0	0	0	0	0	0	0	0	0	0	0	0	0	0	0	0	0	0	0	0	0	0	0	0	0	0	0	0	0	0	0	0
		17Networks_LH_DorsAttnB_FEF_2-lh	0	0	0	0	0	0	0	0	0	0	0	0	0	0	0	0	0	0	0	0	0	0	0	0	0	0	0	0	0	0	0	0	0	0	0	0	0	0	0	0	0	0	0	0	0	0	0
		17Networks_LH_DorsAttnB_FEF_3-lh	0	0	0	0	0	0	0	0	0	0	0	0	0	0	0	0	0	0	0	0	0	0	0	0	0	0	0	0	0	0	0	0	0	0	0	0	0	0	0	0	0	0	0	0	0	0	0
		17Networks_LH_DorsAttnB_FEF_4-lh	0	0	0	0	0	0	0	0	0	0	0	0	0	0	0	0	0	0	0	0	0	0	0	0	0	0	0	0	0	0	0	0	0	0	0	0	0	0	0	0	0	0	0	0	0	0	0
		17Networks_LH_DorsAttnB_FEF_5-lh	0	0	0	0	0	0	0	0	0	0	0	0	0	0	0	0	0	0	0	0	0	0	0	0	0	0	0	0	0	0	0	0	0	0	0	0	0	0	0	0	0	0	0	0	0	0	0
		17Networks_LH_DorsAttnB_FEF_6-lh	0	0	0	0	0	0	0	0	0	0	0	0	0	0	0	0	0	0	0	0	0	0	0	0	0	0	0	0	0	0	0	0	0	0	0	0	0	0	0	0	0	0	0	0	0	0	0
		17Networks_LH_DorsAttnB_FEF_7-lh	0	0	0	0	0	0	0	0	0	0	0	0	0	0	0	0	0	0	0	0	0	0	0	0	0	0	0	0	0	0	0	0	0	0	0	0	0	0	0	0	0	0	0	0	0	0	0
		17Networks_LH_DorsAttnB_PrCv_1-lh	0	0	0	0	0	0	0	0	0	0	0	0	0	0	0	0	0	0	0	0	0	0	0	0	0	0	0	0	0	0	0	0	0	0	0	0	0	0	0	0	0	0	0	0	0	0	0
		17Networks_LH_DorsAttnB_PrCv_2-lh	0	0	0	0	0	0	0	0	0	0	0	0	0	0	0	0	0	0	0	0	0	0	0	0	0	0	0	0	0	0	0	0	0	0	0	0	0	0	0	0	0	0	0	0	0	0	0
		17Networks_LH_SalVentAttnA_ParOper_1-lh	0	0	0	0	0	0	0	0	0	0	0	0	0	0	0	0	0	0	0	0	0	0	0	0	0	0	0	0	0	0	0	0	0	0	0	0	0	0	0	0	0	0	0	0	0	0	0
		17Networks_LH_SalVentAttnA_ParOper_2-lh	0	0	0	0	0	0	0	0	0	0	0	0	0	0	0	0	0	0	0	0	0	0	0	0	0	0	0	0	0	0	0	0	0	0	0	0	0	0	0	0	0	0	0	0	0	0	0
		17Networks_LH_SalVentAttnA_ParOper_3-lh	0	0	0	0	0	0	0	0	0	0	0	0	0	0	0	0	0	0	0	0	0	0	0	0	0	0	0	0	0	0	0	0	0	0	0	0	0	0	0	0	0	0	0	0	0	0	0
		17Networks_LH_SalVentAttnA_ParOper_4-lh	0	0	0	0	0	0	0	0	0	0	0	0	0	0	0	0	0	0	0	0	0	0	0	0	0	0	0	0	0	0	0	0	0	0	0	0	0	0	0	0	0	0	0	0	0	0	0
		17Networks_LH_SalVentAttnA_ParOper_5-lh	0	0	0	0	0	0	0	0	0	0	0	0	0	0	0	0	0	0	0	0	0	0	0	0	0	0	0	0	0	0	0	0	0	0	0	0	0	0	0	0	0	0	0	0	0	0	0
		17Networks_LH_SalVentAttnA_ParOper_6-lh	0	0	0	0	0	0	0	0	0	0	0	0	0	0	0	0	0	0	0	0	0	0	0	0	0	0	0	0	0	0	0	0	0	0	0	0	0	0	0	0	0	0	0	0	0	0	0
		17Networks_LH_SalVentAttnA_ParOper_7-lh	0	0	0	0	0	0	0	0	0	0	0	0	0	0	0	0	0	0	0	0	0	0	0	0	0	0	0	0	0	0	0	0	0	0	0	0	0	0	0	0	0	0	0	0	0	0	0
		17Networks_LH_SalVentAttnA_FrOper_1-lh	0	0	0	0	0	0	0	0	0	0	0	0	0	0	0	0	0	0	0	0	0	0	0	0	0	0	0	0	0	0	0	0	0	0	0	0	0	0	0	0	0	0	0	0	0	0	0
		17Networks_LH_SalVentAttnA_FrOper_2-lh	0	0	0	0	0	0	0	0	0	0	0	0	0	0	0	0	0	0	0	0	0	0	0	0	0	0	0	0	0	0	0	0	0	0	0	0	0	0	0	0	0	0	0	0	0	0	0
		17Networks_LH_SalVentAttnA_FrOper_3-lh	0	0	0	0	0	0	0	0	0	0	0	0	0	0	0	0	0	0	0	0	0	0	0	0	0	0	0	0	0	0	0	0	0	0	0	0	0	0	0	0	0	0	0	0	0	0	0
		17Networks_LH_SalVentAttnA_FrOper_4-lh	0	0	0	0	0	0	0	0	0	0	0	0	0	0	0	0	0	0	0	0	0	0	0	0	0	0	0	0	0	0	0	0	0	0	0	0	0	0	0	0	0	0	0	0	0	0	0
		17Networks_LH_SalVentAttnA_FrOper_5-lh	0	0	0	0	0	0	0	0	0	0	0	0	0	0	0	0	0	0	0	0	0	0	0	0	0	0	0	0	0	0	0	0	0	0	0	0	0	0	0	0	0	0	0	0	0	0	0
		17Networks_LH_SalVentAttnA_FrOper_6-lh	0	0	0	0	0	0	0	0	0	0	0	0	0	0	0	0	0	0	0	0	0	0	0	0	0	0	0	0	0	0	0	0	0	0	0	0	0	0	0	0	0	0	0	0	0	0	0
		17Networks_LH_SalVentAttnA_FrOper_7-lh	0	0	0	0	0	0	0	0	0	0	0	0	0	0	0	0	0	0	0	0	0	0	0	0	0	0	0	0	0	0	0	0	0	0	0	0	0	0	0	0	0	0	0	0	0	0	0
		17Networks_LH_SalVentAttnA_FrOper_8-lh	0	0	0	0	0	0	0	0	0	0	0	0	0	0	0	0	0	0	0	0	0	0	0	0	0	0	0	0	0	0	0	0	0	0	0	0	0	0	0	0	0	0	0	0	0	0	0
		17Networks_LH_SalVentAttnA_FrOper_9-lh	0	0	0	0	0	0	0	0	0	0	0	0	0	0	0	0	0	0	0	0	0	0	0	0	0	0	0	0	0	0	0	0	0	0	0	0	0	0	0	0	0	0	0	0	0	0	0
		17Networks_LH_SalVentAttnA_Ins_1-lh	0	0	0	0	0	0	0	0	0	0	0	0	0	0	0	0	0	0	0	0	0	0	0	0	0	0	0	0	0	0	0	0	0	0	0	0	0	0	0	0	0	0	0	0	0	0	0
		17Networks_LH_SalVentAttnA_Ins_2-lh	1.32748	0.932189	0.710507	0.550812	0.159374	0.489623	0.862106	0.723903	0.783816	0.89145	0.58742	1.09634	0.655233	1.22551	0.518455	0.468918	1.00385	0.711811	0.583262	0.320686	0.534514	0.800801	0.59311	-0.0493761	0.657474	0.354631	0.395433	0.700634	0.672361	0.426681	0.703052	0.726125	0.364981	0.440053	0	1.08292	0.663187	0.824951	0	0.521077	0.228491	0.210198	0	0.0954198	0.733676	0.234608	0.841132
		17Networks_LH_SalVentAttnA_Ins_3-lh	0	0	0	0	0	0	0	0	0	0	0	0	0	0	0	0	0	0	0	0	0	0	0	0	0	0	0	0	0	0	0	0	0	0	0	0	0	0	0	0	0	0	0	0	0	0	0
		17Networks_LH_SalVentAttnA_Ins_4-lh	1.49477	1.1921	0.963363	0.912978	0.108618	0.438331	0.887933	0.877586	0.917869	0.876562	0.710019	1.31925	0.858098	1.34479	0.767163	0.743709	1.27841	0.980825	0.913405	0.673799	0.791982	1.12163	0.961748	0.325926	1.01972	0.708784	0.766481	1.09351	1.0353	0.756418	1.0759	1.1522	0.755506	0.851018	0	1.1255	0.552262	1.02413	0	0.545054	0.451761	0.588215	-0.145436	0.343593	0.527774	0	0.813097
		17Networks_LH_SalVentAttnA_Ins_5-lh	0	0	0	0	0	0	0	0	0	0	0	0	0	0	0	0	0	0	0	0	0	0	0	0	0	0	0	0	0	0	0	0	0	0	0	0	0	0	0	0	0	0	0	0	0	0	0
		17Networks_LH_SalVentAttnA_Ins_6-lh	1.09417	0.885262	0.7285	0.774326	0.0466209	0	0.585074	0.556101	0	0	0.541036	0.967269	0.625437	0.877144	0	0.516574	1.02927	0.805173	0.719098	0.52359	0.648743	1.00467	0.814167	0	0.877974	0.632545	0.683771	1.01162	0.989935	0.813651	1.07309	1.163	0.817134	0.980879	0	0	0	0.74771	0	0	0.274155	0.50776	0	0.242592	0	0	0
		17Networks_LH_SalVentAttnA_Ins_7-lh	0	0	0	0	0	0	0	0	0	0	0	0	0	0	0	0	0	0	0	0	0	0	0	0	0	0	0	0	0	0	0	0	0	0	0	0	0	0	0	0	0	0	0	0	0	0	0
		17Networks_LH_SalVentAttnA_Ins_8-lh	0	0	0	0	0	0	0	0	0	0	0	0	0	0	0	0	0	0	0	0	0	0	0	0	0	0	0	0	0	0	0	0	0	0	0	0	0	0	0	0	0	0	0	0	0	0	0
		17Networks_LH_SalVentAttnA_Ins_9-lh	0	0	0	0	0	0	0	0	0	0	0	0	0	0	0	0	0	0	0	0	0	0	0	0	0	0	0	0	0	0	0	0	0	0	0	0	0	0	0	0	0	0	0	0	0	0	0
		17Networks_LH_SalVentAttnA_ParMed_1-lh	0	0	0	0	0	0	0	0	0	0	0	0	0	0	0	0	0	0	0	0	0	0	0	0	0	0	0	0	0	0	0	0	0	0	0	0	0	0	0	0	0	0	0	0	0	0	0
		17Networks_LH_SalVentAttnA_ParMed_2-lh	0	0	0	0	0	0	0	0	0	0	0	0	0	0	0	0	0	0	0	0	0	0	0	0	0	0	0	0	0	0	0	0	0	0	0	0	0	0	0	0	0	0	0	0	0	0	0
		17Networks_LH_SalVentAttnA_ParMed_3-lh	0	0	0	0	0	0	0	0	0	0	0	0	0	0	0	0	0	0	0	0	0	0	0	0	0	0	0	0	0	0	0	0	0	0	0	0	0	0	0	0	0	0	0	0	0	0	0
		17Networks_LH_SalVentAttnA_ParMed_4-lh	0	0	0	0	0	0	0	0	0	0	0	0	0	0	0	0	0	0	0	0	0	0	0	0	0	0	0	0	0	0	0	0	0	0	0	0	0	0	0	0	0	0	0	0	0	0	0
		17Networks_LH_SalVentAttnA_ParMed_5-lh	0	0	0	0	0	0	0	0	0	0	0	0	0	0	0	0	0	0	0	0	0	0	0	0	0	0	0	0	0	0	0	0	0	0	0	0	0	0	0	0	0	0	0	0	0	0	0
		17Networks_LH_SalVentAttnA_ParMed_6-lh	0	0	0	0	0	0	0	0	0	0	0	0	0	0	0	0	0	0	0	0	0	0	0	0	0	0	0	0	0	0	0	0	0	0	0	0	0	0	0	0	0	0	0	0	0	0	0
		17Networks_LH_SalVentAttnA_ParMed_7-lh	0	0	0	0	0	0	0	0	0	0	0	0	0	0	0	0	0	0	0	0	0	0	0	0	0	0	0	0	0	0	0	0	0	0	0	0	0	0	0	0	0	0	0	0	0	0	0
		17Networks_LH_SalVentAttnA_ParMed_8-lh	0	0	0	0	0	0	0	0	0	0	0	0	0	0	0	0	0	0	0	0	0	0	0	0	0	0	0	0	0	0	0	0	0	0	0	0	0	0	0	0	0	0	0	0	0	0	0
		17Networks_LH_SalVentAttnA_FrMed_1-lh	0	0	0	0	0	0	0	0	0	0	0	0	0	0	0	0	0	0	0	0	0	0	0	0	0	0	0	0	0	0	0	0	0	0	0	0	0	0	0	0	0	0	0	0	0	0	0
		17Networks_LH_SalVentAttnA_FrMed_2-lh	0	0	0	0	0	0	0	0	0	0	0	0	0	0	0	0	0	0	0	0	0	0	0	0	0	0	0	0	0	0	0	0	0	0	0	0	0	0	0	0	0	0	0	0	0	0	0
		17Networks_LH_SalVentAttnA_FrMed_3-lh	0	0	0	0	0	0	0	0	0	0	0	0	0	0	0	0	0	0	0	0	0	0	0	0	0	0	0	0	0	0	0	0	0	0	0	0	0	0	0	0	0	0	0	0	0	0	0
		17Networks_LH_SalVentAttnA_FrMed_4-lh	0	0	0	0	0	0	0	0	0	0	0	0	0	0	0	0	0	0	0	0	0	0	0	0	0	0	0	0	0	0	0	0	0	0	0	0	0	0	0	0	0	0	0	0	0	0	0
		17Networks_LH_SalVentAttnA_FrMed_5-lh	0	0	0	0	0	0	0	0	0	0	0	0	0	0	0	0	0	0	0	0	0	0	0	0	0	0	0	0	0	0	0	0	0	0	0	0	0	0	0	0	0	0	0	0	0	0	0
		17Networks_LH_SalVentAttnA_FrMed_6-lh	0	0	0	0	0	0	0	0	0	0	0	0	0	0	0	0	0	0	0	0	0	0	0	0	0	0	0	0	0	0	0	0	0	0	0	0	0	0	0	0	0	0	0	0	0	0	0
		17Networks_LH_SalVentAttnA_FrMed_7-lh	0	0	0	0	0	0	0	0	0	0	0	0	0	0	0	0	0	0	0	0	0	0	0	0	0	0	0	0	0	0	0	0	0	0	0	0	0	0	0	0	0	0	0	0	0	0	0
		17Networks_LH_SalVentAttnB_IPL_1-lh	0	0	0	0	0	0	0	0	0	0	0	0	0	0	0	0	0	0	0	0	0	0	0	0	0	0	0	0	0	0	0	0	0	0	0	0	0	0	0	0	0	0	0	0	0	0	0
		17Networks_LH_SalVentAttnB_IPL_2-lh	0	0	0	0	0	0	0	0	0	0	0	0	0	0	0	0	0	0	0	0	0	0	0	0	0	0	0	0	0	0	0	0	0	0	0	0	0	0	0	0	0	0	0	0	0	0	0
		17Networks_LH_SalVentAttnB_PFCd_1-lh	0	0	0	0	0	0	0	0	0	0	0	0	0	0	0	0	0	0	0	0	0	0	0	0	0	0	0	0	0	0	0	0	0	0	0	0	0	0	0	0	0	0	0	0	0	0	0
		17Networks_LH_SalVentAttnB_PFCl_1-lh	0	0	0	0	0	0	0	0	0	0	0	0	0	0	0	0	0	0	0	0	0	0	0	0	0	0	0	0	0	0	0	0	0	0	0	0	0	0	0	0	0	0	0	0	0	0	0
		17Networks_LH_SalVentAttnB_PFCl_2-lh	0	0	0	0	0	0	0	0	0	0	0	0	0	0	0	0	0	0	0	0	0	0	0	0	0	0	0	0	0	0	0	0	0	0	0	0	0	0	0	0	0	0	0	0	0	0	0
		17Networks_LH_SalVentAttnB_PFCl_3-lh	0	0	0	0	0	0	0	0	0	0	0	0	0	0	0	0	0	0	0	0	0	0	0	0	0	0	0	0	0	0	0	0	0	0	0	0	0	0	0	0	0	0	0	0	0	0	0
		17Networks_LH_SalVentAttnB_PFCl_4-lh	0	0	0	0	0	0	0	0	0	0	0	0	0	0	0	0	0	0	0	0	0	0	0	0	0	0	0	0	0	0	0	0	0	0	0	0	0	0	0	0	0	0	0	0	0	0	0
		17Networks_LH_SalVentAttnB_PFCl_5-lh	0	0	0	0	0	0	0	0	0	0	0	0	0	0	0	0	0	0	0	0	0	0	0	0	0	0	0	0	0	0	0	0	0	0	0	0	0	0	0	0	0	0	0	0	0	0	0
		17Networks_LH_SalVentAttnB_PFCl_6-lh	0	0	0	0	0	0	0	0	0	0	0	0	0	0	0	0	0	0	0	0	0	0	0	0	0	0	0	0	0	0	0	0	0	0	0	0	0	0	0	0	0	0	0	0	0	0	0
		17Networks_LH_SalVentAttnB_Ins_1-lh	0	0	0	0	0	0	0	0	0	0	0	0	0	0	0	0	0	0	0	0	0	0	0	0	0	0	0	0	0	0	0	0	0	0	0	0	0	0	0	0	0	0	0	0	0	0	0
		17Networks_LH_SalVentAttnB_Ins_2-lh	0.363622	0	0	0	0	0	0	0	0	0	0	0.100173	0	0.268852	0	0	0	0	0	0	0	-0.174024	0	0	0	0	0	0	0	0	0	0	0	0	0	0.171608	0	0	0	0	0	0	0	0	0	0	-0.0557621
		17Networks_LH_SalVentAttnB_Ins_3-lh	0	0	0	0	0	0	0	0	0	0	0	0	0	0	0	0	0	0	0	0	0	0	0	0	0	0	0	0	0	0	0	0	0	0	0	0	0	0	0	0	0	0	0	0	0	0	0
		17Networks_LH_SalVentAttnB_Ins_4-lh	0	0	0	0	0	0	0	0	0	0	0	0	0	0	0	0	0	0	0	0	0	0	0	0	0	0	0	0	0	0	0	0	0	0	0	0	0	0	0	0	0	0	0	0	0	0	0
		17Networks_LH_SalVentAttnB_Ins_5-lh	0	0	0	0	0	0	0	0	0	0	0	0	0	0	0	0	0	0	0	0	0	0	0	0	0	0	0	0	0	0	0	0	0	0	0	0	0	0	0	0	0	0	0	0	0	0	0
		17Networks_LH_SalVentAttnB_Ins_6-lh	0	0	0	0	0	0	0	0	0	0	0	0	0	0	0	0	0	0	0	0	0	0	0	0	0	0	0	0	0	0	0	0	0	0	0	0	0	0	0	0	0	0	0	0	0	0	0
		17Networks_LH_SalVentAttnB_Ins_7-lh	0	0	0	0	0	0	0	0	0	0	0	0	0	0	0	0	0	0	0	0	0	0	0	0	0	0	0	0	0	0	0	0	0	0	0	0	0	0	0	0	0	0	0	0	0	0	0
		17Networks_LH_SalVentAttnB_Ins_8-lh	0	0	0	0	0	0	0	0	0	0	0	0	0	0	0	0	0	0	0	0	0	0	0	0	0	0	0	0	0	0	0	0	0	-0.0371951	0	0	0	0	0	0	0	0	0	0	0	0	0
		17Networks_LH_SalVentAttnB_OFC_1-lh	0.196494	0	0	0	0	0	-0.136083	0	0	-0.137671	0	-0.0644017	0	0.087625	0	0	0	0	0	0	0	0	0	0	0	0	0	0	0	0	0	0	0	0	0	0	0	0	0	0	0	0	0	0	-0.023507	0	-0.16587
		17Networks_LH_SalVentAttnB_PFCmp_1-lh	0	0	0	0	0	0	0	0	0	0	0	0	0	0	0	0	0	0	0	0	0	0	0	0	0	0	0	0	0	0	0	0	0	0	0	0	0	0	0	0	0	0	0	0	0	0	0
		17Networks_LH_SalVentAttnB_PFCmp_2-lh	0	0	0	0	0	0	0	0	0	0	0	0	0	0	0	0	0	0	0	0	0	0	0	0	0	0	0	0	0	0	0	0	0	0	0	0	0	0	0	0	0	0	0	0	0	0	0
		17Networks_LH_SalVentAttnB_PFCmp_3-lh	0	0	0	0	0	0	0	0	0	0	0	0	0	0	0	0	0	0	0	0	0	0	0	0	0	0	0	0	0	0	0	0	0	0	0	0	0	0	0	0	0	0	0	0	0	0	0
		17Networks_LH_SalVentAttnB_PFCmp_4-lh	0	0	0	0	0	0	0	0	0	0	0	0	0	0	0	0	0	0	0	0	0	0	0	0	0	0	0	0	0	0	0	0	0	0	0	0	0	0	0	0	0	0	0	0	0	0	0
		17Networks_LH_LimbicB_OFC_1-lh	0	0	0	0	0	0	0	0	0	0	0	0	0	0	0	0	0	0	0	0	0	0	0	0	0	0	0	0	0	0	0	0	0	0	0	0	0	0	0	0	0	0	0	0	0	0	0
		17Networks_LH_LimbicB_OFC_2-lh	0	0	0	0	0	0	0	0	0	0	0	0	0	0	0	0	0	0	0	0	0	0	0	0	0	0	0	0	0	0	0	0	0	0	0	0	0	0	0	0	0	0	0	0	0	0	0
		17Networks_LH_LimbicB_OFC_3-lh	0	0	0	0	0	0	0	0	0	0	0	0	0	0	0	0	0	0	0	0	0	0	0	0	0	0	0	0	0	0	0	0	0	0	0	0	0	0	0	0	0	0	0	0	0	0	0
		17Networks_LH_LimbicB_OFC_4-lh	0	0	0	0	0	0	0	0	0	0	0	0	0	0	0	0	0	0	0	0	0	0	0	0	0	0	0	0	0	0	0	0	0	0	0	0	0	0	0	0	0	0	0	0	0	0	0
		17Networks_LH_LimbicB_OFC_5-lh	0.188674	0	0	0	0	0	0	0	0	0	0	0	0	0	0	0	0	0	0	0	0	0	0	0	0	0	0	0	0	0	0	0	0	0	0	0	0	0	0	0	0	0	0	0	0	0	0
		17Networks_LH_LimbicB_OFC_6-lh	0	0	0	0	0	0	0	0	0	0	0	0	0	0	0	0	0	0	0	0	0	0	0	0	0	0	0	0	0	0	0	0	0	0	0	0	0	0	0	0	0	0	0	0	0	0	0
		17Networks_LH_LimbicB_OFC_7-lh	0.255436	0	0	0	0	0	0	0	0	0	0	0.010748	0	0	0	0	0	0	0	0	0	0	0	0	0	0	0	0	0	0	0	0	0	0	0	0.124172	0	-0.196292	0	0	0	0	0	0	0	0	-0.0555251
		17Networks_LH_LimbicB_OFC_8-lh	0.411869	-0.0337788	0	0	0	0	0.0969808	0	0	0.0601636	-0.246311	0.121051	0	0.335177	0	0	0	0	0	0	0	-0.186071	0	0	0	0	0	0	0	0	0	0	0	0	0	0.289753	-0.0114412	0	0	0	0	0	0	0	0.144197	0	0.0411877
		17Networks_LH_LimbicB_OFC_9-lh	0	0	0	0	0	0	0	0	0	0	0	0	0	0	0	0	0	0	0	0	0	0	0	0	0	0	0	0	0	0	0	0	0	0	0	0	0	0	0	0	0	0	0	0	0	0	0
		17Networks_LH_LimbicB_OFC_10-lh	0.389783	-0.0627962	0	0	0	0	0.0707344	0	0	0.0530471	0	0	0	0.302002	0	0	0	0	0	0	0	0	0	0	0	0	0	0	0	0	0	0	0	0	0	0	-0.0445588	0	0	0	0	0	0	0	0.0931121	0	0.0307754
		17Networks_LH_LimbicB_OFC_11-lh	0	0	0	0	0	0	0	0	0	0	0	0	0	0	0	0	0	0	0	0	0	0	0	0	0	0	0	0	0	0	0	0	0	0	0	0	0	0	0	0	0	0	0	0	0	0	0
		17Networks_LH_LimbicB_OFC_12-lh	0	0	0	0	0	0	0	0	0	0	0	0	0	0	0	0	0	0	0	0	0	0	0	0	0	0	0	0	0	0	0	0	0	0	0	0	0	0	0	0	0	0	0	0	0	0	0
		17Networks_LH_LimbicB_OFC_13-lh	0.284696	0	0	0	0	0	-0.0246011	0	0	-0.067753	0	-0.0170429	0	0.190313	0	0	-0.155664	0	0	0	0	0	0	0	0	0	0	0	0	0	0	0	0	0	0	0.164995	-0.150254	0	0	0	0	0	0	0	0.0157803	0	-0.0998385
		17Networks_LH_LimbicB_OFC_14-lh	0	0	0	0	0	0	0	0	0	0	0	0	0	0	0	0	0	0	0	0	0	0	0	0	0	0	0	0	0	0	0	0	0	0	0	0	0	0	0	0	0	0	0	0	0	0	0
		17Networks_LH_LimbicB_OFC_15-lh	0.374782	-0.0614	0	0	0	0	0.0695861	0	0	0.0610064	0	0.102785	0	0.300867	0	0	-0.0458154	0	0	0	0	-0.126128	0	0	0	0	0	0	0	0	0	0	0	0	0	0.267384	-0.0769351	-0.104329	0	0	0	0	0	0	0.142487	0	0.0127165
		17Networks_LH_LimbicB_OFC_16-lh	0	0	0	0	0	0	0	0	0	0	0	0	0	0	0	0	0	0	0	0	0	0	0	0	0	0	0	0	0	0	0	0	0	0	0	0	0	0	0	0	0	0	0	0	0	0	0
		17Networks_LH_LimbicA_TempPole_1-lh	1.6335	1.12289	0.914838	0.697806	1.52088	1.42938	1.65272	1.23348	1.19809	1.41889	1.33562	1.36768	1.08384	1.58911	0.752697	0.678765	1.16928	1.15146	0.734211	0.586207	1.0467	1.24265	0.713156	0.34512	0.825409	0.686554	0.575868	0.87419	0.944675	0.836155	0.914332	0.954964	0.6829	0.753499	0.784602	1.54828	1.37721	1.13004	1.00668	1.17719	0.660081	0.451873	0.365229	0.55274	1.68768	1.4053	1.40613
		17Networks_LH_LimbicA_TempPole_2-lh	1.38573	0.942822	0.713508	0.51143	0.875049	0.929532	1.20547	0.898482	0.920068	1.1094	0.938092	1.14734	0.806074	1.33673	0.550738	0.469172	0.989313	0.859526	0.571002	0.385857	0.75717	0.969977	0.549624	0.0820265	0.641631	0.451462	0.375002	0.686138	0.7443	0.557313	0.715333	0.770385	0.441664	0.511676	0.291209	1.24849	0.959991	0.871306	0.595307	0.796863	0.35636	0.240763	-0.0427517	0.226244	1.20246	0.796239	1.06746
		17Networks_LH_LimbicA_TempPole_3-lh	1.28525	0.799234	0.559309	0.32636	1.0954	0.972822	1.21168	0.823789	0.828578	1.02288	0.947143	1.04492	0.715705	1.23679	0.414279	0.330338	0.828288	0.787028	0.390204	0.257931	0.693117	0.881514	0.377981	0	0.465905	0.296092	0.186511	0.501413	0.566126	0.450898	0.530937	0.588515	0.331484	0.342629	0.308199	1.16994	0.937381	0.777188	0	0.748478	0.248392	0	0	0	1.24107	0.870338	1.00279
		17Networks_LH_LimbicA_TempPole_4-lh	0.861266	0.320428	0.187889	0	1.24332	1.0067	1.16304	0.613321	0.493785	0.734869	0	0.568462	0.437734	0.815866	0	0	0.342374	0.554516	0	0	0	0	0	0	0	0	0	0.155648	0	0	0.332118	0.276863	0	0	0.325087	0.872643	0.79892	0.426467	0.582054	0.631932	0.0658173	0	0	0	1.18182	0.961775	0.729022
		17Networks_LH_LimbicA_TempPole_5-lh	1.46442	1.05925	0.846461	0.670903	0	0.877397	1.22016	0.971329	0.986672	1.12667	1.02325	1.2712	0.88682	1.38678	0.68024	0.616046	1.12801	0.990561	0.700219	0.546724	0.911059	1.10435	0.71552	0.220679	0.79855	0.585224	0.52807	0.852566	0.892869	0.704627	0.863403	0.940757	0.612815	0.670266	0.175487	1.27716	0.912623	0.982786	0.561049	0.770857	0.423679	0.351157	0	0.300235	1.12428	0.660611	1.06139
		17Networks_LH_LimbicA_TempPole_6-lh	0	0	0	0	0	0	0	0	0	0	0	0	0	0	0	0	0	0	0	0	0	0	0	0	0	0	0	0	0	0	0	0	0	0	0	0	0	0	0	0	0	0	0	0	0	0	0
		17Networks_LH_LimbicA_TempPole_7-lh	1.5272	1.01796	0.768164	0.510117	1.80144	1.44281	1.70395	1.20493	1.14273	1.33543	1.43512	1.30638	1.075	1.49488	0.688058	0.606379	1.05867	1.17288	0.610404	0.536926	1.12768	1.2717	0.565422	0.334194	0.682533	0.61314	0.399362	0.712651	0.848212	0.799381	0.740709	0.812571	0.620254	0.637378	0.64087	1.4183	1.23516	1.0032	0	1.02244	0.484437	0.278958	0	0	1.60174	1.21075	1.29248
		17Networks_LH_LimbicA_TempPole_8-lh	1.48967	1.02664	0.833464	0.606744	0.880747	1.01559	1.27219	0.96205	0.991012	1.18122	0.961204	1.21984	0.84533	1.40364	0.61711	0.528413	1.05803	0.897622	0.652115	0.431044	0.764165	0.991171	0.617046	0.144893	0.727719	0.469833	0.452885	0.786404	0.797349	0.607827	0.801557	0.843771	0	0.562847	0.417398	1.34775	1.08729	1.01037	0.717241	0.897755	0.45744	0.320193	0.0528881	0.317041	1.31501	0.947441	1.16992
		17Networks_LH_LimbicA_TempPole_9-lh	0.201723	0	0	0	0	0	0	0	0	-0.0954457	0	0	0	0	0	0	0	0	0	0	0	0	0	0	0	0	0	0	0	0	0	0	0	0	0	0.114722	0	0	0	0	0	0	0	0	0.19495	0	0
		17Networks_LH_LimbicA_TempPole_10-lh	1.30548	0.84346	0	0	1.73728	0.979163	1.41162	0.92745	0.893237	1.01997	1.31867	1.12231	0.861482	1.24775	0.528633	0.46382	0.940494	1.01819	0	0	1.04175	1.15431	0	0	0.561461	0	0	0.568053	0.665066	0	0.528233	0.622127	0.44639	0.427769	0	1.10861	0	0.750937	0	0	0	0	0	0	1.04023	0	0.928932
		17Networks_LH_LimbicA_TempPole_11-lh	1.27672	0.89436	0.7027	0.479384	0	0	0.990306	0.723685	0.749725	0.875936	0.935016	1.0846	0.664429	1.16507	0.501219	0.413435	0.979368	0.832847	0.509122	0.35025	0.877428	1.00874	0.518104	0	0.606184	0	0.344397	0.670342	0.705238	0.533851	0.661273	0.737099	0.453832	0.487298	0	1.02515	0	0.808794	0	0	0	0	0	0	0.761963	0	0.755475
		17Networks_LH_LimbicA_TempPole_12-lh	0.472023	0	-0.0474839	0	0	0.608251	0.587576	0.0267016	0	0.303227	0	-0.00297544	0	0.380965	0	0	0	-0.099077	0	0	0	0	0	0	0	0	0	0	-0.101675	0	0.374474	0.150327	0	-0.0276804	0.232815	0.65408	0.658882	0.266263	0.60166	0.550199	0.0914383	0	-0.0275822	0.106136	0.85602	0.747484	0.407945
		17Networks_LH_LimbicA_TempPole_13-lh	0.651124	0	0.0580844	0	0	0	0.262453	0.0608462	0	0.305776	0.0124177	0.431073	-0.0543533	0.556775	0	0	0.288682	0.0305458	0	0	0	0.128977	0	0	-0.0645754	0	0	-0.0154437	-0.0292343	0	-0.0254256	0.0175047	0	0	0	0.456666	0	0.198155	0	-0.0501527	0	0	0	0	0.32461	0	0.233282
		17Networks_LH_LimbicA_TempPole_14-lh	1.1254	0.821653	0.659792	0.496364	-0.0681573	0.171202	0.596854	0.514581	0.57014	0.612794	0.412709	0.932318	0.499908	0.980507	0.394808	0.349708	0.912107	0.612861	0.522681	0.261831	0.477952	0.747882	0.533169	0	0.626001	0.314982	0.345768	0.728681	0.695504	0.420173	0.699066	0.759776	0.372499	0.480375	0	0.813	0.297616	0.700608	0	0.286642	0.0517565	0.186481	0	-0.0793151	0.446383	0	0.544447
		17Networks_LH_ContA_Temp_1-lh	1.40016	1.04488	0.88449	0.633129	1.68744	0.696708	1.35101	0.955124	0.892659	0.94151	0	1.22299	0.965686	1.27902	0.666758	0.620561	1.1344	1.23308	0.710602	0.550729	1.48234	1.45627	0.689405	0	0.798326	0	0	0.805893	0.885043	0	0.755126	0.862535	0	0.649626	0	1.13031	0.598633	0.957784	0	0	0.266651	0	0	0	0.805928	0	0.839494
		17Networks_LH_ContA_Temp_2-lh	1.36412	1.09988	0.913431	0.740869	1.58017	0.544194	1.20637	0.893415	0.821499	0.785395	1.61666	1.2184	0.981791	1.19405	0.704936	0.705118	1.19926	1.34373	0.830443	0.671332	1.76094	1.66378	0.8135	0	0.907476	0	0.580592	0.944052	0.988097	0.971071	0.887666	1.01235	0.795049	0.828026	0	0.997597	0	0.951416	0	0	0	0.337761	0	0	0.610633	0	0.666457
		17Networks_LH_ContA_Temp_3-lh	0.846845	0.713067	0.576098	0.509798	0	0	0.905668	0	0.295444	0.21068	1.32502	0.781189	0.642129	0.672647	0.325107	0.375311	0.862161	0	0.550649	0.443193	1.92162	1.70415	0.556125	0	0.693548	0	0.363921	0.747198	0.861093	0.891898	0.747003	0.895387	0.705271	0	0	0.424618	0	0.523305	0	0	0	0.128404	0	0	0.174968	0	0
		17Networks_LH_ContA_IPS_1-lh	0	0	0	0	0.746384	0	0	0	0	0	0	0	0	0	0	0	0	0	0	0	1.14651	1.20453	0	0	-0.0103442	0	0	0.172311	0	0	0.256776	0	0	1.59168	0	0	0	0	0	0	0	0	0	0	0	0	0
		17Networks_LH_ContA_IPS_2-lh	0	0	0	0	0	0	0	0	0	0	0	0	0	0	0	0	0	0	0	0	0	0	0	0	0	0	0	0	0	0	0	0	0	0	0	0	0	0	0	0	0	0	0	0	0	0	0
		17Networks_LH_ContA_IPS_3-lh	0	0	0	0	0	0	0	0	0	0	0	0	0	0	0	0	0	0	0	0	0	0	0	0	0	0	0	0	0	0	0	0	0	0	0	0	0	0	0	0	0	0	0	0	0	0	0
		17Networks_LH_ContA_IPS_4-lh	0	0	0	0	0	0	0	0	0	0	0	0	0	0	0	0	0	0	0	0	0	0	0	0	0	0	0	0	0	0	0	0	0	0	0	0	0	0	0	0	0	0	0	0	0	0	0
		17Networks_LH_ContA_IPS_5-lh	0	0	0	0	0	0	0	0	0	0	0	0	0	0	0	0	0	0	0	0	0	0	0	0	0	0	0	0	0	0	0	0	0	0	0	0	0	0	0	0	0	0	0	0	0	0	0
		17Networks_LH_ContA_IPS_6-lh	0	0	0	0	0	0	0	0	0	0	0	0	0	0	0	0	0	0	0	0	0	0	0	0	0	0	0	0	0	0	0	0	0	0	0	0	0	0	0	0	0	0	0	0	0	0	0
		17Networks_LH_ContA_IPS_7-lh	0	0	0	0	0	0	0	0	0	0	0	0	0	0	0	0	0	0	0	0	0	0	0	0	0	0	0	0	0	0	0	0	0	0	0	0	0	0	0	0	0	0	0	0	0	0	0
		17Networks_LH_ContA_IPS_8-lh	0	0	0	0	0	0	0	0	0	0	0	0	0	0	0	0	0	0	0	0	0	0	0	0	0	0	0	0	0	0	0	0	0	0	0	0	0	0	0	0	0	0	0	0	0	0	0
		17Networks_LH_ContA_IPS_9-lh	0	0	0	0	0	0	0	0	0	0	0	0	0	0	0	0	0	0	0	0	0	0	0	0	0	0	0	0	0	0	0	0	0	0	0	0	0	0	0	0	0	0	0	0	0	0	0
		17Networks_LH_ContA_IPS_10-lh	0	0	0	0	0	0	0	0	0	0	0	0	0	0	0	0	0	0	0	0	0	0	0	0	0	0	0	0	0	0	0	0	0	0	0	0	0	0	0	0	0	0	0	0	0	0	0
		17Networks_LH_ContA_PFCd_1-lh	0	0	0	0	0	0	0	0	0	0	0	0	0	0	0	0	0	0	0	0	0	0	0	0	0	0	0	0	0	0	0	0	0	0	0	0	0	0	0	0	0	0	0	0	0	0	0
		17Networks_LH_ContA_PFCd_2-lh	0	0	0	0	0	0	0	0	0	0	0	0	0	0	0	0	0	0	0	0	0	0	0	0	0	0	0	0	0	0	0	0	0	0	0	0	0	0	0	0	0	0	0	0	0	0	0
		17Networks_LH_ContA_PFCl_1-lh	0	0	0	0	0	0	0	0	0	0	0	0	0	0	0	0	0	0	0	0	0	0	0	0	0	0	0	0	0	0	0	0	0	0	0	0	0	0	0	0	0	0	0	0	0	0	0
		17Networks_LH_ContA_PFCl_2-lh	0	0	0	0	0	0	0	0	0	0	0	0	0	0	0	0	0	0	0	0	0	0	0	0	0	0	0	0	0	0	0	0	0	0	0	0	0	0	0	0	0	0	0	0	0	0	0
		17Networks_LH_ContA_PFCl_3-lh	0	0	0	0	0	0	0	0	0	0	0	0	0	0	0	0	0	0	0	0	0	0	0	0	0	0	0	0	0	0	0	0	0	0	0	0	0	0	0	0	0	0	0	0	0	0	0
		17Networks_LH_ContA_PFCl_4-lh	0	0	0	0	0	0	0	0	0	0	0	0	0	0	0	0	0	0	0	0	0	0	0	0	0	0	0	0	0	0	0	0	0	0	0	0	0	0	0	0	0	0	0	0	0	0	0
		17Networks_LH_ContA_PFCl_5-lh	0	0	0	0	0	0	0	0	0	0	0	0	0	0	0	0	0	0	0	0	0	0	0	0	0	0	0	0	0	0	0	0	0	0	0	0	0	0	0	0	0	0	0	0	0	0	0
		17Networks_LH_ContA_PFCl_6-lh	0	0	0	0	0	0	0	0	0	0	0	0	0	0	0	0	0	0	0	0	0	0	0	0	0	0	0	0	0	0	0	0	0	0	0	0	0	0	0	0	0	0	0	0	0	0	0
		17Networks_LH_ContA_PFCl_7-lh	0	0	0	0	0	0	0	0	0	0	0	0	0	0	0	0	0	0	0	0	0	0	0	0	0	0	0	0	0	0	0	0	0	0	0	0	0	0	0	0	0	0	0	0	0	0	0
		17Networks_LH_ContA_PFCl_8-lh	0	0	0	0	0	0	0	0	0	0	0	0	0	0	0	0	0	0	0	0	0	0	0	0	0	0	0	0	0	0	0	0	0	0	0	0	0	0	0	0	0	0	0	0	0	0	0
		17Networks_LH_ContA_PFCl_9-lh	0	0	0	0	0	0	0	0	0	0	0	0	0	0	0	0	0	0	0	0	0	0	0	0	0	0	0	0	0	0	0	0	0	0	0	0	0	0	0	0	0	0	0	0	0	0	0
		17Networks_LH_ContA_PFClv_1-lh	0	0	0	0	0	0	0	0	0	0	0	0	0	0	0	0	0	0	0	0	0	0	0	0	0	0	0	0	0	0	0	0	0	0	0	0	0	0	0	0	0	0	0	0	0	0	0
		17Networks_LH_ContA_PFClv_2-lh	0	0	0	0	0	0	0	0	0	0	0	0	0	0	0	0	0	0	0	0	0	0	0	0	0	0	0	0	0	0	0	0	0	0	0	0	0	0	0	0	0	0	0	0	0	0	0
		17Networks_LH_ContA_PFClv_3-lh	0	0	0	0	0	0	0	0	0	0	0	0	0	0	0	0	0	0	0	0	0	0	0	0	0	0	0	0	0	0	0	0	0	0	0	0	0	0	0	0	0	0	0	0	0	0	0
		17Networks_LH_ContA_PFClv_4-lh	0	0	0	0	0	0	0	0	0	0	0	0	0	0	0	0	0	0	0	0	0	0	0	0	0	0	0	0	0	0	0	0	0	0	0	0	0	0	0	0	0	0	0	0	0	0	0
		17Networks_LH_ContA_PFClv_5-lh	0	0	0	0	0	0	0	0	0	0	0	0	0	0	0	0	0	0	0	0	0	0	0	0	0	0	0	0	0	0	0	0	0	0	0	0	0	0	0	0	0	0	0	0	0	0	0
		17Networks_LH_ContA_Cingm_1-lh	0	0	0	0	0	0	0	0	0	0	0	0	0	0	0	0	0	0	0	0	0	0	0	0	0	0	0	0	0	0	0	0	0	0	0	0	0	0	0	0	0	0	0	0	0	0	0
		17Networks_LH_ContA_Cingm_2-lh	0	0	0	0	0	0	0	0	0	0	0	0	0	0	0	0	0	0	0	0	0	0	0	0	0	0	0	0	0	0	0	0	0	0	0	0	0	0	0	0	0	0	0	0	0	0	0
		17Networks_LH_ContB_Temp_1-lh	1.15544	0.844708	0	0.491306	0	0	0.738417	0.605403	0.607779	0.679028	0.750246	0.999613	0.6014	1.0264	0.430987	0.398074	0.926121	0.776696	0.536458	0.3161	0.839013	0.95543	0.537415	0	0.608321	0	0.332772	0.68183	0.714143	0.532215	0.695752	0.793665	0	0.551414	0	0.879798	0.356605	0.714158	0	0	0	0.172648	0	0	0.471057	0	0.577293
		17Networks_LH_ContB_Temp_2-lh	1.02769	0.776064	0.600365	0.54901	0.0451517	0.0663331	0.543334	0.483883	0.488279	0.463423	0.531432	0.886846	0.502817	0.867187	0.365732	0.365529	0.881048	0.695036	0.534827	0.355555	0.708664	0.924064	0.581449	0	0.674439	0.443217	0.421768	0.767027	0.804058	0.62944	0.803476	0.901682	0.591913	0.664313	0	0.677953	0	0.641843	0	0	0	0.232001	0	0	0.242444	0	0.307602
		17Networks_LH_ContB_Temp_3-lh	0.777971	0.558592	0.401441	0	0	0	0.383555	0	0	0	0	0.654142	0.340744	0.615196	0	0	0.692161	0.605388	0.349178	0.192478	0.851822	0.91475	0	0	0	0	0.199453	0.546766	0.624026	0.474998	0.585976	0.684925	0.403744	0.480656	0	0.366251	0	0.418817	0	0	0	0	0	0	0.00495449	0	0
		17Networks_LH_ContB_Temp_4-lh	0	0	0	0	0	0	0	0	0	0	0	0	0	0	0	0	0	0	0	0	0	0	0	0	0	0	0	0	0	0	0	0	0	0	0	0	0	0	0	0	0	0	0	0	0	0	0
		17Networks_LH_ContB_IPL_1-lh	0	0	0	0	0	0	0	0	0	0	0	0	0	0	0	0	0	0	0	0	0	0	0	0	0	0	0	0	0	0	0	0	0	0	0	0	0	0	0	0	0	0	0	0	0	0	0
		17Networks_LH_ContB_IPL_2-lh	0	0	0	0	0	0	0	0	0	0	0	0	0	0	0	0	0	0	0	0	0	0	0	0	0	0	0	0	0	0	0	0	0	0	0	0	0	0	0	0	0	0	0	0	0	0	0
		17Networks_LH_ContB_IPL_3-lh	0	0	0	0	0	0	0	0	0	0	0	0	0	0	0	0	0	0	0	0	0	0	0	0	0	0	0	0	0	0	0	0	0	0	0	0	0	0	0	0	0	0	0	0	0	0	0
		17Networks_LH_ContB_IPL_4-lh	0	0	0	0	0	0	0	0	0	0	0	0	0	0	0	0	0	0	0	0	0	0	0	0	0	0	0	0	0	0	0	0	0	0	0	0	0	0	0	0	0	0	0	0	0	0	0
		17Networks_LH_ContB_IPL_5-lh	0	0	0	0	0	0	0	0	0	0	0	0	0	0	0	0	0	0	0	0	0	0	0	0	0	0	0	0	0	0	0	0	0	0	0	0	0	0	0	0	0	0	0	0	0	0	0
		17Networks_LH_ContB_IPL_6-lh	0	0	0	0	0	0	0	0	0	0	0	0	0	0	0	0	0	0	0	0	0	0	0	0	0	0	0	0	0	0	0	0	0	0	0	0	0	0	0	0	0	0	0	0	0	0	0
		17Networks_LH_ContB_IPL_7-lh	0	0	0	0	0	0	0	0	0	0	0	0	0	0	0	0	0	0	0	0	0	0	0	0	0	0	0	0	0	0	0	0	0	0	0	0	0	0	0	0	0	0	0	0	0	0	0
		17Networks_LH_ContB_IPL_8-lh	0	0	0	0	0	0	0	0	0	0	0	0	0	0	0	0	0	0	0	0	0	0	0	0	0	0	0	0	0	0	0	0	0	0	0	0	0	0	0	0	0	0	0	0	0	0	0
		17Networks_LH_ContB_PFCd_1-lh	0	0	0	0	0	0	0	0	0	0	0	0	0	0	0	0	0	0	0	0	0	0	0	0	0	0	0	0	0	0	0	0	0	0	0	0	0	0	0	0	0	0	0	0	0	0	0
		17Networks_LH_ContB_PFCd_2-lh	0	0	0	0	0	0	0	0	0	0	0	0	0	0	0	0	0	0	0	0	0	0	0	0	0	0	0	0	0	0	0	0	0	0	0	0	0	0	0	0	0	0	0	0	0	0	0
		17Networks_LH_ContB_PFCd_3-lh	0	0	0	0	0	0	0	0	0	0	0	0	0	0	0	0	0	0	0	0	0	0	0	0	0	0	0	0	0	0	0	0	0	0	0	0	0	0	0	0	0	0	0	0	0	0	0
		17Networks_LH_ContB_PFCl_1-lh	0	0	0	0	0	0	0	0	0	0	0	0	0	0	0	0	0	0	0	0	0	0	0	0	0	0	0	0	0	0	0	0	0	0	0	0	0	0	0	0	0	0	0	0	0	0	0
		17Networks_LH_ContB_PFCl_2-lh	0	0	0	0	0	0	0	0	0	0	0	0	0	0	0	0	0	0	0	0	0	0	0	0	0	0	0	0	0	0	0	0	0	0	0	0	0	0	0	0	0	0	0	0	0	0	0
		17Networks_LH_ContB_PFCl_3-lh	0	0	0	0	0	0	0	0	0	0	0	0	0	0	0	0	0	0	0	0	0	0	0	0	0	0	0	0	0	0	0	0	0	0	0	0	0	0	0	0	0	0	0	0	0	0	0
		17Networks_LH_ContB_PFClv_1-lh	0.40221	-0.0602141	0	0	0	0	0.0684588	0	0	0.0502521	-0.187441	0.0983625	0	0.28568	0	0	-0.00531797	-0.219495	0	0	0	-0.112868	0	0	0	0	0	0	-0.331284	0	0	0	0	0	0	0.253169	-0.0932831	0	0	0	0	0	0	0	0.125402	0	0.00339175
		17Networks_LH_ContB_PFClv_2-lh	0	0	0	0	0	0	0	0	0	0	0	0	0	0	0	0	0	0	0	0	0	0	0	0	0	0	0	0	0	0	0	0	0	0	0	0	0	0	0	0	0	0	0	0	0	0	0
		17Networks_LH_ContB_PFClv_3-lh	0	0	0	0	0	0	0	0	0	0	0	0	0	0	0	0	0	0	0	0	0	0	0	0	0	0	0	0	0	0	0	0	0	0	0	0	0	0	0	0	0	0	0	0	0	0	0
		17Networks_LH_ContB_PFClv_4-lh	0	0	0	0	0	0	0	0	0	0	0	0	0	0	0	0	0	0	0	0	0	0	0	0	0	0	0	0	0	0	0	0	0	0	0	0	0	0	0	0	0	0	0	0	0	0	0
		17Networks_LH_ContB_PFClv_5-lh	0	0	0	0	0	0	0	0	0	0	0	0	0	0	0	0	0	0	0	0	0	0	0	0	0	0	0	0	0	0	0	0	0	0	0	0	0	0	0	0	0	0	0	0	0	0	0
		17Networks_LH_ContB_PFCmp_1-lh	0	0	0	0	0	0	0	0	0	0	0	0	0	0	0	0	0	0	0	0	0	0	0	0	0	0	0	0	0	0	0	0	0	0	0	0	0	0	0	0	0	0	0	0	0	0	0
		17Networks_LH_ContB_PFCmp_2-lh	0	0	0	0	0	0	0	0	0	0	0	0	0	0	0	0	0	0	0	0	0	0	0	0	0	0	0	0	0	0	0	0	0	0	0	0	0	0	0	0	0	0	0	0	0	0	0
		17Networks_LH_ContC_pCun_1-lh	0	0	0.300492	0	0	0	0	0	0	0	0	0	0	0	0	0	0	0	0	0	0	0	0	0	0	0	0	0	0	0.514349	0.551115	0	0	0.766473	0	-0.0482125	0	0	0	0	0	0	0	0	0	0.476984	0
		17Networks_LH_ContC_pCun_2-lh	0.667154	0.587922	0.702602	0	0.458179	0.256659	0.648931	0	0	0	0	0	0.45107	0	0	0	0.708417	0.695208	0	0	0	0.793576	0	0	0	0.420821	0	0.760253	0.807861	0.93679	0.82897	0.897113	1.09337	1.11521	0	0.324292	0	0.577153	0	0	0.227719	0.314204	0	0	0.366712	0.727307	-0.0747986
		17Networks_LH_ContC_pCun_3-lh	0.705276	0.648735	0.728055	0	0.582153	0.400957	0.816499	0.498591	0	0	0.851105	0	0.575673	0.376523	0	0	0	0.847759	0	0	0	1.02415	0	0	0.614611	0.627371	0	0.804191	0.999084	1.28452	0.88805	1.00469	1.43775	1.3745	0	0	0	0.608448	0	0.491624	0.240464	0	0	0	0.443053	0.613002	-0.0692918
		17Networks_LH_ContC_pCun_4-lh	0	0	0	0	0	0	0	0	0	0	0	0	0	0	0	0	0	0	0	0	0	0	0	0	0	0	0	0	0	0	0	0	0	0	0	0	0	0	0	0	0	0	0	0	0	0	0
		17Networks_LH_ContC_pCun_5-lh	0	0.590886	0.676731	0.564485	0.724689	0.596857	0.998475	0.616339	0	0	1.00699	0	0	0.346523	0	0.279134	0.721946	1.03263	0.323079	0	0.875306	1.2805	0.501447	0	0.601732	0.845174	0.431856	0.802898	0	1.62942	0.895388	1.15662	1.81345	1.7924	0	0.294037	0	0.576089	0	0.471505	0	0.289068	0	0	0	0	0
		17Networks_LH_ContC_pCun_6-lh	0	0	0	0	0	0	0	0	0	0	0	0	0	0	0	0	0	0	0	0	0	0	0	0	0	0	0	0	0	0	0	0	0	0	0	0	0	0	0	0	0	0	0	0	0	0	0
		17Networks_LH_ContC_pCun_7-lh	0	0	0	0	0	0	0	0	0	0	0	0	0	0	0	0	0	0	0	0	0	0.687006	0	0	0	0	0	0	0	0	0	0	1.05873	0	0	0	0	0	0	0	0	0	0	0	0	0	0
		17Networks_LH_ContC_pCun_8-lh	0	0	0	0	0	0	0	0	0	0	0	0	0	0	0	0	0	0	0	0	0	0	0	0	0	0	0	0	0	0	0	0	0	0	0	0	0	0	0	0	0	0	0	0	0	0	0
		17Networks_LH_ContC_pCun_9-lh	0	0	0	0	0	0	0.323896	0	0	0	0.40042	0	0	0	0	0	0	0	0	0	0	0.643023	0	0	0	0	0	0	0	0.963767	0	0	1.07668	0.999818	0	0	0	0	0	0	0	0	0	0	0	0	0
		17Networks_LH_ContC_pCun_10-lh	0	0	0	0	0	0	0	0	0	0	0	0	0	0	0	0	0	0	0	0	0	0	0	0	0	0	0	0	0	0	0	0	0	0	0	0	0	0	0	0	0	0	0	0	0	0	0
		17Networks_LH_ContC_pCun_11-lh	0	0	0	0	0	0	0	0	0	0	0	0	0	0	0	0	0	0	0	0	0	0	0	0	0	0	0	0	0	0	0	0	0	0	0	0	0	0	0	0	0	0	0	0	0	0	0
		17Networks_LH_ContC_pCun_12-lh	0	0	0	0	0	0	0	0	0	0	0	0	0	0	0	0	0	0	0	0	0	0	0	0	0	0	0	0	0	0	0	0	0	0	0	0	0	0	0	0	0	0	0	0	0	0	0
		17Networks_LH_ContC_pCun_13-lh	0	0	0	0	0	0	0	0	0	0	0	0	0	0	0	0	0	0	0	0	0	0	0	0	0	0	0	0	0	0	0	0	0	0	0	0	0	0	0	0	0	0	0	0	0	0	0
		17Networks_LH_ContC_Cingp_1-lh	0	0	0	0	0	0	0	0	0	0	0	0	0	0	0	0	0	0	0	0	0	0	0	0	0	0	0	0	0	0	0	0	0	0	0	0	0	0	0	0	0	0	0	0	0	0	0
		17Networks_LH_ContC_Cingp_2-lh	0	0	0	0	0	0	0	0	0	0	0	0	0	0	0	0	0	0	0	0	0	0	0	0	0	0	0	0	0	0	0	0	0	0	0	0	0	0	0	0	0	0	0	0	0	0	0
		17Networks_LH_ContC_Cingp_3-lh	0	0	0	0	0	0	0	0	0	0	0	0	0	0	0	0	0	0	0	0	0	0	0	0	0	0	0	0	0	0	0	0	0	0	0	0	0	0	0	0	0	0	0	0	0	0	0
		17Networks_LH_ContC_Cingp_4-lh	0	0	0	0	0	0	0	0	0	0	0	0	0	0	0	0	0	0	0	0	0	0	0	0	0	0	0	0	0	0	0	0	0	0	0	0	0	0	0	0	0	0	0	0	0	0	0
		17Networks_LH_ContC_Cingp_5-lh	0	0	0	0	0	0	0	0	0	0	0	0	0	0	0	0	0	0	0	0	0	0	0	0	0	0	0	0	0	0	0	0	0	0	0	0	0	0	0	0	0	0	0	0	0	0	0
		17Networks_LH_ContC_Cingp_6-lh	0	0	0	0	0	0	0	0	0	0	0	0	0	0	0	0	0	0	0	0	0	0	0	0	0	0	0	0	0	0	0	0	0	0	0	0	0	0	0	0	0	0	0	0	0	0	0
		17Networks_LH_DefaultA_IPL_1-lh	0	0	0	0	0	0	0	0	0	0	0	0	0	0	0	0	0	0	0	0	0	0	0	0	0	0	0	0	0	0	0	0	0	0	0	0	0	0	0	0	0	0	0	0	0	0	0
		17Networks_LH_DefaultA_IPL_2-lh	0	0	0	0	0.821444	0	0	0	0	0	0	0	0	0	0	0	0	0	0	0	1.48419	0	0	0	0	0	0	0	0	0.37372	0	0	0	0	0	0	0	0	0	0	0	0	0	0	0	0	0
		17Networks_LH_DefaultA_IPL_3-lh	0	0	0	0	0	0	0	0	0	0	0	0	0	0	0	0	0	0	0	0	0	0	0	0	0	0	0	0	0	0	0	0	0	0	0	0	0	0	0	0	0	0	0	0	0	0	0
		17Networks_LH_DefaultA_IPL_4-lh	0.180092	-0.0174848	0	0	0.962359	0	0	0	0	0	1.18031	0	0	0	0	0	0.126928	0	0	0	1.50832	1.43831	0	0	0	0	0	0	0	0	0.313672	0.523035	0.919554	1.09872	0	0	0	0	0	0	0	0	0	0	0	0	0
		17Networks_LH_DefaultA_IPL_5-lh	0	0	0	0	0	0	0	0	0	0	0	0	0	0	0	0	0	0	0	0	0	0	0	0	0	0	0	0	0	0	0	0	0	0	0	0	0	0	0	0	0	0	0	0	0	0	0
		17Networks_LH_DefaultA_IPL_6-lh	0	0	0	0	0	0	0	0	0	0	0	0	0	0	0	0	0	0	0	0	0	0	0	0	0	0	0	0	0	0	0	0	0	0	0	0	0	0	0	0	0	0	0	0	0	0	0
		17Networks_LH_DefaultA_IPL_7-lh	0	0	0	0	0	0	0	0	0	0	0	0	0	0	0	0	0	0	0	0	0	0	0	0	0	0	0	0	0	0	0	0	0	0	0	0	0	0	0	0	0	0	0	0	0	0	0
		17Networks_LH_DefaultA_PFCd_1-lh	0	0	0	0	0	0	0	0	0	0	0	0	0	0	0	0	0	0	0	0	0	0	0	0	0	0	0	0	0	0	0	0	0	0	0	0	0	0	0	0	0	0	0	0	0	0	0
		17Networks_LH_DefaultA_PFCd_2-lh	0	0	0	0	0	0	0	0	0	0	0	0	0	0	0	0	0	0	0	0	0	0	0	0	0	0	0	0	0	0	0	0	0	0	0	0	0	0	0	0	0	0	0	0	0	0	0
		17Networks_LH_DefaultA_PFCd_3-lh	0	0	0	0	0	0	0	0	0	0	0	0	0	0	0	0	0	0	0	0	0	0	0	0	0	0	0	0	0	0	0	0	0	0	0	0	0	0	0	0	0	0	0	0	0	0	0
		17Networks_LH_DefaultA_PFCd_4-lh	0	0	0	0	0	0	0	0	0	0	0	0	0	0	0	0	0	0	0	0	0	0	0	0	0	0	0	0	0	0	0	0	0	0	0	0	0	0	0	0	0	0	0	0	0	0	0
		17Networks_LH_DefaultA_pCunPCC_1-lh	0	0	0	0.483225	0	0	0	0	0	0	0	0	0	0	0	0	0	0	0	0	0	0	0	0	0	0	0	0	0	0	0	0.790898	0	0.662274	0	0	0	0	0	0	0	0	0	0	0	0	0
		17Networks_LH_DefaultA_pCunPCC_2-lh	0	0	0	0	0	0	0	0	0	0	0	0	0	0	0	0	0	0	0	0	0	0	0	0	0	0	0	0	0	0	0	0	0	0	0	0	0	0	0	0	0	0	0	0	0	0	0
		17Networks_LH_DefaultA_pCunPCC_3-lh	0	0	0	0	0	0	0	0	0	0	0	0	0	0	0	0	0	0	0	0	0	0	0	0	0	0	0	0	0	0	0	0	0	0	0	0	0	0	0	0	0	0	0	0	0	0	0
		17Networks_LH_DefaultA_pCunPCC_4-lh	0	0	0	0	0	0	0	0	0	0	0	0	0	0	0	0	0	0	0	0	0	0	0	0	0	0	0	0	0	0	0	0	0	0	0	0	0	0	0	0	0	0	0	0	0	0	0
		17Networks_LH_DefaultA_pCunPCC_5-lh	0	0	0	0	0	0	0	0	0	0	0	0	0	0	0	0	0	0	0	0	0	0	0	0	0	0	0	0	0	0	0	0	0	0	0	0	0	0	0	0	0	0	0	0	0	0	0
		17Networks_LH_DefaultA_pCunPCC_6-lh	0	0	0	0	0	0	0	0	0	0	0	0	0	0	0	0	0	0	0	0	0	0	0	0	0	0	0	0	0	0	0	0	0	0	0	0	0	0	0	0	0	0	0	0	0	0	0
		17Networks_LH_DefaultA_pCunPCC_7-lh	0	0	0	0	0	0	0	0	0	0	0	0	0	0	0	0	0	0	0	0	0	0	0	0	0	0	0	0	0	0	0.37829	0	0	0	0	0	0	0	0	0	0	0	0	0	0	0	0
		17Networks_LH_DefaultA_pCunPCC_8-lh	0	0	0	0	0	0	0	0	0	0	0	0	0	0	0	0	0	0	0	0	0	0	0	0	0	0	0	0	0	0	0	0	0	0	0	0	0	0	0	0	0	0	0	0	0	0	0
		17Networks_LH_DefaultA_pCunPCC_9-lh	0	0	0	0	0	0	0	0	0	0	0	0	0	0	0	0	0	0	0	0	0	0	0	0	0	0	0	0	0	0	0	0	0	0	0	0	0	0	0	0	0	0	0	0	0	0	0
		17Networks_LH_DefaultA_pCunPCC_10-lh	0	0	0	0	0	0	0	0	0	0	0	0	0	0	0	0	0	0	0	0	0	0	0	0	0	0	0	0	0	0	0	0	0	0	0	0	0	0	0	0	0	0	0	0	0	0	0
		17Networks_LH_DefaultA_pCunPCC_11-lh	0	0	0	0	0	0	0	0	0	0	0	0	0	0	0	0	0	0	0	0	0	0	0	0	0	0	0	0	0	0	0	0	0	0	0	0	0	0	0	0	0	0	0	0	0	0	0
		17Networks_LH_DefaultA_pCunPCC_12-lh	0	0	0	0	0	0	0	0	0	0	0	0	0	0	0	0	0	0	0	0	0	0	0	0	0	0	0	0	0	0	0	0	0	0	0	0	0	0	0	0	0	0	0	0	0	0	0
		17Networks_LH_DefaultA_pCunPCC_13-lh	0	0	0	0	0	0	0	0	0	0	0	0	0	0	0	0	0	0	0	0	0	0	0	0	0	0	0	0	0	0	0	0	0	0	0	0	0	0	0	0	0	0	0	0	0	0	0
		17Networks_LH_DefaultA_pCunPCC_14-lh	0	0	0	0	0	0	0	0	0	0	0	0	0	0	0	0	0	0	0	0	0	0	0	0	0	0	0	0	0	0	0	0	0	0	0	0	0	0	0	0	0	0	0	0	0	0	0
		17Networks_LH_DefaultA_pCunPCC_15-lh	0	0	0	0	0	0	0	0	0	0	0	0	0	0	0	0	0	0	0	0	0	0	0	0	0	0	0	0	0	0	0	0	0	0	0	0	0	0	0	0	0	0	0	0	0	0	0
		17Networks_LH_DefaultA_pCunPCC_16-lh	0	0	0	0	0	0	0	0	0	0	0	0	0	0	0	0	0	0	0	0	0	0	0	0	0	0	0	0	0	0	0	0	0	0	0	0	0	0	0	0	0	0	0	0	0	0	0
		17Networks_LH_DefaultA_pCunPCC_17-lh	0	0	0	0	0	0	0	0	0	0	0	0	0	0	0	0	0	0	0	0	0	0	0	0	0	0	0	0	0	0	0	0	0	0	0	0	0	0	0	0	0	0	0	0	0	0	0
		17Networks_LH_DefaultA_pCunPCC_18-lh	0	0	0	0	0	0	0	0	0	0	0	0	0	0	0	0	0	0	0	0	0	0	0	0	0	0	0	0	0	0	0	0	0	0	0	0	0	0	0	0	0	0	0	0	0	0	0
		17Networks_LH_DefaultA_pCunPCC_19-lh	0	0	0	0	0	0	0	0	0	0	0	0	0	0	0	0	0	0	0	0	0	0	0	0	0	0	0	0	0	0	0	0	0	0	0	0	0	0	0	0	0	0	0	0	0	0	0
		17Networks_LH_DefaultA_pCunPCC_20-lh	0	0	0	0	0	0	0	0	0	0	0	0	0	0	0	0	0	0	0	0	0	0	0	0	0	0	0	0	0	0	0	0	0	0	0	0	0	0	0	0	0	0	0	0	0	0	0
		17Networks_LH_DefaultA_pCunPCC_21-lh	0	0	0	0	0	0	0	0	0	0	0	0	0	0	0	0	0	0	0	0	0	0	0	0	0	0	0	0	0	0	0	0	0	0	0	0	0	0	0	0	0	0	0	0	0	0	0
		17Networks_LH_DefaultA_pCunPCC_22-lh	0	0	0	0	0	0	0	0	0	0	0	0	0	0	0	0	0	0	0	0	0	0	0	0	0	0	0	0	0	0	0	0	0	0	0	0	0	0	0	0	0	0	0	0	0	0	0
		17Networks_LH_DefaultA_PFCm_1-lh	0	0	0	0	0	0	0	0	0	0	0	0	0	0	0	0	0	0	0	0	0	0	0	0	0	0	0	0	0	0	0	0	0	0	0	0	0	0	0	0	0	0	0	0	0	0	0
		17Networks_LH_DefaultA_PFCm_2-lh	0	0	0	0	0	0	0	0	0	0	0	0	0	0	0	0	0	0	0	0	0	0	0	0	0	0	0	0	0	0	0	0	0	0	0	0	0	0	0	0	0	0	0	0	0	0	0
		17Networks_LH_DefaultA_PFCm_3-lh	0	0	0	0	0	0	0	0	0	0	0	0	0	0	0	0	0	0	0	0	0	0	0	0	0	0	0	0	0	0	0	0	0	0	0	0	0	0	0	0	0	0	0	0	0	0	0
		17Networks_LH_DefaultA_PFCm_4-lh	0	0	0	0	0	0	0	0	0	0	0	0	0	0	0	0	0	0	0	0	0	0	0	0	0	0	0	0	0	0	0	0	0	0	0	0	0	0	0	0	0	0	0	0	0	0	0
		17Networks_LH_DefaultA_PFCm_5-lh	0	0	0	0	0	0	0	0	0	0	0	0	0	0	0	0	0	0	0	0	0	0	0	0	0	0	0	0	0	0	0	0	0	0	0	0	0	0	0	0	0	0	0	0	0	0	0
		17Networks_LH_DefaultA_PFCm_6-lh	0	0	0	0	0	0	0	0	0	0	0	0	0	0	0	0	0	0	0	0	0	0	0	0	0	0	0	0	0	0	0	0	0	0	0	0	0	0	0	0	0	0	0	0	0	0	0
		17Networks_LH_DefaultA_PFCm_7-lh	0	0	0	0	0	0	0	0	0	0	0	0	0	0	0	0	0	0	0	0	0	0	0	0	0	0	0	0	0	0	0	0	0	0	0	0	0	0	0	0	0	0	0	0	0	0	0
		17Networks_LH_DefaultA_PFCm_8-lh	0	0	0	0	0	0	0	0	0	0	0	0	0	0	0	0	0	0	0	0	0	0	0	0	0	0	0	0	0	0	0	0	0	0	0	0	0	0	0	0	0	0	0	0	0	0	0
		17Networks_LH_DefaultA_PFCm_9-lh	0	0	0	0	0	0	0	0	0	0	0	0	0	0	0	0	0	0	0	0	0	0	0	0	0	0	0	0	0	0	0	0	0	0	0	0	0	0	0	0	0	0	0	0	0	0	0
		17Networks_LH_DefaultA_PFCm_10-lh	0	0	0	0	0	0	0	0	0	0	0	0	0	0	0	0	0	0	0	0	0	0	0	0	0	0	0	0	0	0	0	0	0	0	0	0	0	0	0	0	0	0	0	0	0	0	0
		17Networks_LH_DefaultA_PFCm_11-lh	0	0	0	0	0	0	0	0	0	0	0	0	0	0	0	0	0	0	0	0	0	0	0	0	0	0	0	0	0	0	0	0	0	0	0	0	0	0	0	0	0	0	0	0	0	0	0
		17Networks_LH_DefaultA_PFCm_12-lh	0	0	0	0	0	0	0	0	0	0	0	0	0	0	0	0	0	0	0	0	0	0	0	0	0	0	0	0	0	0	0	0	0	0	0	0	0	0	0	0	0	0	0	0	0	0	0
		17Networks_LH_DefaultB_Temp_1-lh	1.42367	1.00633	0.788808	0.611388	0.673346	0.880719	1.15084	0.88813	0.929342	1.08938	0.876526	1.18345	0.797742	1.34774	0.6228	0.539326	1.06127	0.872564	0.632447	0.448511	0.713287	0.962201	0.662286	0	0.723404	0.493148	0.457213	0.80856	0.802191	0.612863	0.806043	0.853287	0.505968	0.57304	0.287947	1.26226	0.953147	0.929593	0.622454	0.800555	0.389932	0.302065	-0.0242319	0.263456	1.12499	0.714761	1.06214
		17Networks_LH_DefaultB_Temp_2-lh	1.20699	0.834437	0.65481	0.468682	0.29764	0.500556	0.840108	0.632215	0.670539	0.819709	0.605849	0.998528	0.556147	1.10871	0.434867	0.355737	0.894214	0.661166	0.48841	0.257481	0.547796	0.786863	0.484868	0	0.583653	0.325813	0.296375	0.651391	0.671205	0.436205	0.655017	0.721056	0.369197	0.429089	0	1.00741	0.584193	0.736908	0	0.492429	0	0.126942	0	-0.00523447	0.759181	0.272061	0.753307
		17Networks_LH_DefaultB_Temp_3-lh	1.21355	0.862634	0.689149	0.542316	0	0.405915	0.824522	0.654685	0.688458	0.791822	0.680229	1.03884	0.618129	1.12086	0.456769	0.439329	0.957043	0.765775	0.554731	0	0.72347	0.924865	0.564063	0	0.671719	0	0.407263	0.734746	0.7739	0.565693	0.761563	0.832298	0.539837	0.559438	0	0.967016	0.483635	0.773878	0	0.433724	0	0	0	0	0.667712	0	0.696882
		17Networks_LH_DefaultB_Temp_4-lh	1.53002	1.16933	0.999139	0.829726	0.486236	0.734309	1.10133	0.93408	0.974715	1.10788	0.882482	1.31458	0.885619	1.40586	0.747329	0.699622	1.25631	1.00371	0.843589	0.6161	0.872928	1.13273	0.86872	0.271258	0.954219	0.660662	0.671146	1.04793	1.03164	0.774397	1.01863	1.09023	0.716493	0.794331	0.105337	1.2846	0.847333	1.07639	0	0.769124	0.459355	0.496569	-0.129077	0	1.01954	0.493446	1.03786
		17Networks_LH_DefaultB_Temp_5-lh	1.37021	1.01317	0.869781	0.673829	0.412361	0.636808	0.957233	0.784924	0.806332	0.956278	0.717414	1.1388	0.732923	1.24944	0.574141	0.539099	1.07495	0.81869	0.68788	0.405463	0.6607	0.929361	0.668534	0.0811863	0.762484	0.473731	0.486649	0.853593	0.82992	0.592198	0.838955	0.886652	0.511604	0.597855	0	1.1489	0.757071	0.937995	0.511103	0.653134	0.325479	0.320919	-0.244931	0.153347	0.931326	0.468499	0.916306
		17Networks_LH_DefaultB_Temp_6-lh	1.44042	1.13474	0.980658	0.836633	0.360406	0.552656	0.968647	0.868886	0.88544	0.955802	0.811944	1.26758	0.846652	1.31429	0.722333	0.697144	1.23057	0.985585	0.856138	0.616965	0.899861	1.16462	0.87203	0.306088	0.956607	0.68841	0.68276	1.0399	1.0407	0.812187	1.02904	1.11032	0.768728	0.832006	-0.175632	1.14995	0.627733	1.01209	0	0.602254	0.414623	0.501225	-0.239845	0.27181	0.784827	0.183445	0.87158
		17Networks_LH_DefaultB_Temp_7-lh	1.59193	1.32002	1.17765	1.05046	0.446488	0.621498	1.082	0.998931	1.01878	1.05114	0.957794	1.43684	1.01037	1.43788	0.896486	0.889894	1.40999	1.16168	1.04071	0.819298	1.0713	1.34673	1.06778	0.486689	1.1668	0.885056	0.898201	1.26024	1.24758	1.00221	1.25221	1.33012	0.962543	1.03654	0	1.25565	0.662504	1.18857	0	0.731288	0.567469	0.703127	0	0.429721	0.847206	0.196285	0.952085
		17Networks_LH_DefaultB_Temp_8-lh	0.867048	0.667789	0.573437	0	-0.119425	0	0.368229	0.327144	0	0	0.354534	0.755674	0	0.684326	0	0	0.802794	0.584747	0.468092	0	0.545501	0.821193	0.51122	0	0.605187	0.357728	0.362881	0.717728	0.723763	0.53259	0.732662	0.835315	0.491175	0.562648	0	0	0	0.538713	0	0	0	0	0	0	0.0448459	0	0
		17Networks_LH_DefaultB_Temp_9-lh	0.644634	0.479215	0.411563	0.338323	0	0	0.276937	0.156825	0	0	0.272429	0.550917	0	0.466303	0	0.110209	0.623415	0.47377	0.300319	0.144479	0.534618	0.759523	0.387662	0	0.471938	0	0	0.621563	0.656301	0.49693	0.676015	0.767256	0.492716	0.569007	0	0	0	0.359902	0	0	0	0	0	0	-0.0495024	0	0
		17Networks_LH_DefaultB_Temp_10-lh	0	0	0	0	0	0	0	0	0	0	-0.0285613	0	0	0	0	0	0	0.227048	0.104037	0	0.179697	0.462297	0	0	0	0	0	0	0.360002	0.190348	0.401969	0.50788	0	0.252574	0	0	0	0	0	0	0	0	0	0	0	0	0
		17Networks_LH_DefaultB_Temp_11-lh	0	0	0	0	0	0	0	0	0	0	0	0	0	0	0	0	0	0	0	0	0	0	0	0	0	0	0	0	0	0	0	0.17484	0	0	0	0	0	0	0	0	0	0	0	0	0	0	0
		17Networks_LH_DefaultB_Temp_12-lh	0	0	0	0	0	0	0	0	0	0	0	0	0	0	0	0	0.0743375	0	0	0	0	0.356934	0	0	0	0	0	0	0	0	0	0	0	0	0	0	0	0	0	0	0	0	0	0	0	0	0
		17Networks_LH_DefaultB_Temp_13-lh	0	0	0	0	0	0	0	0	0	0	0	0	0	0	0	0	0	0	0	0	0	0	0	0	0	0	0	0	0	0	0	0	0	0	0	0	0	0	0	0	0	0	0	0	0	0	0
		17Networks_LH_DefaultB_IPL_1-lh	0	0	0	0	0	0	0	0	0	0	0	0	0	0	0	0	0	0	0	0	0	0	0	0	0	0	0	0	0	0	0	0	0	0	0	0	0	0	0	0	0	0	0	0	0	0	0
		17Networks_LH_DefaultB_IPL_2-lh	0	0	0	0	0	0	0	0	0	0	0	0	0	0	0	0	0	0	0	0	0	0	0	0	0	0	0	0	0	0	0	0	0	0	0	0	0	0	0	0	0	0	0	0	0	0	0
		17Networks_LH_DefaultB_IPL_3-lh	0	0	0	0	0	0	0	0	0	0	0	0	0	0	0	0	0	0	0	0	0	0	0	0	0	0	0	0	0	0	0	0	0	0	0	0	0	0	0	0	0	0	0	0	0	0	0
		17Networks_LH_DefaultB_IPL_4-lh	0	0	0	0	0	0	0	0	0	0	0	0	0	0	0	0	0	0	0	0	0	0	0	0	0	0	0	0	0	0	0	0	0	0	0	0	0	0	0	0	0	0	0	0	0	0	0
		17Networks_LH_DefaultB_IPL_5-lh	0	0	0	0	0	0	0	0	0	0	0	0	0	0	0	0	0	0	0	0	0	0	0	0	0	0	0	0	0	0	0	0	0	0	0	0	0	0	0	0	0	0	0	0	0	0	0
		17Networks_LH_DefaultB_IPL_6-lh	0	0	0	0	0	0	0	0	0	0	0	0	0	0	0	0	0	0	0	0	0	0	0	0	0	0	0	0	0	0	0	0	0	0	0	0	0	0	0	0	0	0	0	0	0	0	0
		17Networks_LH_DefaultB_IPL_7-lh	0	0	0	0	0	0	0	0	0	0	0	0	0	0	0	0	0	0	0	0	0	0	0	0	0	0	0	0	0	0	0	0	0	0	0	0	0	0	0	0	0	0	0	0	0	0	0
		17Networks_LH_DefaultB_IPL_8-lh	0	0	0	0	0	0	0	0	0	0	0	0	0	0	0	0	0	0	0	0	0	0	0	0	0	0	0	0	0	0	0	0	0	0	0	0	0	0	0	0	0	0	0	0	0	0	0
		17Networks_LH_DefaultB_IPL_9-lh	0	0	0	0	0	0	0	0	0	0	0	0	0	0	0	0	0	0	0	0	0	0	0	0	0	0	0	0	0	0	0	0	0	0	0	0	0	0	0	0	0	0	0	0	0	0	0
		17Networks_LH_DefaultB_PFCd_1-lh	0	0	0	0	0	0	0	0	0	0	0	0	0	0	0	0	0	0	0	0	0	0	0	0	0	0	0	0	0	0	0	0	0	0	0	0	0	0	0	0	0	0	0	0	0	0	0
		17Networks_LH_DefaultB_PFCd_2-lh	0	0	0	0	0	0	0	0	0	0	0	0	0	0	0	0	0	0	0	0	0	0	0	0	0	0	0	0	0	0	0	0	0	0	0	0	0	0	0	0	0	0	0	0	0	0	0
		17Networks_LH_DefaultB_PFCd_3-lh	0	0	0	0	0	0	0	0	0	0	0	0	0	0	0	0	0	0	0	0	0	0	0	0	0	0	0	0	0	0	0	0	0	0	0	0	0	0	0	0	0	0	0	0	0	0	0
		17Networks_LH_DefaultB_PFCd_4-lh	0	0	0	0	0	0	0	0	0	0	0	0	0	0	0	0	0	0	0	0	0	0	0	0	0	0	0	0	0	0	0	0	0	0	0	0	0	0	0	0	0	0	0	0	0	0	0
		17Networks_LH_DefaultB_PFCd_5-lh	0	0	0	0	0	0	0	0	0	0	0	0	0	0	0	0	0	0	0	0	0	0	0	0	0	0	0	0	0	0	0	0	0	0	0	0	0	0	0	0	0	0	0	0	0	0	0
		17Networks_LH_DefaultB_PFCd_6-lh	0	0	0	0	0	0	0	0	0	0	0	0	0	0	0	0	0	0	0	0	0	0	0	0	0	0	0	0	0	0	0	0	0	0	0	0	0	0	0	0	0	0	0	0	0	0	0
		17Networks_LH_DefaultB_PFCd_7-lh	0	0	0	0	0	0	0	0	0	0	0	0	0	0	0	0	0	0	0	0	0	0	0	0	0	0	0	0	0	0	0	0	0	0	0	0	0	0	0	0	0	0	0	0	0	0	0
		17Networks_LH_DefaultB_PFCd_8-lh	0	0	0	0	0	0	0	0	0	0	0	0	0	0	0	0	0	0	0	0	0	0	0	0	0	0	0	0	0	0	0	0	0	0	0	0	0	0	0	0	0	0	0	0	0	0	0
		17Networks_LH_DefaultB_PFCd_9-lh	0	0	0	0	0	0	0	0	0	0	0	0	0	0	0	0	0	0	0	0	0	0	0	0	0	0	0	0	0	0	0	0	0	0	0	0	0	0	0	0	0	0	0	0	0	0	0
		17Networks_LH_DefaultB_PFCd_10-lh	0	0	0	0	0	0	0	0	0	0	0	0	0	0	0	0	0	0	0	0	0	0	0	0	0	0	0	0	0	0	0	0	0	0	0	0	0	0	0	0	0	0	0	0	0	0	0
		17Networks_LH_DefaultB_PFCd_11-lh	0	0	0	0	0	0	0	0	0	0	0	0	0	0	0	0	0	0	0	0	0	0	0	0	0	0	0	0	0	0	0	0	0	0	0	0	0	0	0	0	0	0	0	0	0	0	0
		17Networks_LH_DefaultB_PFCd_12-lh	0	0	0	0	0	0	0	0	0	0	0	0	0	0	0	0	0	0	0	0	0	0	0	0	0	0	0	0	0	0	0	0	0	0	0	0	0	0	0	0	0	0	0	0	0	0	0
		17Networks_LH_DefaultB_PFCl_1-lh	0	0	0	0	0	0	0	0	0	0	0	0	0	0	0	0	0	0	0	0	0	0	0	0	0	0	0	0	0	0	0	0	0	0	0	0	0	0	0	0	0	0	0	0	0	0	0
		17Networks_LH_DefaultB_PFCl_2-lh	0	0	0	0	0	0	0	0	0	0	0	0	0	0	0	0	0	0	0	0	0.920514	0	0	0	0	0	0	0	0	0	0	0	0	0.613182	0	0	0	0	0	0	0	0	0	0	0	0	0
		17Networks_LH_DefaultB_PFCv_1-lh	0.320943	-0.119964	0	0	0	0	-0.0530979	0	0	-0.0270129	0	0.0518538	0	0.235127	0	0	-0.0599595	-0.315103	0	0	0	0	0	0	0	0	0	0	0	0	0	0	0	0	0	0.201261	-0.134372	0	0	0	0	0	0	0	0	0	-0.0756704
		17Networks_LH_DefaultB_PFCv_2-lh	0.198354	0	0	0	0	0	-0.172776	0	0	-0.163774	0	-0.0538562	0	0.107056	0	0	0	0	0	0	0	0	0	0	0	0	0	0	0	0	0	0	0	0	0	0.114458	0	0	0	0	0	0	0	0	-0.0166112	0	-0.194519
		17Networks_LH_DefaultB_PFCv_3-lh	0.861222	0.430467	0.291023	0	0.0126223	0.188761	0.487592	0.257375	0.290053	0.504857	0.200016	0.586879	0.166171	0.747925	0	0	0.458948	0.21469	0.00768245	0	0.0396161	0.286167	0	0	0.0225214	-0.244046	0	0.136643	0.114098	-0.0855393	0.113325	0.166402	0	-0.185023	0	0.721717	0.348485	0.405546	0	0.240719	0	0	0	0	0.616089	0	0.46085
		17Networks_LH_DefaultB_PFCv_4-lh	0.270993	0	0	0	0	0	0	0	0	0	0	-0.021879	0	0.16293	0	0	0	0	0	0	0	0	0	0	0	0	0	0	0	0	0	0	0	0	0	0.109358	0	0	0	0	0	0	0	0	0	0	0
		17Networks_LH_DefaultB_PFCv_5-lh	0	0	0	0	0	0	0	0	0	0	0	0	0	0	0	0	0	0	0	0	0	0	0	0	0	0	0	0	0	0	0	0	0	0	0	0	0	0	0	0	0	0	0	0	0	0	0
		17Networks_LH_DefaultB_PFCv_6-lh	0	0	0	0	0	0	0	0	0	0	0	0	0	0	0	0	0	0	0	0	0	0	0	0	0	0	0	0	0	0	0	0	0	0	0	0	0	0	0	0	0	0	0	0	0	0	0
		17Networks_LH_DefaultB_PFCv_7-lh	0	0	0	0	0	0	0	0	0	0	0	0	0	0	0	0	0	0	0	0	0	0	0	0	0	0	0	0	0	0	0	0	0	0	0	0	0	0	0	0	0	0	0	0	0	0	0
		17Networks_LH_DefaultB_PFCv_8-lh	0	0	0	0	0	0	0	0	0	0	0	0	0	0	0	0	0	0	0	0	0	0	0	0	0	0	0	0	0	0	0	0	0	0	0	0	0	0	0	0	0	0	0	0	0	0	0
		17Networks_LH_DefaultB_PFCv_9-lh	0	0	0	0	0	0	0	0	0	0	0	0	0	0	0	0	0	0	0	0	0	0	0	0	0	0	0	0	0	0	0	0	0	0	0	0	0	0	0	0	0	0	0	0	0	0	0
		17Networks_LH_DefaultC_IPL_1-lh	0	0	0	0	1.03503	0	0	0	0	0	0	0	0	0	0	0	0	0	0	0	1.92693	1.9496	0	0	0	0	0	0	0	0	0	0	0	0	0	0	0	0	0	0	0	0	0	0	0	0	0
		17Networks_LH_DefaultC_IPL_2-lh	0.217415	0	0.0130532	0	1.28049	0	1.36176	0	0	0	1.6319	0.125209	0	0.0773933	0	0	0.166864	1.4281	0	0	1.98303	2.1046	0	0	0.17353	0	0	0.292461	0	1.35864	0.427998	0.768871	0	0	0	-0.0636719	0	0	0	0	0	0	0	0	0	0	0
		17Networks_LH_DefaultC_IPL_3-lh	0.350665	0.198674	0.218301	0	1.25519	0	1.38748	0	0	0	1.59709	0	0	0.185651	0	0	0.34446	1.41004	0	0	1.79747	1.94175	0	0	0.30161	0	0.0398966	0	0.993022	1.58213	0.596307	0.945661	1.59494	1.9348	0	0.027098	0	0.167827	0	0	0	0	0	0	0	0	0
		17Networks_LH_DefaultC_Rsp_1-lh	1.03271	0.744161	1.01361	1.0306	0.0624364	0.266646	0.539863	0	0.257506	0	0.337737	0.664558	0.500189	0	0	0	0.845935	0.620304	0.527152	0.484167	0	0.603528	0.908067	0	0.817788	0.455225	1.11514	1.20927	0.906836	0.631024	1.52096	1.28238	0.732284	0.949347	0.550153	1.04105	0	1.16741	1.11904	1.21899	1.0391	1.1296	0.868125	1.17592	0.554249	0	0
		17Networks_LH_DefaultC_Rsp_2-lh	0.342241	0	0	0	0	0.165103	0.23443	0	0	0	0	0	0	0.151688	0	0	0	0	0	0	0	0	0	0	0	0	0	0.383061	0	0	0	0.561383	0.210528	0	0	0.56315	0.673995	0.446632	0.82969	0	0	0	0	0	0.571753	1.44475	0
		17Networks_LH_DefaultC_Rsp_3-lh	0	0	0	0.634073	0	0	0	0	0	0	0	0	0	0	0	0	0	0.430193	0	0	0	0	0	0	0	0	0.722751	0	0	0	1.14315	0.999021	0.475858	0.698091	0	0	0	0.647049	0	0	0.547566	0.66775	0	0.672854	0	0	0
		17Networks_LH_DefaultC_Rsp_4-lh	0	0	0	0	0	0	0	0	0	0	0	0	0	0	0	0	0	0	0	0	0	0	0	0	0	0	0	0	0	0	0.719392	0	0	0	0	0	0.352764	0	0.533943	0	0	0	0	0	0.256706	1.04503	0
		17Networks_LH_DefaultC_Rsp_5-lh	0.491823	0.27857	0.436636	0.389132	0.179887	0.295366	0.529057	0	0	0.0803905	0	0	0.279152	0.251206	0	0	0.436546	0.497488	0	0	0	0.593405	0	0	0	0.240944	0.426565	0.658513	0.635427	0.69807	0.917053	0.874015	0.763429	1.00937	0	0.536669	0.606101	0.538691	0.807992	0.750175	0.442326	0.380707	0	0.485672	0.56718	0	0.191304
		17Networks_LH_DefaultC_Rsp_6-lh	0	0	0	0	0	0	0	0	0	0	0	0	0	0	0	0	0	0	0	0	0	0	0	0	0	0	0	0	0	0	0	0	0	0	0	0.17334	0	0	0	0	0	0	0	0	0	0.739161	0
		17Networks_LH_DefaultC_Rsp_7-lh	0.335574	0	0.287824	0	0	0.111092	0.360896	0	0	0	0	0	0	0	0	0	0	0	0	0	0	0	0	0	0	0	0.168797	0	0.460819	0	0.681825	0.65812	0.632141	0	0	0.380782	0.401597	0.351335	0.640226	0.580488	0.233903	0	0	0.305382	0.417263	1.11061	0
		17Networks_LH_DefaultC_Rsp_8-lh	0.267934	0	0	0.210811	0	0	0.237482	0	0	0	0	0	0	0	0	0	0	0	0	0	0	0	0	0	0	0	0	0.446202	0.42566	0.444679	0.659309	0	0	0.85909	0	0.1544	0	0.32387	0	0	0	0	0	0	0.208294	0.83504	0
		17Networks_LH_DefaultC_PHC_1-lh	0.942876	0.417139	0.250888	0.0495601	1.6087	1.31183	1.4539	0.819225	0.636146	0.853795	1.09208	0.707659	0.694678	0.916653	0.135737	0.107727	0.456463	0.790072	0.097851	0.111025	0.694137	0.88125	0.032689	0	0.196166	0.225831	3.40482e-05	0.308465	0.44272	0	0.45263	0.44339	0.266688	0.316591	0.362895	0.927336	0.837754	0.533405	0.642464	0.668475	0.145124	-0.00318015	-0.0181606	0.150264	1.35727	1.02346	0.796038
		17Networks_LH_DefaultC_PHC_2-lh	1.04399	0.504482	0.331888	0.113229	1.59407	1.53339	1.61322	1.01626	0.813645	1.04004	1.18555	0.801691	0	1.03436	0	0	0	0.893353	0.119594	0	0.747471	0.97384	0.134435	0	0.284096	0	0.075057	0.366863	0.584578	0.581022	0.530496	0.570703	0.391055	0.457929	0.473753	1.03517	0.948353	0.594799	0.736616	0.779655	0.24521	0.0384545	0.063763	0.212761	1.6223	1.34653	0.935067
		17Networks_LH_DefaultC_PHC_3-lh	0.218381	0	0	0	0	0.29362	0.265636	0	0	0	0	0	0	0.102572	0	0	0	0	0	0	0	0	0	0	0	0	0	0	0	0	0.166907	-0.019059	0	0	0.014215	0.398875	0.390328	0.0794609	0.354466	0.31983	-0.142408	0	0	0	0.548477	0	0.124421
		17Networks_LH_DefaultC_PHC_4-lh	1.14073	0.488398	0.364489	0.0900456	0	1.81326	1.66453	1.10514	0.995801	1.3425	1.02897	0.903476	0.894259	1.19307	0	0.263381	0.537005	0.827964	0.120394	0	0	0.881921	0.0687884	0	0.287094	0	0.105857	0	0.635768	0.616072	0.588173	0.609855	0.424645	0	0.991215	1.29232	1.39729	0.730113	1.1128	1.16085	0.449854	0.104327	0.369674	0.414178	2.19518	2.18689	1.26808
		17Networks_LH_DefaultC_PHC_5-lh	0.917173	0.292248	0.427943	0.304326	0.835537	1.18004	1.12485	0.557685	0.429794	0.828353	0	0.474035	0.382594	0.834891	0	0	0.344655	0.409549	-0.0729561	0	-0.018134	0.410706	0.212167	0	0.22904	0.0293474	0.394998	0.503457	0.374275	0.252645	0.845008	0.654211	0.265454	0.482264	0.855228	1.09523	1.1919	0.725218	1.10719	1.06037	0.563791	0.420574	0.482604	0.595076	1.49311	1.76117	0.900938
		17Networks_LH_DefaultC_PHC_6-lh	0.979573	0.391673	0.511744	0.368378	0.725774	1.21301	1.14587	0.608445	0.524166	0.894807	0.487613	0.545356	0.420205	0.908809	0	0	0.380064	0.433843	0	0	0	0.405224	0.228166	0	0.234988	0	0.456709	0.558443	0.403911	0.264733	0.911929	0.697753	0.263706	0.470106	1.21087	1.21346	1.43262	0.816783	1.40303	1.26187	0.681864	0.494729	0.670487	0.726881	1.59456	2.06463	1.01227
		17Networks_LH_TempPar_1-lh	1.35606	1.09063	0.968109	0.841917	0.228155	0.408717	0.827698	0.74174	0.752298	0.811975	0.69346	1.17167	0.775388	1.18773	0.661518	0.640809	1.1886	0.906936	0.80299	0.551278	0.759387	1.06477	0.851243	0	0.948095	0.64339	0.682819	1.04659	1.01498	0.774354	1.04554	1.13382	0.737155	0.846982	0	1.02778	0.504329	0.964719	0	0.518521	0.348512	0.493363	0	0.228611	0.637611	0	0.746254
		17Networks_LH_TempPar_2-lh	1.15593	0.963557	0.851161	0.786829	0.128626	0.201254	0.66144	0.591415	0.544456	0.505867	0.582136	1.02882	0.650592	0.942504	0.538076	0.548023	1.10254	0.8595	0.730459	0.534565	0.72411	1.05912	0.812034	0.258126	0.913394	0.620518	0.660628	1.04028	1.03098	0.813977	1.05382	1.16018	0.81703	0.912396	0	0.762827	0.142421	0.8337	0	0	0.286507	0.492514	0	0.18875	0.303668	0	0.412945
		17Networks_LH_TempPar_3-lh	0.766554	0.643027	0.595619	0.569797	0.0119545	-0.0338686	0.409763	0.298478	0	0	0.405938	0.67445	0.393311	0.518057	0.255666	0.278641	0.788895	0.63581	0.475165	0.313973	0.558471	0.880726	0.580823	0.0851738	0.679104	0.480515	0.484681	0.862498	0.872709	0.732544	0.905566	1.02164	0.72994	0.848037	0	0	0	0.549026	0	0	0.0900513	0.335644	0	0.0184629	0.0169448	0	0
		17Networks_LH_TempPar_4-lh	0	0.303258	0.300244	0.311406	-0.159578	0	0.181458	0	0	0	0.198719	0	0.117612	0	0	0	0.461441	0.378686	0.152618	0	0.335552	0.66686	0.281461	0	0.410208	0	0.222816	0.580174	0.643433	0.526797	0.676291	0.792071	0.522981	0.64824	0	0	0	0.243421	0	0	0	0.0913889	0	0	-0.187586	0	0
		17Networks_LH_TempPar_5-lh	0	0	0	0	0	0	0	0	0	0	0	0	0	0	0	0	0	0	0	0	0	0	0	0	0	0	0	0	0	0	0	0	0	0	0	0	0	0	0	0	0	0	0	0	0	0	0
		17Networks_LH_TempPar_6-lh	0	0	0	0	0	0	0	0	0	0	0	0	0	0	0	0	0	0	0	0	0	0	0	0	0	0	0	0	0	0	0	0	0	0	0	0	0	0	0	0	0	0	0	0	0	0	0
		17Networks_LH_TempPar_7-lh	0	0	0	0	0	0	0	0	0	0	0	0	0	0	0	0	0	0	0	0	0	0	0	0	0	0	0	0	0	0	0	0.268674	0	0.12256	0	0	0	0	0	0	0	0	0	0	0	0	0
		17Networks_LH_TempPar_8-lh	0	0	0	0	-0.293644	0	-0.00960147	0	0	0	-0.00907312	0	0	0	0	0	0.045211	0.0941459	0	0	0.0753288	0.40844	0	0	0.0933264	0	0	0.317182	0.424887	0.378177	0.458714	0.57835	0.377009	0.517033	0	0	0	0	0	0	0	0	0	0	0	0	0
		17Networks_LH_TempPar_9-lh	0	0	0	0	0	0	0	0	0	0	0	0	0	0	0	0	0	0	0	0	0	0	0	0	0	0	0	0	0	0	0	0	0	0	0	0	0	0	0	0	0	0	0	0	0	0	0
		17Networks_LH_TempPar_10-lh	0	0	0	0	0	0	0	0	0	0	0	0	0	0	0	0	0	0	0	0	0	0	0	0	0	0	0	0	0	0	0	0	0	0	0	0	0	0	0	0	0	0	0	0	0	0	0
		17Networks_LH_TempPar_11-lh	0	0	0	0	0	0	0	0	0	0	0	0	0	0	0	0	0	0	0	0	0	0.259938	0	0	0	0	0	0	0	0	0	0	0.183005	0.335702	0	0	0	0	0	0	0	0	0	0	0	0	0
		17Networks_LH_TempPar_12-lh	0	0	0	0	0	0	0	0	0	0	0	0	0	0	0	0	0	0	0	0	0	0	0	0	0	0	0	0	0	0	0	0	0	0	0	0	0	0	0	0	0	0	0	0	0	0	0
		17Networks_LH_TempPar_13-lh	0	0	0	0	0	0	0	0	0	0	0	0	0	0	0	0	0	0	0	0	0	0	0	0	0	0	0	0	0	0	0	0	0	0	0	0	0	0	0	0	0	0	0	0	0	0	0
		17Networks_LH_TempPar_14-lh	0	0	0	0	0	0	0	0	0	0	0	0	0	0	0	0	0	0	0	0	0	0	0	0	0	0	0	0	0	0	0	0	0	-0.0149731	0	0	0	0	0	0	0	0	0	0	0	0	0
		17Networks_LH_TempPar_15-lh	0	0	0	0	0	0	0	0	0	0	0	0	0	0	0	0	0	0	0	0	0	0	0	0	0	0	0	0	0	0	0	0	0	0	0	0	0	0	0	0	0	0	0	0	0	0	0
		17Networks_LH_TempPar_16-lh	0	0	0	0	0	0	0	0	0	0	0	0	0	0	0	0	0	0	0	0	0	0	0	0	0	0	0	0	0	0	0	0	0	-0.138561	0	0	0	0	0	0	0	0	0	0	0	0	0
		17Networks_RH_VisCent_Striate_1-rh	0	0	0	0.787052	0	0	0	0	0	0	0	0	0	0	0	0	0.848847	0	0	0	0	0	0.717498	0	0.648075	0	0.722871	0.924505	0.591256	0	1.03814	0.84708	0.125691	0.370611	0	0.545334	0.208855	0.808672	0	0.561065	0.431178	0	0	0	0.11525	0	0
		17Networks_RH_VisCent_Striate_2-rh	0	0.755243	0.929618	0.853493	0	0	0.415248	0.386898	0	0.0625572	0	0	0.476718	0	0	0	0.874703	0.573328	0.497076	0	0	0	0.776548	0	0.72314	0	0.826033	0.996608	0.665988	0.225196	1.11166	0.951492	0.213575	0.435855	0	0	0.390219	0.902293	0.845672	0.65003	0.575293	0.81206	0.102006	0	0.217711	0	0.155793
		17Networks_RH_VisCent_Striate_3-rh	0.665998	0.596848	0.79084	0.715103	0	0	0	0	0	0	0	0	0	0	0	0	0.736718	0	0	0	0	0	0	0	0.539476	0	0.682807	0.862312	0.519577	0	0.984292	0.780185	0	0.252087	0	0.42753	0.146697	0.704055	0	0	0.378811	0	0	0.3866	-0.00724831	0	0
		17Networks_RH_VisCent_Striate_4-rh	0.690972	0.613984	0.815679	0.75827	0	0	0.2574	0	0	0	0	0.469625	0.300385	0	0	0	0.716671	0.404675	0.329572	0	0	0	0.639444	0	0.585241	0.104257	0.717463	0.886925	0.535494	0.121696	1.02451	0.821068	0.0733835	0.327702	0	0.477179	0.232115	0.776221	0.739362	0.545502	0.435093	0	-0.0289545	0	0.0556213	0	0.0494799
		17Networks_RH_VisCent_ExStr_1-rh	0	0	-0.0272211	0	0	0	0	0	0	0	0	0	0	0	0	0	0	0	0	0	0	0	0	0	0	0	0	0.0254914	0	0	0.157176	0.0532551	0	0	0	0	0	0	0	0	0	0	0	0	0	0	0
		17Networks_RH_VisCent_ExStr_2-rh	0	0	0	0	0	0	0	0	0	0	0	0	0	0	0	0	0	0	0	0	0	0	0	0	0	0	0	0	0	0	0.0067205	0	0	0	0	0	0	0	0	0	0	0	0	0	0	0	0
		17Networks_RH_VisCent_ExStr_3-rh	0	0	0	0	0	0	0	0	0	0	0	0	0	0	0	0	0	0	0	0	0	0	0	0	0	0	0	0	0	0	0	0	0	0	0	0	0	0	0	0	0	0	0	0	0	0	0
		17Networks_RH_VisCent_ExStr_4-rh	0	0	0	0	0	0	0	0	0	0	0	0	0	0	0	0	0	0	0	0	0	0	0	0	0	0	0	0	0	0	0.186303	0	0	0	0	0	0	0	0	0	0	0	0	0	0	0	0
		17Networks_RH_VisCent_ExStr_5-rh	0	0	0.0681532	0	0	0	0	0	0	0	0	0	0	0	0	0	0	0	0	0	0	0	0	0	0	0	0	0.125654	0	0	0.261908	0.0649995	0	0	0	0	0	0.0805865	0	0	0	0	0	0	0	0	0
		17Networks_RH_VisCent_ExStr_6-rh	0	0	-0.110774	0	0	0	0	0	0	0	0	0	0	0	0	0	0	0	0	0	0	0	0	0	0	0	0	0	0	0	0.133397	0	0	0	0	0	0	0	0	0	0	0	0	0	0	0	0
		17Networks_RH_VisCent_ExStr_7-rh	0	0	0.467616	0	0	0	0	0	0	0	0	0	0	0	0	0	0	0	0	0	0	0	0	0	0	0	0	0.504299	0	0	0.602272	0.445034	0	0	0	0	0	0.419828	0	0	0	0	0	0	0	0	0
		17Networks_RH_VisCent_ExStr_8-rh	0	0	0	0	0	0	0	0	0	0	0	0	0	0	0	0	0	0	0	0	0	0	0	0	0	0	0	0	0	0	0.332721	0	0	0	0	0	0	0	0	0	0	0	0	0	0	0	0
		17Networks_RH_VisCent_ExStr_9-rh	0	0	0	0	0	0	0	0	0	0	0	0	0	0	0	0	0	0	0	0	0	0	0	0	0	0	0	0	0	0	0.166816	0	0	0	0	0	0	-0.00292295	0	0	0	0	0	0	0	0	0
		17Networks_RH_VisCent_ExStr_10-rh	0	0.364829	0.535966	0.410197	0	0	0	0	0	0	0	0	0	0	0	0	0.479215	0	0	0	0	0	0.331867	0	0.335683	0	0.37528	0.595281	0	0	0.68474	0.563509	0	0	0	0	0	0.497889	0	0	0.128814	0.295088	0	0	0	0	0
		17Networks_RH_VisCent_ExStr_11-rh	0	0	0	0	0	0	0	0	0	0	0	0	0	0	0	0	0	0	0	0	0	0	0	0	0	0	0.408328	0.627378	0	0	0.729533	0.556958	0	0	0	0	0	0.531636	0	0	0	0	0	0	0	0	0
		17Networks_RH_VisCent_ExStr_12-rh	0	0	0	0	0	0	0	0	0	0	0	0	0	0	0	0	0	0	0	0	0	0	0	0	0.236631	0	0	0	0	0	0	0.442971	0	0	0	0	0	0	0	0	0	0	0	0	0	0	0
		17Networks_RH_VisCent_ExStr_13-rh	0	0	0.496214	0	0	0	0	0	0	0	0	0	0	0	0	0	0	0	0	0	0	0	0	0	0	0	0	0.533645	0	0	0.641493	0	0	0	0	0	0	0.43735	0	0	0	0	0	0	0	0	0
		17Networks_RH_VisCent_ExStr_14-rh	0	0	0	0	0	0	0	0	0	0	0	0	0	0	0	0	0	0	0	0	0	0	0	0	0	0	0	0	0	0	0.562664	0	0	0	0	0	0	0	0	0	0	0	0	0	0	0	0
		17Networks_RH_VisCent_ExStr_15-rh	0	0	0	0	0	0	0	0	0	0	0	0	0	0	0	0	0	0	0	0	0	0	0	0	0	0	0	0	0	0	0	0	0	0	0	0	0	0	0	0	0	0	0	0	0	0	0
		17Networks_RH_VisCent_ExStr_16-rh	0	0	0.643642	0	0	0	0	0	0	0	0	0	0	0	0	0	0	0	0	0	0	0	0	0	0	0	0.483823	0.670125	0	0	0.777205	0.602525	0	0.108603	0	0	0	0.556527	0	0	0	0	0	0	0	0	0
		17Networks_RH_VisCent_ExStr_17-rh	0	0	0	0	0	0	0	0	0	0	0	0	0	0	0	0	0	0	0	0	0	0	0	0	0	0	0	0.35193	0	0	0	0.317875	0	0	0	0	0	0	0	0.216356	0	0	0	0	0	0	0
		17Networks_RH_VisCent_ExStr_18-rh	0	0.399572	0.577363	0	0	0	0	0	0	0	0	0	0	0	0	0	0	0	0	0	0	0	0	0	0	0	0.420541	0.637258	0	0	0.727145	0.567407	0	0.0715647	0	0	0	0.496783	0	0	0	0	0	0	0	0	0
		17Networks_RH_VisCent_ExStr_19-rh	0	0	0	0	0	0	0	0	0	0	0	0	0	0	0	0	0	0	0	0	0	0	0	0	0	0	0	0	0	0	0	0	0	0	0	0	0	0	0	0	0	0	0	0	0	0	0
		17Networks_RH_VisCent_ExStr_20-rh	0	0.43349	0.626661	0	0	0	0	0	0	0	0	0	0	0	0	0	0	0	0	0	0	0	0	0	0	0	0.432239	0.673504	0	0	0.749934	0.608078	0	0.127197	0	0.238723	0	0.539438	0	0	0.187953	0.357818	0	0	0	0	0
		17Networks_RH_VisCent_ExStr_21-rh	0	0	0.547095	0	0	0	0	0	0	0	0	0	0	0	0	0	0	0	0	0	0	0	0	0	0	0	0	0.601862	0	0	0.694863	0.517692	0	0	0	0	0	0.467155	0	0	0	0.329092	0	0	0	0	0
		17Networks_RH_VisCent_ExStr_22-rh	0	0	0.404549	0	0	0	0	0	0	0	0	0	0	0	0	0	0	0	0	0	0	0	0	0	0	0	0.223077	0.469092	0	0	0.589813	0.447389	0	0	0	0	0	0	0	0	0	0	0	0	0	0	0
		17Networks_RH_VisCent_ExStr_23-rh	0.843582	0.752222	0.962899	0.858943	0	0	0.398861	0	0	0	0	0.623596	0	0	0	0	0.88308	0.561731	0.50775	0	0	0	0.79723	0	0.740082	0	0.818855	1.03047	0.714059	0	1.1447	0.9649	0	0.454602	0	0.568993	0.302867	0.890344	0	0.686795	0.534695	0	0.0137258	0	0.182778	0	0
		17Networks_RH_VisCent_ExStr_24-rh	0.578216	0.508396	0.704907	0.604746	0	0	0	0	0	0	0	0	0	0	0	0	0.636224	0	0	0	0	0	0	0	0	0	0	0.77716	0	0	0.901213	0.738407	0	0.217958	0	0.312093	0.0108183	0.641718	0	0	0	0.509473	-0.204661	0	0	0	0
		17Networks_RH_VisCent_ExStr_25-rh	0	0	0	0	0	0	0	0	0	0	0	0	0	0	0	0	0	0	0	0	0	0	0	0	0	0	0	0	0	0	0	0	0	0	0	0	0	0	0	0	0	0	0	0	0	0	0
		17Networks_RH_VisCent_ExStr_26-rh	0.663791	0.587558	0.803139	0.713102	0	0	0.237896	0	0	0	0	0.44105	0	0	0	0	0.700931	0.364781	0.304271	0	0	0	0.614342	0	0.560711	0	0.67954	0.883315	0.528981	0	0.99497	0.817916	0	0.31208	0	0.474975	0.149081	0.752767	0	0	0.416224	0	-0.119565	0	0.0187992	0	0
		17Networks_RH_VisCent_ExStr_27-rh	0.9687	0.892788	1.09767	1.02119	0	0.155584	0.557063	0.493468	0	0	0	0.760288	0.594003	0.609501	0.394767	0.495029	1.01447	0.695801	0.635025	0.530834	0	0.59515	0.940564	0	0.883722	0	1.00139	1.20533	0.882527	0	1.32543	1.15164	0.409072	0.63557	-0.0188205	0.734033	0.476123	1.05376	0	0.844659	0.707568	0	0.203859	0	0.342873	0	0.266986
		17Networks_RH_VisCent_ExStr_28-rh	0.643386	0.556838	0.794284	0.706219	0	0	0.193029	0	0	0	0	0.393468	0.192813	0.270491	0	0	0.656794	0	0.276961	0	0	0	0.581233	0	0.534199	0	0.66545	0	0.513963	0	0.998094	0.800592	0	0.275526	0	0.510407	0.200553	0.763119	0	0	0	0	-0.0683185	0	0.0636346	0	0
		17Networks_RH_VisCent_ExStr_29-rh	0	0	0	0	0	0	0	0	0	0	0	0	0	0	0	0	0	0	0	0	0	0	0	0	0	0	0	0	0	0	0.469174	0.308343	0	0	0	0	0	0	0	0	0	0	0	0	0	0	0
		17Networks_RH_VisCent_ExStr_30-rh	1.02371	0.941266	1.14949	1.06967	0	0.193377	0.606584	0.506046	0	0	0	0.811993	0.593035	0.682984	0.415445	0.49399	1.0603	0.728787	0.663504	0.542158	0	0.621483	0.979312	0	0.914394	0.457921	1.04997	1.24632	0.908008	0	1.39594	1.19938	0.44321	0.71208	0	0.846126	0.554357	1.10869	0	0.928821	0.779351	0	0.283289	0	0.426115	0.0106845	0
		17Networks_RH_VisCent_ExStr_31-rh	0	0.262722	0.486542	0.379467	0	0	0	0	0	0	0	0	0	0	0	0	0.398975	0	0	0	0	0	0.30822	0	0.305678	0	0	0	0	0	0	0.58008	0	0.0776238	0	0.0807813	0	0.455913	0	0	0.0693894	0.284159	0	0	0	0	0
		17Networks_RH_VisCent_ExStr_32-rh	0.737416	0.710312	0.930472	0.825205	0	0	0.38524	0	0	0	0	0.571402	0.44367	0.422895	0	0	0.82826	0	0.457691	0	0	0	0.760495	0	0.717221	0	0.825862	1.04257	0	0	1.17489	1.01329	0	0.50822	0	0.550154	0.285028	0.864213	0	0.675761	0.528615	0.755665	0.0704279	0	0.165891	0	0.0947563
		17Networks_RH_VisCent_ExStr_33-rh	0	0	0.131677	0.0114994	0	0	0	0	0	0	0	0	0	0	0	0	0	0	0	0	0	0	0	0	0	0	-0.0164851	0.200069	0	0	0.349744	0.195764	0	0	0	0	0	0.036082	0	0	0	-0.136207	0	0	0	0	0
		17Networks_RH_VisCent_ExStr_34-rh	0.61971	0.590348	0.807629	0.702238	0	0	0.328239	0	0	0	0	0.459156	0	0	0	0	0.692729	0.475007	0.336171	0	0	0	0.609057	0	0.586727	0	0.669589	0.894611	0	0	1.036	0.884478	0	0.513441	0	0.389372	0.122788	0.741263	0	0.575172	0.414479	0.581057	-0.0530207	0.421805	0.0183669	0	0
		17Networks_RH_VisCent_ExStr_35-rh	0.952017	0.927857	1.1256	1.03343	0.218982	0	0.637661	0.543881	0.243499	0.167691	0.52477	0.787706	0.669896	0.622919	0.424308	0.537921	1.04123	0.803601	0.670184	0.614813	0	0.75483	0.942135	0	0.930026	0.538588	1.00514	1.23871	0.933094	0.604017	1.3811	1.21464	0.61051	0.844576	0	0.727835	0.467898	1.05908	1.10485	0.909339	0.770656	0.914686	0.276169	0.760647	0.343152	-0.0492508	0.260454
		17Networks_RH_VisPeri_StriCal_1-rh	0	0	0	0	0	0	0	0	0	0	0	0	0	0	0	0	0	0	0	0	0	0	0	0	0	0	0	0.17453	0	0	0.345131	0	0	0	0	0	0	0	0	0	0	0	0	0	0	0	0
		17Networks_RH_VisPeri_StriCal_2-rh	0	0	0.0250498	0	0	0	0	0	0	0	0	0	0	0	0	0	0	0	0	0	0	0	0	0	0	0	0	0.078851	0	0	0.198699	0	0	0	0	0	0	0.0270562	0	0	0	0	0	0	0	0	0
		17Networks_RH_VisPeri_StriCal_3-rh	0	0.55476	0.749023	0.649615	0	0	0.274056	0.215654	0	0	0	0.418963	0	0.358928	0	0	0.668026	0	0	0	0	0	0.576722	0	0.534219	0	0.63227	0.809027	0.499773	0	0.95442	0.784403	0.0478465	0.282801	0	0.628467	0	0	0.804199	0.638137	0.467403	0.616582	-0.012969	0	0.140018	0	0.0851138
		17Networks_RH_VisPeri_StriCal_4-rh	0	0	1.00815	0.962226	0	0	0	0	0	0	0	0	0	0	0	0	0	0	0	0	0	0	0	0	0	0	0.925668	1.12563	0	0	1.27875	1.12015	0	0	0	0.849022	0.64342	1.03911	0	0	0	0	0.366084	0.774755	0.480572	0	0.409969
		17Networks_RH_VisPeri_StriCal_5-rh	0.659943	0.560887	0.74459	0.682343	0	0	0	0	0	0	0	0	0	0.379046	0	0	0.674539	0	0	0	0	0	0.580708	0	0.564474	0	0.676175	0.8624	0.529718	0	1.00173	0.817725	0	0	0	0.646791	0	0.787738	0	0	0	0.605933	0.108549	0	0	0	0.171643
		17Networks_RH_VisPeri_StriCal_6-rh	0	0.179413	0.408614	0	0	0	0	0	0	0	0	0	0	0	0	0	0.281055	0	0	0	0	0	0.199832	0	0	0	0.271413	0.488328	0.148911	0	0.677547	0.440218	0	0	0	0	0	0.442344	0	0	0	0	0	0	0	0	0
		17Networks_RH_VisPeri_ExStrInf_1-rh	0	0	0	0	0	0	0	0	0	0	0	0	0	0	0	0	0	0	0	0	0	0	0	0	0	0	0	0	0	0	0.0241713	0	0	0	0	0	0	0	0	0	0	0	0	0	0	0	0
		17Networks_RH_VisPeri_ExStrInf_2-rh	0	0	0	0	0	0	0	0	0	0	0	0	0	0	0	0	0	0	0	0	0	0	0	0	0	0	0	0	0	0	0	0	0	0	0	0	0	0	0	0	0	0	0	0	0	0	0
		17Networks_RH_VisPeri_ExStrInf_3-rh	0	0	-0.129172	0	0	0	0	0	0	0	0	0	0	0	0	0	0	0	0	0	0	0	0	0	0	0	0	-0.0680483	0	0	0.0920438	-0.104947	0	0	0	0	0	-0.11084	0	0	0	0	0	0	0	0	0
		17Networks_RH_VisPeri_ExStrInf_4-rh	0	0	0	0	0	0	0	0	0	0	0	0	0	0	0	0	0	0	0	0	0	0	0	0	0	0	0	0	0	0	0	0	0	0	0	0	0	0	0	0	0	0	0	0	0	0	0
		17Networks_RH_VisPeri_ExStrInf_5-rh	0	0	-0.0427945	0	0	0	0	0	0	0	0	0	0	0	0	0	0	0	0	0	0	0	0	0	0	0	0	0.014967	0	0	0.170482	0.00264881	0	0	0	0	0	-0.0331917	0	0	0	0	0	0	0	0	0
		17Networks_RH_VisPeri_ExStrInf_6-rh	0	0	0	0	0	0	0	0	0	0	0	0	0	0	0	0	0	0	0	0	0	0	0	0	0	0	0	0.0639717	0	0	0.202703	0.0108357	0	0	0	0	0	0.00763758	0	0	0	0	0	0	0	0	0
		17Networks_RH_VisPeri_ExStrInf_7-rh	0	0.0719102	0.288969	0.195754	0	0	0	0	0	0	0	0	0	0	0	0	0	0	0	0	0	0	0	0	0.0386657	0	0	0.330949	-0.010388	0	0.512594	0.30893	0	0	0	0	0	0.336762	0	0	0	0.157937	0	0	0	0	0
		17Networks_RH_VisPeri_ExStrInf_8-rh	0.273718	0.0575516	0.320691	0.220516	0	0	0	0	0	0	0	0	0	0	0	0	0.168824	0	0	0	0	0	0.129011	0	0.116282	0	0.214279	0.402001	0	0	0.563931	0.40625	0	0	0	0	0	0.358299	0	0	0	0	0	0	0	0	0
		17Networks_RH_VisPeri_ExStrInf_9-rh	0	0	0	0	0	0	0	0	0	0	0	0	0	0	0	0	0	0	0	0	0	0	0	0	0	0	0	0.00584794	0	0	0.149419	-0.0397408	0	0	0	0	0	0	0	0	0	0	0	0	0	0	0
		17Networks_RH_VisPeri_ExStrInf_10-rh	0	0	0	0	0	0	0	0	0	0	0	0	0	0	0	0	0	0	0	0	0	0	0	0	0	0	0	0	0	0	0	0	0	0	0	0	0	0	0	0	0	0	0	0	0	0	0
		17Networks_RH_VisPeri_ExStrInf_11-rh	0	0.300068	0.462193	0	0	0	0	0	0	0	0	0	0	0	0	0	0	0	0	0	0	0	0	0	0	0	0	0.594571	0	0	0.795869	0.589447	0	0	0	0.55509	0	0.556937	0.670369	0.556174	0.330419	0.416736	0	0.341988	0	0	0
		17Networks_RH_VisPeri_ExStrInf_12-rh	0	0	0.293933	0	0	0	0	0	0	0	0	0	0	0	0	0	0	0	0	0	0	0	0	0	0	0	0	0.448631	0	0	0.644297	0.483971	0	0	0	0	0	0	0	0	0	0.2527	0	0	0	0	0
		17Networks_RH_VisPeri_ExStrSup_1-rh	0	0.379023	0.618633	0	0	0	0.0208069	-0.0306431	0	0	0	0	0	0	0	0	0.498653	0	0	0	0	0	0	0	0.373002	0	0	0	0	0	0.85737	0.650543	0	0	0	0	0.0877089	0	0	0.423941	0	0	0	0	-0.0693221	0	0
		17Networks_RH_VisPeri_ExStrSup_2-rh	0.652178	0.557719	0.746914	0.733393	0	0	0	0	0	0	0	0.439379	0.271176	0.343153	0	0	0.68448	0	0	0	0	0.212736	0.633735	0	0	0	0.727733	0.913715	0	0.0801875	1.07671	0.90265	0.109054	0	0	0.547407	0.398219	0.776473	0	0.659069	0.532235	0.664307	0.166981	0.559093	0.130791	0	0
		17Networks_RH_VisPeri_ExStrSup_3-rh	0.168543	0.068248	0.304699	0.155817	0	0	0	0	0	0	0	0	0	0	0	0	0.17963	0	0	0	0	0	0.108304	0	0.0427798	0	0.171806	0.345032	0	0	0.494695	0.319474	0	0	0	0	0	0.267594	0	0	0	0.0389635	0	0	0	0	0
		17Networks_RH_VisPeri_ExStrSup_4-rh	0.787284	0.674821	0.922045	0.800856	0	0	0.333321	0	-0.00345774	0	0	0.488543	0.339296	0.426525	0.136611	0.242275	0.795512	0.44915	0.384066	0	0	0	0.702559	0	0.660487	0	0.777184	0.994817	0.640795	0	1.15477	0.957193	0	0.446942	0	0	0	0.92207	0.929388	0.784478	0	0.751964	0	0	0.280103	0	0.200135
		17Networks_RH_VisPeri_ExStrSup_5-rh	0.544016	0.448365	0.657493	0.598397	0	0	0.198902	0	0	0	0	0.318961	0.161844	0	0	0.0501741	0.574292	0.256285	0.213297	0.106718	0	0.16571	0.509518	0	0.478649	0	0.582577	0.785057	0.480423	0	0.943686	0.773332	0.0165016	0.325892	0	0.437662	0.201367	0.659855	0.698001	0.556809	0.395307	0.490987	-0.0481537	0.379006	0.0316128	0	-0.0245188
		17Networks_RH_VisPeri_ExStrSup_6-rh	0.78575	0.709379	0.934939	0.833117	0	0.00315635	0.385387	0	0	0.0513044	0	0.558787	0.392639	0.445442	0.169754	0.261662	0.82875	0.501671	0.440453	0.298545	0	0.390721	0.730503	0	0.707447	0	0.819155	1.01593	0.697891	0.239536	1.18646	1.00768	0.24298	0.510613	0	0.65337	0.399034	0.891487	0.923462	0.751921	0.59613	0.76272	0.125676	0	0.241648	0	0.149524
		17Networks_RH_VisPeri_ExStrSup_7-rh	0.669817	0.604154	0.814988	0.718714	0	0	0	0	0	0	0	0.430884	0.275824	0.334048	0	0	0.698865	0.363551	0	0	0	0	0.615976	0	0.565443	0	0.703883	0.909054	0.570152	0.121205	1.03617	0.862184	0.145719	0.37458	0	0.609357	0.378314	0.793321	0.849356	0	0	0.630163	0	0	0.190637	0	0.113319
		17Networks_RH_VisPeri_ExStrSup_8-rh	0.597658	0.551906	0.760977	0.671391	0	0	0.223783	0.148665	0	0	0	0.365804	0.230008	0	-0.00478597	0.116809	0.660399	0.369429	0.27345	0.155754	0	0.270707	0.555527	0	0.561715	0	0.658277	0.850005	0.548276	0.11607	1.01046	0.855367	0.172354	0.423667	0	0.44399	0.208901	0.709133	0	0.617106	0.439872	0.558542	0	0.408821	0.0887355	0	-0.0410648
		17Networks_RH_VisPeri_ExStrSup_9-rh	1.12104	1.06473	1.28213	1.19111	0.286358	0.354337	0.732149	0.667322	0.377879	0.383211	0.598033	0.933089	0.789969	0.777378	0.536074	0.655541	1.17164	0.900561	0.817674	0.73324	0	0.826854	1.09602	0	1.06844	0.632061	1.17468	1.3867	1.07062	0	1.54081	1.35503	0.647159	0.896974	0.222097	0.933533	0.684692	1.23557	1.26588	1.07322	0.934296	1.10457	0.464221	0.993945	0.557885	0.124112	0.481253
		17Networks_RH_VisPeri_ExStrSup_10-rh	1.22443	1.18656	1.39387	1.30478	0.4047	0.482652	0.876115	0.800686	0.519379	0.495356	0.719746	1.03402	0.914726	0.885693	0.6642	0.774308	1.30686	1.00098	0.936732	0.822401	0	0.935277	1.23014	0	1.20088	0.754061	1.29119	1.50454	1.19677	0.792856	1.65381	1.48431	0.773778	1.03695	0.35618	1.05799	0.808242	1.35291	1.40596	1.23345	1.05463	1.1963	0.611394	1.05478	0.682077	0.280014	0.589936
		17Networks_RH_VisPeri_ExStrSup_11-rh	1.1021	1.08533	1.29481	1.19586	0.396064	0.41013	0.78181	0.700448	0.409463	0.321983	0.691314	0.931727	0.815021	0.757912	0.565169	0.681352	1.1994	0.921328	0.845039	0.726512	0	0.883893	1.1245	0	1.09706	0.664461	1.17582	1.39336	1.10233	0.73137	1.53124	1.38091	0.757184	0.997032	0.183615	0.894713	0.61002	1.233	1.30811	1.11743	0.933777	1.07353	0.467477	0.90437	0.540811	0.131525	0.420353
		17Networks_RH_SomMotA_1-rh	0	0	0	0	0	0	0	0	0	0	0	0	0	0	0	0	0	0	0	0	0	0	0	0	0	0	0	0	0	0	0	0	0	0	0	0	0	0	0	0	0	0	0	0	0	0	0
		17Networks_RH_SomMotA_2-rh	0	0	0	0	0	0	0	0	0	0	0	0	0	0	0	0	0	0	0	0	0	0	0	0	0	0	0	0	0	0	0	0	0	0	0	0	0	0	0	0	0	0	0	0	0	0	0
		17Networks_RH_SomMotA_3-rh	0	0	0	0	0	0	0	0	0	0	0	0	0	0	0	0	0	0	0	0	0	0	0	0	0	0	0	0	0	0	0	0	0	0	0	0	0	0	0	0	0	0	0	0	0	0	0
		17Networks_RH_SomMotA_4-rh	0	0	0	0	0	0	0	0	0	0	0	0	0	0	0	0	0	0	0	0	0	0	0	0	0	0	0	0	0	0	0	0	0	0	0	0	0	0	0	0	0	0	0	0	0	0	0
		17Networks_RH_SomMotA_5-rh	0	0	0	0	0	0	0	0	0	0	0	0	0	0	0	0	0	0	0	0	0	0	0	0	0	0	0	0	0	0	0	0	0	0	0	0	0	0	0	0	0	0	0	0	0	0	0
		17Networks_RH_SomMotA_6-rh	0	0	0	0	0	0	0	0	0	0	0	0	0	0	0	0	0	0	0	0	0	0	0	0	0	0	0	0	0	0	0	0	0	0	0	0	0	0	0	0	0	0	0	0	0	0	0
		17Networks_RH_SomMotA_7-rh	0	0	0	0	0	0	0	0	0	0	0	0	0	0	0	0	0	0	0	0	0	0	0	0	0	0	0	0	0	0	0	0	0	0	0	0	0	0	0	0	0	0	0	0	0	0	0
		17Networks_RH_SomMotA_8-rh	0	0	0	0	0	0	0	0	0	0	0	0	0	0	0	0	0	0	0	0	0	0	0	0	0	0	0	0	0	0	0	0	0	0	0	0	0	0	0	0	0	0	0	0	0	0	0
		17Networks_RH_SomMotA_9-rh	0	0	0	0	0	0	0	0	0	0	0	0	0	0	0	0	0	0	0	0	0	0	0	0	0	0	0	0	0	0	0	0	0	0	0	0	0	0	0	0	0	0	0	0	0	0	0
		17Networks_RH_SomMotA_10-rh	0	0	0	0	0	0	0	0	0	0	0	0	0	0	0	0	0	0	0	0	0	0	0	0	0	0	0	0	0	0	0	0	0	0	0	0	0	0	0	0	0	0	0	0	0	0	0
		17Networks_RH_SomMotA_11-rh	0	0	0	0	0	0	0	0	0	0	0	0	0	0	0	0	0	0	0	0	0	0	0	0	0	0	0	0	0	0	0	0	0	0	0	0	0	0	0	0	0	0	0	0	0	0	0
		17Networks_RH_SomMotA_12-rh	0	0	0	0	0	0	0	0	0	0	0	0	0	0	0	0	0	0	0	0	0	0	0	0	0	0	0	0	0	0	0	0	0	0	0	0	0	0	0	0	0	0	0	0	0	0	0
		17Networks_RH_SomMotA_13-rh	0	0	0	0	0	0	0	0	0	0	0	0	0	0	0	0	0	0	0	0	0	0	0	0	0	0	0	0	0	0	0	0	0	0	0	0	0	0	0	0	0	0	0	0	0	0	0
		17Networks_RH_SomMotA_14-rh	0	0	0	0	0	0	0	0	0	0	0	0	0	0	0	0	0	0	0	0	0	0	0	0	0	0	0	0	0	0	0	0	0	0	0	0	0	0	0	0	0	0	0	0	0	0	0
		17Networks_RH_SomMotA_15-rh	0	0	0	0	0	0	0	0	0	0	0	0	0	0	0	0	0	0	0	0	0	0	0	0	0	0	0	0	0	0	0	0	0	0	0	0	0	0	0	0	0	0	0	0	0	0	0
		17Networks_RH_SomMotA_16-rh	0	0	0	0	0	0	0	0	0	0	0	0	0	0	0	0	0	0	0	0	0	0	0	0	0	0	0	0	0	0	0	0	0	0	0	0	0	0	0	0	0	0	0	0	0	0	0
		17Networks_RH_SomMotA_17-rh	0	0	0	0	0	0	0	0	0	0	0	0	0	0	0	0	0	0	0	0	0	0	0	0	0	0	0	0	0	0	0	0	0	0	0	0	0	0	0	0	0	0	0	0	0	0	0
		17Networks_RH_SomMotA_18-rh	0	0	0	0	0	0	0	0	0	0	0	0	0	0	0	0	0	0	0	0	0	0	0	0	0	0	0	0	0	0	0	0	0	0	0	0	0	0	0	0	0	0	0	0	0	0	0
		17Networks_RH_SomMotA_19-rh	0	0	0	0	0	0	0	0	0	0	0	0	0	0	0	0	0	0	0	0	0	0	0	0	0	0	0	0	0	0	0	0	0	0	0	0	0	0	0	0	0	0	0	0	0	0	0
		17Networks_RH_SomMotA_20-rh	0	0	0	0	0	0	0	0	0	0	0	0	0	0	0	0	0	0	0	0	0	0	0	0	0	0	0	0	0	0	0	0	0	0	0	0	0	0	0	0	0	0	0	0	0	0	0
		17Networks_RH_SomMotA_21-rh	0	0	0	0	0	0	0	0	0	0	0	0	0	0	0	0	0	0	0	0	0	0	0	0	0	0	0	0	0	0	0	0	0	0	0	0	0	0	0	0	0	0	0	0	0	0	0
		17Networks_RH_SomMotA_22-rh	0	0	0	0	0	0	0	0	0	0	0	0	0	0	0	0	0	0	0	0	0	0	0	0	0	0	0	0	0	0	0	0	0	0	0	0	0	0	0	0	0	0	0	0	0	0	0
		17Networks_RH_SomMotA_23-rh	0	0	0	0	0	0	0	0	0	0	0	0	0	0	0	0	0	0	0	0	0	0	0	0	0	0	0	0	0	0	0	0	0	0	0	0	0	0	0	0	0	0	0	0	0	0	0
		17Networks_RH_SomMotA_24-rh	0	0	0	0	0	0	0	0	0	0	0	0	0	0	0	0	0	0	0	0	0	0	0	0	0	0	0	0	0	0	0	0	0	0	0	0	0	0	0	0	0	0	0	0	0	0	0
		17Networks_RH_SomMotA_25-rh	0	0	0	0	0	0	0	0	0	0	0	0	0	0	0	0	0	0	0	0	0	0	0	0	0	0	0	0	0	0	0	0	0	0	0	0	0	0	0	0	0	0	0	0	0	0	0
		17Networks_RH_SomMotA_26-rh	0	0	0	0	0	0	0	0	0	0	0	0	0	0	0	0	0	0	0	0	0	0	0	0	0	0	0	0	0	0	0	0	0	0	0	0	0	0	0	0	0	0	0	0	0	0	0
		17Networks_RH_SomMotA_27-rh	0	0	0	0	0	0	0	0	0	0	0	0	0	0	0	0	0	0	0	0	0	0	0	0	0	0	0	0	0	0	0	0	0	0	0	0	0	0	0	0	0	0	0	0	0	0	0
		17Networks_RH_SomMotA_28-rh	0	0	0	0	0	0	0	0	0	0	0	0	0	0	0	0	0	0	0	0	0	0	0	0	0	0	0	0	0	0	0	0	0	0	0	0	0	0	0	0	0	0	0	0	0	0	0
		17Networks_RH_SomMotA_29-rh	0	0	0	0	0	0	0	0	0	0	0	0	0	0	0	0	0	0	0	0	0	0	0	0	0	0	0	0	0	0	0	0	0	0	0	0	0	0	0	0	0	0	0	0	0	0	0
		17Networks_RH_SomMotA_30-rh	0	0	0	0	0	0	0	0	0	0	0	0	0	0	0	0	0	0	0	0	0	0	0	0	0	0	0	0	0	0	0	0	0	0	0	0	0	0	0	0	0	0	0	0	0	0	0
		17Networks_RH_SomMotA_31-rh	0	0	0	0	0	0	0	0	0	0	0	0	0	0	0	0	0	0	0	0	0	0	0	0	0	0	0	0	0	0	0	0	0	0	0	0	0	0	0	0	0	0	0	0	0	0	0
		17Networks_RH_SomMotA_32-rh	0	0	0	0	0	0	0	0	0	0	0	0	0	0	0	0	0	0	0	0	0	0	0	0	0	0	0	0	0	0	0	0	0	0	0	0	0	0	0	0	0	0	0	0	0	0	0
		17Networks_RH_SomMotA_33-rh	0	0	0	0	0	0	0	0	0	0	0	0	0	0	0	0	0	0	0	0	0	0	0	0	0	0	0	0	0	0	0	0	0	0	0	0	0	0	0	0	0	0	0	0	0	0	0
		17Networks_RH_SomMotA_34-rh	0	0	0	0	0	0	0	0	0	0	0	0	0	0	0	0	0	0	0	0	0	0	0	0	0	0	0	0	0	0	0	0	0	0	0	0	0	0	0	0	0	0	0	0	0	0	0
		17Networks_RH_SomMotA_35-rh	0	0	0	0	0	0	0	0	0	0	0	0	0	0	0	0	0	0	0	0	0	0	0	0	0	0	0	0	0	0	0	0	0	0	0	0	0	0	0	0	0	0	0	0	0	0	0
		17Networks_RH_SomMotA_36-rh	0	0	0	0	0	0	0	0	0	0	0	0	0	0	0	0	0	0	0	0	0	0	0	0	0	0	0	0	0	0	0	0	0	0	0	0	0	0	0	0	0	0	0	0	0	0	0
		17Networks_RH_SomMotA_37-rh	0	0	0	0	0	0	0	0	0	0	0	0	0	0	0	0	0	0	0	0	0	0	0	0	0	0	0	0	0	0	0	0	0	0	0	0	0	0	0	0	0	0	0	0	0	0	0
		17Networks_RH_SomMotA_38-rh	0	0	0	0	0	0	0	0	0	0	0	0	0	0	0	0	0	0	0	0	0	0	0	0	0	0	0	0	0	0	0	0	0	0	0	0	0	0	0	0	0	0	0	0	0	0	0
		17Networks_RH_SomMotA_39-rh	0	0	0	0	0	0	0	0	0	0	0	0	0	0	0	0	0	0	0	0	0	0	0	0	0	0	0	0	0	0	0	0	0	0	0	0	0	0	0	0	0	0	0	0	0	0	0
		17Networks_RH_SomMotA_40-rh	0	0	0	0	0	0	0	0	0	0	0	0	0	0	0	0	0	0	0	0	0	0	0	0	0	0	0	0	0	0	0	0	0	0	0	0	0	0	0	0	0	0	0	0	0	0	0
		17Networks_RH_SomMotA_41-rh	0	0	0	0	0	0	0	0	0	0	0	0	0	0	0	0	0	0	0	0	0	0	0	0	0	0	0	0	0	0	0	0	0	0	0	0	0	0	0	0	0	0	0	0	0	0	0
		17Networks_RH_SomMotA_42-rh	0	0	0	0	0	0	0	0	0	0	0	0	0	0	0	0	0	0	0	0	0	0	0	0	0	0	0	0	0	0	0	0	0	0	0	0	0	0	0	0	0	0	0	0	0	0	0
		17Networks_RH_SomMotA_43-rh	0	0	0	0	0	0	0	0	0	0	0	0	0	0	0	0	0	0	0	0	0	0	0	0	0	0	0	0	0	0	0	0	0	0	0	0	0	0	0	0	0	0	0	0	0	0	0
		17Networks_RH_SomMotA_44-rh	0	0	0	0	0	0	0	0	0	0	0	0	0	0	0	0	0	0	0	0	0	0	0	0	0	0	0	0	0	0	0	0	0	0	0	0	0	0	0	0	0	0	0	0	0	0	0
		17Networks_RH_SomMotA_45-rh	0	0	0	0	0	0	0	0	0	0	0	0	0	0	0	0	0	0	0	0	0	0	0	0	0	0	0	0	0	0	0	0	0	0	0	0	0	0	0	0	0	0	0	0	0	0	0
		17Networks_RH_SomMotA_46-rh	0	0	0	0	0	0	0	0	0	0	0	0	0	0	0	0	0	0	0	0	0	0	0	0	0	0	0	0	0	0	0	0	0	0	0	0	0	0	0	0	0	0	0	0	0	0	0
		17Networks_RH_SomMotA_47-rh	0	0	0	0	0	0	0	0	0	0	0	0	0	0	0	0	0	0	0	0	0	0	0	0	0	0	0	0	0	0	0	0	0	0	0	0	0	0	0	0	0	0	0	0	0	0	0
		17Networks_RH_SomMotA_48-rh	0	0	0	0	0	0	0	0	0	0	0	0	0	0	0	0	0	0	0	0	0	0	0	0	0	0	0	0	0	0	0	0	0	0	0	0	0	0	0	0	0	0	0	0	0	0	0
		17Networks_RH_SomMotB_Cent_1-rh	0	0	0	0	0	0	0	0	0	0	0	0	0	0	0	0	0	0	0	0	0	0	0	0	0	0	0	0	0	0	0	0	0	0	0	0	0	0	0	0	0	0	0	0	0	0	0
		17Networks_RH_SomMotB_Cent_2-rh	0	0	0	0	0	0	0	0	0	0	0	0	0	0	0	0	0	0	0	0	0	0	0	0	0	0	0	0	0	0	0	0	0	0	0	0	0	0	0	0	0	0	0	0	0	0	0
		17Networks_RH_SomMotB_Cent_3-rh	0	0	0	0	0	0	0	0	0	0	0	0	0	0	0	0	0	0	0	0	0	0	0	0	0	0	0	0	0	0	0	0	0	0	0	0	0	0	0	0	0	0	0	0	0	0	0
		17Networks_RH_SomMotB_Cent_4-rh	0	0	0	0	0	0	0	0	0	0	0	0	0	0	0	0	0	0	0	0	0	0	0	0	0	0	0	0	0	0	0	0	0	0	0	0	0	0	0	0	0	0	0	0	0	0	0
		17Networks_RH_SomMotB_Cent_5-rh	0	0	0	0	0	0	0	0	0	0	0	0	0	0	0	0	0	0	0	0	0	0	0	0	0	0	0	0	0	0	0	0	0	0	0	0	0	0	0	0	0	0	0	0	0	0	0
		17Networks_RH_SomMotB_Cent_6-rh	0	0	0	0	0	0	0	0	0	0	0	0	0	0	0	0	0	0	0	0	0	0	0	0	0	0	0	0	0	0	0	0	0	0	0	0	0	0	0	0	0	0	0	0	0	0	0
		17Networks_RH_SomMotB_Cent_7-rh	0	0	0	0	0	0	0	0	0	0	0	0	0	0	0	0	0	0	0	0	0	0	0	0	0	0	0	0	0	0	0	0	0	0	0	0	0	0	0	0	0	0	0	0	0	0	0
		17Networks_RH_SomMotB_Cent_8-rh	0	0	0	0	0	0	0	0	0	0	0	0	0	0	0	0	0	0	0	0	0	0	0	0	0	0	0	0	0	0	0	0	0	0	0	0	0	0	0	0	0	0	0	0	0	0	0
		17Networks_RH_SomMotB_Cent_9-rh	0	0	0	0	0	0	0	0	0	0	0	0	0	0	0	0	0	0	0	0	0	0	0	0	0	0	0	0	0	0	0	0	0	0	0	0	0	0	0	0	0	0	0	0	0	0	0
		17Networks_RH_SomMotB_Cent_10-rh	0	0	0	0	0	0	0	0	0	0	0	0	0	0	0	0	0	0	0	0	0	0	0	0	0	0	0	0	0	0	0	0	0	0	0	0	0	0	0	0	0	0	0	0	0	0	0
		17Networks_RH_SomMotB_Cent_11-rh	0	0	0	0	0	0	0	0	0	0	0	0	0	0	0	0	0	0	0	0	0	0	0	0	0	0	0	0	0	0	0	0	0	0	0	0	0	0	0	0	0	0	0	0	0	0	0
		17Networks_RH_SomMotB_Cent_12-rh	0	0	0	0	0	0	0	0	0	0	0	0	0	0	0	0	0	0	0	0	0	0	0	0	0	0	0	0	0	0	0	0	0	0	0	0	0	0	0	0	0	0	0	0	0	0	0
		17Networks_RH_SomMotB_S2_1-rh	0	0	0	0	0	0	0	0	0	0	0	0	0	0	0	0	0	0	0	0	0	0	0	0	0	0	0	0	0	0	0	0	0	0	0	0	0	0	0	0	0	0	0	0	0	0	0
		17Networks_RH_SomMotB_S2_2-rh	0	0	0	0	0	0	0	0	0	0	0	0	0	0	0	0	0	0	0	0	0	0	0	0	0	0	0	0	0	0	0	0	0	0	0	0	0	0	0	0	0	0	0	0	0	0	0
		17Networks_RH_SomMotB_S2_3-rh	0	0	0	0	0	0	0	0	0	0	0	0	0	0	0	0	0	0	0	0	0	0	0	0	0	0	0	0	0	0	0	0	0	0	0	0	0	0	0	0	0	0	0	0	0	0	0
		17Networks_RH_SomMotB_S2_4-rh	0	0	0	0	0	0	0	0	0	0	0	0	0	0	0	0	0	0	0	0	0	0	0	0	0	0	0	0	0	0	0	0	0	0	0	0	0	0	0	0	0	0	0	0	0	0	0
		17Networks_RH_SomMotB_S2_5-rh	0	0	0	0	0	0	0	0	0	0	0	0	0	0	0	0	0	0	0	0	0	0	0	0	0	0	0	0	0	0	0	0	0	0	0	0	0	0	0	0	0	0	0	0	0	0	0
		17Networks_RH_SomMotB_S2_6-rh	0	0	0	0	0	0	0	0	0	0	0	0	0	0	0	0	0	0	0	0	0	0	0	0	0	0	0	0	0	0	0	0	0	0	0	0	0	0	0	0	0	0	0	0	0	0	0
		17Networks_RH_SomMotB_S2_7-rh	0	0	0	0	0	0	0	0	0	0	0	0	0	0	0	0	0	0	0	0	0	0	0	0	0	0	0	0	0	0	0	0	0	0	0	0	0	0	0	0	0	0	0	0	0	0	0
		17Networks_RH_SomMotB_S2_8-rh	0	0	0	0	0	0	0	0	0	0	0	0	0	0	0	0	0	0	0	0	0	0	0	0	0	0	0	0	0	0	0	0	0	0	0	0	0	0	0	0	0	0	0	0	0	0	0
		17Networks_RH_SomMotB_S2_9-rh	0	0	0	0	0	0	0	0	0	0	0	0	0	0	0	0	0	0	0	0	0	0	0	0	0	0	0	0	0	0	0	0	0	0	0	0	0	0	0	0	0	0	0	0	0	0	0
		17Networks_RH_SomMotB_S2_10-rh	0	0	0	0	0	0	0	0	0	0	0	0	0	0	0	0	0	0	0	0	0	0	0	0	0	0	0	0	0	0	0	0	0	0	0	0	0	0	0	0	0	0	0	0	0	0	0
		17Networks_RH_SomMotB_S2_11-rh	0	0	0	0	0	0	0	0	0	0	0	0	0	0	0	0	0	0	0	0	0	0	0	0	0	0	0	0	0	0	0	0	0	0	0	0	0	0	0	0	0	0	0	0	0	0	0
		17Networks_RH_SomMotB_S2_12-rh	0	0	0	0	0	0	0	0	0	0	0	0	0	0	0	0	0	0	0	0	0	0	0	0	0	0	0	0	0	0	0	0	0	0	0	0	0	0	0	0	0	0	0	0	0	0	0
		17Networks_RH_SomMotB_S2_13-rh	0	0	0	0	0	0	0	0	0	0	0	0	0	0	0	0	0	0	0	0	0	0	0	0	0	0	0	0	0	0	0	0	0	0	0	0	0	0	0	0	0	0	0	0	0	0	0
		17Networks_RH_SomMotB_S2_14-rh	0	0	0	0	0	0	0	0	0	0	0	0	0	0	0	0	0	0	0	0	0	0	0	0	0	0	0	0	0	0	0	0	0	0	0	0	0	0	0	0	0	0	0	0	0	0	0
		17Networks_RH_SomMotB_S2_15-rh	0	0	0	0	0	0	0	0	0	0	0	0	0	0	0	0	0	0	0	0	0	0	0	0	0	0	0	0	0	0	0	0	0	0	0	0	0	0	0	0	0	0	0	0	0	0	0
		17Networks_RH_SomMotB_Ins_1-rh	0	0	0	0	0	0	0	0	0	0	0	0	0	0	0	0	0	0	0	0	0	0	0	0	0	0	0	0	0	0	0	0	0	0	0	0	0	0	0	0	0	0	0	0	0	0	0
		17Networks_RH_SomMotB_Aud_1-rh	0	0	0	0	0	0	0	0	0	0	0	0	0	0	0	0	0	0	0	0	0	0	0	0	0	0	0	0	0	0	0	0	0	0	0	0	0	0	0	0	0	0	0	0	0	0	0
		17Networks_RH_SomMotB_Aud_2-rh	0	0	0	0	0	0	0	0	0	0	0	0	0	0	0	0	0	0	0	0	0	0	0	0	0	0	0	0	0	0	0	0	0	0	0	0	0	0	0	0	0	0	0	0	0	0	0
		17Networks_RH_SomMotB_Aud_3-rh	0	0	0	0	0	0	0	0	0	0	0	0	0	0	0	0	0	0	0	0	0	0	0	0	0	0	0	0	0	0	0	0	0	0	0	0	0	0	0	0	0	0	0	0	0	0	0
		17Networks_RH_SomMotB_Aud_4-rh	0	0	0	0	0	0	0	0	0	0	0	0	0	0	0	0	0	0	0	0	0	0	0	0	0	0	0	0	0	0	0	0	0	0	0	0	0	0	0	0	0	0	0	0	0	0	0
		17Networks_RH_SomMotB_Aud_5-rh	0	0	0	0	0	0	0	0	0	0	0	0	0	0	0	0	0	0	0	0	0	0	0	0	0	0	0	0	0	0	0	0	0	0	0	0	0	0	0	0	0	0	0	0	0	0	0
		17Networks_RH_SomMotB_Aud_6-rh	0	0	0	0	0	0	0	0	0	0	0	0	0	0	0	0	0	0	0	0	0	0	0	0	0	0	0	0	0	0	0	0	0	0	0	0	0	0	0	0	0	0	0	0	0	0	0
		17Networks_RH_SomMotB_Aud_7-rh	0	0	0	0	0	0	0	0	0	0	0	0	0	0	0	0	0	0	0	0	0	0	0	0	0	0	0	0	0	0	0	0	0	0	0	0	0	0	0	0	0	0	0	0	0	0	0
		17Networks_RH_SomMotB_Aud_8-rh	0	0	0	0	0	0	0	0	0	0	0	0	0	0	0	0	0	0	0	0	0	0	0	0	0	0	0	0	0	0	0	0	0	0	0	0	0	0	0	0	0	0	0	0	0	0	0
		17Networks_RH_SomMotB_Aud_9-rh	0	0	0	0	0	0	0	0	0	0	0	0	0	0	0	0	0	0	0	0	0	0	0	0	0	0	0	0	0	0	0	0	0	0	0	0	0	0	0	0	0	0	0	0	0	0	0
		17Networks_RH_SomMotB_Aud_10-rh	0	0	0	0	0	0	0	0	0	0	0	0	0	0	0	0	0	0	0	0	0	0	0	0	0	0	0	0	0	0	0	0	0	0	0	0	0	0	0	0	0	0	0	0	0	0	0
		17Networks_RH_SomMotB_Aud_11-rh	0	0	0	0	0	0	0	0	0	0	0	0	0	0	0	0	0	0	0	0	0	0	0	0	0	0	0	0	0	0	0	0	0	0	0	0	0	0	0	0	0	0	0	0	0	0	0
		17Networks_RH_SomMotB_Aud_12-rh	0	0	0	0	0	0	0	0	0	0	0	0	0	0	0	0	0	0	0	0	0	0	0	0	0	0	0	0	0	0	0	0	0	0	0	0	0	0	0	0	0	0	0	0	0	0	0
		17Networks_RH_SomMotB_Aud_13-rh	0	0	0	0	0	0	0	0	0	0	0	0	0	0	0	0	0	0	0	0	0	0	0	0	0	0	0	0	0	0	0	0	0	0	0	0	0	0	0	0	0	0	0	0	0	0	0
		17Networks_RH_SomMotB_Aud_14-rh	0	0	0	0	0	0	0	0	0	0	0	0	0	0	0	0	0	0	0	0	0	0	0	0	0	0	0	0	0	0	0	0	0	0	0	0	0	0	0	0	0	0	0	0	0	0	0
		17Networks_RH_DorsAttnA_TempOcc_1-rh	0	0	0	0	0	0	0	0	0	0	0	0	0	0	0	0	0	0	0	0	0	0	0	0	0	0	0	0	0	0	0	0	0	0	0	0	0	0	0	0	0	0	0	0	0	0	0
		17Networks_RH_DorsAttnA_TempOcc_2-rh	0	0	0.0529188	-0.0390227	0	0	0	0	0	0	0	0	0	0	0	0	0.0268904	0	0	0	0	0	0	0	0	0	0	0.134139	0	0	0.24585	0.13957	0	0	0	0	0	0.0085792	0	0	0	0	0	0	0	0	0
		17Networks_RH_DorsAttnA_TempOcc_3-rh	0	0	0	0	0	0	0	0	0	0	0	0	0	0	0	0	0	0	0	0	0	0	0	0	0	0	0	0	0	0	0	0	0	0	0	0	0	0	0	0	0	0	0	0	0	0	0
		17Networks_RH_DorsAttnA_TempOcc_4-rh	0	0	0	0	0	0	0	0	0	0	0	0	0	0	0	0	0	0	0	0	0	0	0	0	0	0	0	0	0	0	0	0	0	0	0	0	0	0	0	0	0	0	0	0	0	0	0
		17Networks_RH_DorsAttnA_TempOcc_5-rh	0	0	0	0	0	0	0	0	0	0	0	0	0	0	0	0	0	0	0	0	0	0	0	0	0	0	0	0	0	0	0	0	0	0	0	0	0	0	0	0	0	0	0	0	0	0	0
		17Networks_RH_DorsAttnA_TempOcc_6-rh	0	0	0	0	0	0	0	0	0	0	0	0	0	0	0	0	0	0	0	0	0	0	0	0	0	0	0	0	0	0	0	0	0	0	0	0	0	0	0	0	0	0	0	0	0	0	0
		17Networks_RH_DorsAttnA_TempOcc_7-rh	0	0	0	0	0	0	0	0	0	0	0	0	0	0	0	0	0	0	0	0	0	0	0	0	0	0	0	0	0	0	0	0	0	0	0	0	0	0	0	0	0	0	0	0	0	0	0
		17Networks_RH_DorsAttnA_TempOcc_8-rh	0	0	0	0	0	0	0	0	0	0	0	0	0	0	0	0	0	0	0	0	0	0	0	0	0	0	0	0	0	0	0	0	0	0	0	0	0	0	0	0	0	0	0	0	0	0	0
		17Networks_RH_DorsAttnA_ParOcc_1-rh	0	0	0	0	0	0	0	0	0	0	0	0	0	0	0	0	0	0	0	0	0	0	0	0	0	0	0	0	0	0	0	0	0	0	0	0	0	0	0	0	0	0	0	0	0	0	0
		17Networks_RH_DorsAttnA_ParOcc_2-rh	0	0	0	0	0	0	0	0	0	0	0	0	0	0	0	0	0	0	0	0	0	0	0	0	0	0	0	0	0	0	0	0	0	0	0	0	0	0	0	0	0	0	0	0	0	0	0
		17Networks_RH_DorsAttnA_ParOcc_3-rh	0	0	0	0	0	0	0	0	0	0	0	0	0	0	0	0	0	0	0	0	0	0	0	0	0	0	0	0	0	0	0	0	0	0	0	0	0	0	0	0	0	0	0	0	0	0	0
		17Networks_RH_DorsAttnA_ParOcc_4-rh	0	0	0	0	0	0	0	0	0	0	0	0	0	0	0	0	0	0	0	0	0	0	0	0	0	0	0	0	0	0	0	0	0	0	0	0	0	0	0	0	0	0	0	0	0	0	0
		17Networks_RH_DorsAttnA_ParOcc_5-rh	0	0	0	0	0	0	0	0	0	0	0	0	0	0	0	0	0	0	0	0	0	0	0	0	0	0	0	0	0	0	0	0	0	0	0	0	0	0	0	0	0	0	0	0	0	0	0
		17Networks_RH_DorsAttnA_ParOcc_6-rh	0	0.118459	0.303036	0.197785	0	0	0	0	0	0	0	0	0	0	0	0	0.236229	0	0	0	0	0	0	0	0.114192	0	0.162621	0.371858	0	0	0.492339	0.356143	0	0	0	0	0	0.189916	0	0	0	0.0444086	0	0	0	0	0
		17Networks_RH_DorsAttnA_ParOcc_7-rh	0	0.146262	0.306926	0.224733	0	0	0	0	0	0	0	0	0	0	0	0	0.253814	0	0	0	0	0	0	0	0	0	0.129364	0.390916	0	0	0.481473	0.341763	0	0	0	0	0	0.249561	0	0	0	0.0429546	0	0	0	0	0
		17Networks_RH_DorsAttnA_ParOcc_8-rh	0	0	0	0	0	0	0	0	0	0	0	0	0	0	0	0	0	0	0	0	0	0	0	0	0	0	0	0	0	0	0.163066	0	0	0	0	0	0	0	0	0	0	0	0	0	0	0	0
		17Networks_RH_DorsAttnA_ParOcc_9-rh	0	0	0.207192	0	0	0	0	0	0	0	0	0	0	0	0	0	0	0	0	0	0	0	0	0	0	0	0	0.272322	0	0	0.35957	0.267109	0	0	0	0	0	0	0	0	0	0	0	0	0	0	0
		17Networks_RH_DorsAttnA_SPL_1-rh	0	0	0	0	0	0	0	0	0	0	0	0	0	0	0	0	0	0	0	0	0	0	0	0	0	0	0	0	0	0	0	0	0	0	0	0	0	0	0	0	0	0	0	0	0	0	0
		17Networks_RH_DorsAttnA_SPL_2-rh	0.626549	0.598851	0.800342	0.673706	0	0	0.357519	0	0	0	0	0.507662	0.359004	0.25494	0	0.217779	0.707865	0.529958	0.3511	0	0	0	0.60539	0	0.600992	0	0.667277	0.879455	0.606678	0.344701	1.00272	0.88167	0.359654	0.57437	0	0.315956	0.017295	0.711722	0	0	0.40677	0.537675	0	0	0	0	0
		17Networks_RH_DorsAttnA_SPL_3-rh	0.829941	0.831765	1.00663	0.896006	0.232502	0.100219	0.554709	0.449088	0	-0.0305027	0.458618	0.683037	0.536297	0.479613	0.285559	0.392386	0.929178	0.683045	0.551328	0.428436	0	0.671148	0.814322	0	0.795822	0.379206	0.858303	1.07924	0.782705	0.528927	1.1994	1.0674	0.521785	0.768041	0	0.538022	0.225562	0.918817	0	0	0.584464	0.743992	0.137503	0.567901	0.202225	0	0.0341457
		17Networks_RH_DorsAttnA_SPL_4-rh	0.29217	0.298851	0.460518	0.346587	0	0	0	0	0	0	0	0	0	0	0	0	0.399106	0	0.054739	0	0	0	0.281155	0	0.267883	0	0.274009	0.509377	0	0	0.619122	0.508064	0.0561679	0.254566	0	0	0	0.358922	0	0	0	0.156085	0	0	0	0	0
		17Networks_RH_DorsAttnA_SPL_5-rh	0	0	0	0	0	0	0	0	0	0	0	0	0	0	0	0	0.0310649	0	0	0	0	0	0	0	0	0	0	0	0	0	0.22404	0	0	0	0	0	0	0	0	0	0	0	0	0	0	0	0
		17Networks_RH_DorsAttnA_SPL_6-rh	0	0	0	0	0	0	0	0	0	0	0	0	0	0	0	0	0	0	0	0	0	0	0	0	0	0	0	0	0	0	0	0	0	0	0	0	0	0	0	0	0	0	0	0	0	0	0
		17Networks_RH_DorsAttnA_SPL_7-rh	0.664057	0.62589	0.779324	0.64871	0	0	0.452477	0	0	0	0	0.517184	0.351804	0.310943	0	0	0.727815	0.523295	0.354976	0	0	0.505775	0.588267	0	0.549976	0.192558	0.57293	0.817627	0.611484	0.348585	0.889528	0.81421	0.365257	0.582072	0	0	0	0.664992	0	0	0	0.434465	0	0	0.0234301	0	0
		17Networks_RH_DorsAttnA_SPL_8-rh	0	0	0	0	0	0	0	0	0	0	0	0	0	0	0	0	0	0	0	0	0	0	0	0	0	0	0	0	0	0	0	0	0	0	0	0	0	0	0	0	0	0	0	0	0	0	0
		17Networks_RH_DorsAttnA_SPL_9-rh	0	0	0	0	0	0	0	0	0	0	0	0	0	0	0	0	0	0	0	0	0	0	0	0	0	0	0	0	0	0	0	0	0	0	0	0	0	0	0	0	0	0	0	0	0	0	0
		17Networks_RH_DorsAttnA_SPL_10-rh	0	0	0	0	0	0	0	0	0	0	0	0	0	0	0	0	0	0	0	0	0	0	0	0	0	0	0	0	0	0	0	0	0	0	0	0	0	0	0	0	0	0	0	0	0	0	0
		17Networks_RH_DorsAttnA_SPL_11-rh	0	0.375191	0.506897	0	0	0	0.196274	0	0	0	0	0.305514	0.0687002	0	0	0	0.470971	0	0.0815753	0	0	0	0.311367	0	0.324452	0	0.288953	0.523625	0	0.142317	0.612709	0.542573	0.186971	0.32684	0	0	0	0.410481	0	0	0	0	0	0	0	0	0
		17Networks_RH_DorsAttnA_SPL_12-rh	0	0	0	0	0	0	0	0	0	0	0	0	0	0	0	0	0	0	0	0	0	0	0	0	0	0	0	0.0787836	0	0	0	0	0	0	0	0	0	0	0	0	0	0	0	0	0	0	0
		17Networks_RH_DorsAttnA_SPL_13-rh	0	0	0	0	0	0	0	0	0	0	0	0	0	0	0	0	0.287342	0.0808256	0	0	0	0	0	0	0.159349	0	0	0.333253	0	0	0.407072	0	-0.00671992	0	0	0	0	0	0	0	0	0	0	0	0	0	0
		17Networks_RH_DorsAttnA_SPL_14-rh	0	0	0	0	0	0	0	0	0	0	0	0	0	0	0	0	0	0	0	0	0	0	0	0	0	0	0	0	0	0	0	0	0	0	0	0	0	0	0	0	0	0	0	0	0	0	0
		17Networks_RH_DorsAttnA_SPL_15-rh	0	0	0	0	0	0	0	0	0	0	0	0	0	0	0	0	0	0	0	0	0	0	0	0	0	0	0	0	0	0	0	0	0	0	0	0	0	0	0	0	0	0	0	0	0	0	0
		17Networks_RH_DorsAttnA_SPL_16-rh	0	0	0	0	0	0	0	0	0	0	0	0	0	0	0	0	0	0	0	0	0	0	0	0	0	0	0	0	0	0	0	0	0	0	0	0	0	0	0	0	0	0	0	0	0	0	0
		17Networks_RH_DorsAttnA_SPL_17-rh	0	0	0	0	0	0	0	0	0	0	0	0	0	0	0	0	0	0	0	0	0	0	0	0	0	0	0	0	0	0.0654731	0	0	0.0784693	0.192897	0	0	0	0	0	0	0	0	0	0	0	0	0
		17Networks_RH_DorsAttnB_TempOcc_1-rh	0	0	0	0	0	0	0	0	0	0	0	0	0	0	0	0	0	0	0	0	0	0	0	0	0	0	0	0	0	0	0	0	0	0	0	0	0	0	0	0	0	0	0	0	0	0	0
		17Networks_RH_DorsAttnB_PostC_1-rh	0	0	0	0	0	0	0	0	0	0	0	0	0	0	0	0	0	0	0	0	0	0	0	0	0	0	0	0	0	0	0	0	0	0	0	0	0	0	0	0	0	0	0	0	0	0	0
		17Networks_RH_DorsAttnB_PostC_2-rh	0	0	0	0	0	0	0	0	0	0	0	0	0	0	0	0	0	0	0	0	0	0	0	0	0	0	0	0	0	0	0	0	0	0	0	0	0	0	0	0	0	0	0	0	0	0	0
		17Networks_RH_DorsAttnB_PostC_3-rh	0	0	0	0	0	0	0	0	0	0	0	0	0	0	0	0	0	0	0	0	0	0	0	0	0	0	0	0	0	0	0	0	0	0	0	0	0	0	0	0	0	0	0	0	0	0	0
		17Networks_RH_DorsAttnB_PostC_4-rh	0	0	0	0	0	0	0	0	0	0	0	0	0	0	0	0	0	0	0	0	0	0	0	0	0	0	0	0	0	0	0	0	0	0	0	0	0	0	0	0	0	0	0	0	0	0	0
		17Networks_RH_DorsAttnB_PostC_5-rh	0	0	0	0	0	0	0	0	0	0	0	0	0	0	0	0	0	0	0	0	0	0	0	0	0	0	0	0	0	0	0	0	0	0	0	0	0	0	0	0	0	0	0	0	0	0	0
		17Networks_RH_DorsAttnB_PostC_6-rh	0	0	0	0	0	0	0	0	0	0	0	0	0	0	0	0	0	0	0	0	0	0	0	0	0	0	0	0	0	0	0	0	0	0	0	0	0	0	0	0	0	0	0	0	0	0	0
		17Networks_RH_DorsAttnB_PostC_7-rh	0	0	0	0	0	0	0	0	0	0	0	0	0	0	0	0	0	0	0	0	0	0	0	0	0	0	0	0	0	0	0	0	0	0	0	0	0	0	0	0	0	0	0	0	0	0	0
		17Networks_RH_DorsAttnB_PostC_8-rh	0	0	0	0	0	0	0	0	0	0	0	0	0	0	0	0	0	0	0	0	0	0	0	0	0	0	0	0	0	0	0	0	0	0	0	0	0	0	0	0	0	0	0	0	0	0	0
		17Networks_RH_DorsAttnB_PostC_9-rh	0	0	0	0	0	0	0	0	0	0	0	0	0	0	0	0	0	0	0	0	0	0	0	0	0	0	0	0	0	0	0	0	0	0	0	0	0	0	0	0	0	0	0	0	0	0	0
		17Networks_RH_DorsAttnB_PostC_10-rh	0	0	0	0	0	0	0	0	0	0	0	0	0	0	0	0	0	0	0	0	0	0	0	0	0	0	0	0	0	0	0	0	0	0	0	0	0	0	0	0	0	0	0	0	0	0	0
		17Networks_RH_DorsAttnB_PostC_11-rh	0	0	0	0	0	0	0	0	0	0	0	0	0	0	0	0	0	0	0	0	0	0	0	0	0	0	0	0	0	0	0	0	0	0	0	0	0	0	0	0	0	0	0	0	0	0	0
		17Networks_RH_DorsAttnB_PostC_12-rh	0	0	0	0	0	0	0	0	0	0	0	0	0	0	0	0	0	0	0	0	0	0	0	0	0	0	0	0	0	0	0	0	0	0	0	0	0	0	0	0	0	0	0	0	0	0	0
		17Networks_RH_DorsAttnB_PostC_13-rh	0	0	0	0	0	0	0	0	0	0	0	0	0	0	0	0	0	0	0	0	0	0	0	0	0	0	0	0	0	0	0	0	0	0	0	0	0	0	0	0	0	0	0	0	0	0	0
		17Networks_RH_DorsAttnB_PostC_14-rh	0	0	0	0	0	0	0	0	0	0	0	0	0	0	0	0	0	0	0	0	0	0	0	0	0	0	0	0	0	0	0	0	0	0	0	0	0	0	0	0	0	0	0	0	0	0	0
		17Networks_RH_DorsAttnB_PostC_15-rh	0	0	0	0	0	0	0	0	0	0	0	0	0	0	0	0	0	0	0	0	0	0	0	0	0	0	0	0	0	0	0	0	0	0	0	0	0	0	0	0	0	0	0	0	0	0	0
		17Networks_RH_DorsAttnB_PostC_16-rh	0	0	0	0	0	0	0	0	0	0	0	0	0	0	0	0	0	0	0	0	0	0	0	0	0	0	0	0	0	0	0	0	0	0	0	0	0	0	0	0	0	0	0	0	0	0	0
		17Networks_RH_DorsAttnB_PostC_17-rh	0	0	0	0	0	0	0	0	0	0	0	0	0	0	0	0	0	0	0	0	0	0	0	0	0	0	0	0	0	0	0	0	0	0	0	0	0	0	0	0	0	0	0	0	0	0	0
		17Networks_RH_DorsAttnB_PostC_18-rh	0	0	0	0	0	0	0	0	0	0	0	0	0	0	0	0	0	0	0	0	0	0	0	0	0	0	0	0	0	0	0	0	0	0	0	0	0	0	0	0	0	0	0	0	0	0	0
		17Networks_RH_DorsAttnB_PostC_19-rh	0	0	0	0	0	0	0	0	0	0	0	0	0	0	0	0	0	0	0	0	0	0	0	0	0	0	0	0	0	0	0	0	0	0	0	0	0	0	0	0	0	0	0	0	0	0	0
		17Networks_RH_DorsAttnB_PostC_20-rh	0	0	0	0	0	0	0	0	0	0	0	0	0	0	0	0	0	0	0	0	0	0	0	0	0	0	0	0	0	0	0	0	0	0	0	0	0	0	0	0	0	0	0	0	0	0	0
		17Networks_RH_DorsAttnB_FEF_1-rh	0	0	0	0	0	0	0	0	0	0	0	0	0	0	0	0	0	0	0	0	0	0	0	0	0	0	0	0	0	0	0	0	0	0	0	0	0	0	0	0	0	0	0	0	0	0	0
		17Networks_RH_DorsAttnB_FEF_2-rh	0	0	0	0	0	0	0	0	0	0	0	0	0	0	0	0	0	0	0	0	0	0	0	0	0	0	0	0	0	0	0	0	0	0	0	0	0	0	0	0	0	0	0	0	0	0	0
		17Networks_RH_DorsAttnB_FEF_3-rh	0	0	0	0	0	0	0	0	0	0	0	0	0	0	0	0	0	0	0	0	0	0	0	0	0	0	0	0	0	0	0	0	0	0	0	0	0	0	0	0	0	0	0	0	0	0	0
		17Networks_RH_DorsAttnB_FEF_4-rh	0	0	0	0	0	0	0	0	0	0	0	0	0	0	0	0	0	0	0	0	0	0	0	0	0	0	0	0	0	0	0	0	0	0	0	0	0	0	0	0	0	0	0	0	0	0	0
		17Networks_RH_DorsAttnB_FEF_5-rh	0	0	0	0	0	0	0	0	0	0	0	0	0	0	0	0	0	0	0	0	0	0	0	0	0	0	0	0	0	0	0	0	0	0	0	0	0	0	0	0	0	0	0	0	0	0	0
		17Networks_RH_DorsAttnB_FEF_6-rh	0	0	0	0	0	0	0	0	0	0	0	0	0	0	0	0	0	0	0	0	0	0	0	0	0	0	0	0	0	0	0	0	0	0	0	0	0	0	0	0	0	0	0	0	0	0	0
		17Networks_RH_DorsAttnB_PrCv_1-rh	0	0	0	0	0	0	0	0	0	0	0	0	0	0	0	0	0	0	0	0	0	0	0	0	0	0	0	0	0	0	0	0	0	0	0	0	0	0	0	0	0	0	0	0	0	0	0
		17Networks_RH_SalVentAttnA_ParOper_1-rh	0	0	0	0	0	0	0	0	0	0	0	0	0	0	0	0	0	0	0	0	0	0	0	0	0	0	0	0	0	0	0	0	0	0	0	0	0	0	0	0	0	0	0	0	0	0	0
		17Networks_RH_SalVentAttnA_ParOper_2-rh	0	0	0	0	0	0	0	0	0	0	0	0	0	0	0	0	0	0	0	0	0	0	0	0	0	0	0	0	0	0	0	0	0	0	0	0	0	0	0	0	0	0	0	0	0	0	0
		17Networks_RH_SalVentAttnA_ParOper_3-rh	0	0	0	0	0	0	0	0	0	0	0	0	0	0	0	0	0	0	0	0	0	0	0	0	0	0	0	0	0	0	0	0	0	0	0	0	0	0	0	0	0	0	0	0	0	0	0
		17Networks_RH_SalVentAttnA_ParOper_4-rh	0	0	0	0	0	0	0	0	0	0	0	0	0	0	0	0	0	0	0	0	0	0	0	0	0	0	0	0	0	0	0	0	0	0	0	0	0	0	0	0	0	0	0	0	0	0	0
		17Networks_RH_SalVentAttnA_ParOper_5-rh	0	0	0	0	0	0	0	0	0	0	0	0	0	0	0	0	0	0	0	0	0	0	0	0	0	0	0	0	0	0	0	0	0	0	0	0	0	0	0	0	0	0	0	0	0	0	0
		17Networks_RH_SalVentAttnA_ParOper_6-rh	0	0	0	0	0	0	0	0	0	0	0	0	0	0	0	0	0	0	0	0	0	0	0	0	0	0	0	0	0	0	0	0	0	0	0	0	0	0	0	0	0	0	0	0	0	0	0
		17Networks_RH_SalVentAttnA_ParOper_7-rh	0	0	0	0	0	0	0	0	0	0	0	0	0	0	0	0	0	0	0	0	0	0	0	0	0	0	0	0	0	0	0	0	0	0	0	0	0	0	0	0	0	0	0	0	0	0	0
		17Networks_RH_SalVentAttnA_ParOper_8-rh	0	0	0	0	0	0	0	0	0	0	0	0	0	0	0	0	0	0	0	0	0	0	0	0	0	0	0	0	0	0	0	0	0	0	0	0	0	0	0	0	0	0	0	0	0	0	0
		17Networks_RH_SalVentAttnA_ParOper_9-rh	0	0	0	0	0	0	0	0	0	0	0	0	0	0	0	0	0	0	0	0	0	0	0	0	0	0	0	0	0	0	0	0	0	0	0	0	0	0	0	0	0	0	0	0	0	0	0
		17Networks_RH_SalVentAttnA_ParOper_10-rh	0	0	0	0	0	0	0	0	0	0	0	0	0	0	0	0	0	0	0	0	0	0	0	0	0	0	0	0	0	0	0	0	0	0	0	0	0	0	0	0	0	0	0	0	0	0	0
		17Networks_RH_SalVentAttnA_PrC_1-rh	0	0	0	0	0	0	0	0	0	0	0	0	0	0	0	0	0	0	0	0	0	0	0	0	0	0	0	0	0	0	0	0	0	0	0	0	0	0	0	0	0	0	0	0	0	0	0
		17Networks_RH_SalVentAttnA_PrC_2-rh	0	0	0	0	0	0	0	0	0	0	0	0	0	0	0	0	0	0	0	0	0	0	0	0	0	0	0	0	0	0	0	0	0	0	0	0	0	0	0	0	0	0	0	0	0	0	0
		17Networks_RH_SalVentAttnA_FrOper_1-rh	0	0	0	0	0	0	0	0	0	0	0	0	0	0	0	0	0	0	0	0	0	0	0	0	0	0	0	0	0	0	0	0	0	0	0	0	0	0	0	0	0	0	0	0	0	0	0
		17Networks_RH_SalVentAttnA_FrOper_2-rh	0	0	0	0	0	0	0	0	0	0	0	0	0	0	0	0	0	0	0	0	0	0	0	0	0	0	0	0	0	0	0	0	0	0	0	0	0	0	0	0	0	0	0	0	0	0	0
		17Networks_RH_SalVentAttnA_FrOper_3-rh	0	0	0	0	0	0	0	0	0	0	0	0	0	0	0	0	0	0	0	0	0	0	0	0	0	0	0	0	0	0	0	0	0	0	0	0	0	0	0	0	0	0	0	0	0	0	0
		17Networks_RH_SalVentAttnA_FrOper_4-rh	0	0	0	0	0	0	0	0	0	0	0	0	0	0	0	0	0	0	0	0	0	0	0	0	0	0	0	0	0	0	0	0	0	0	0	0	0	0	0	0	0	0	0	0	0	0	0
		17Networks_RH_SalVentAttnA_FrOper_5-rh	0	0	0	0	0	0	0	0	0	0	0	0	0	0	0	0	0	0	0	0	0	0	0	0	0	0	0	0	0	0	0	0	0	0	0	0	0	0	0	0	0	0	0	0	0	0	0
		17Networks_RH_SalVentAttnA_FrOper_6-rh	0	0	0	0	0	0	0	0	0	0	0	0	0	0	0	0	0	0	0	0	0	0	0	0	0	0	0	0	0	0	0	0	0	0	0	0	0	0	0	0	0	0	0	0	0	0	0
		17Networks_RH_SalVentAttnA_FrOper_7-rh	0	0	0	0	0	0	0	0	0	0	0	0	0	0	0	0	0	0	0	0	0	0	0	0	0	0	0	0	0	0	0	0	0	0	0	0	0	0	0	0	0	0	0	0	0	0	0
		17Networks_RH_SalVentAttnA_FrOper_8-rh	0	0	0	0	0	0	0	0	0	0	0	0	0	0	0	0	0	0	0	0	0	0	0	0	0	0	0	0	0	0	0	0	0	0	0	0	0	0	0	0	0	0	0	0	0	0	0
		17Networks_RH_SalVentAttnA_Ins_1-rh	0	0	0	0	0	0	0	0	0	0	0	0	0	0	0	0	0	0	0	0	0	0	0	0	0	0	0	0	0	0	0	0	0	0	0	0	0	0	0	0	0	0	0	0	0	0	0
		17Networks_RH_SalVentAttnA_Ins_2-rh	0	0	0	0	0	0	0	0	0	0	0	0	0	0	0	0	0	0	0	0	0	0	0	0	0	0	0	0	0	0	0	0	0	0	0	0	0	0	0	0	0	0	0	0	0	0	0
		17Networks_RH_SalVentAttnA_Ins_3-rh	0	0	0	0	0	0	0	0	0	0	0	0	0	0	0	0	0	0	0	0	0	0	0	0	0	0	0	0	0	0	0	0	0	0	0	0	0	0	0	0	0	0	0	0	0	0	0
		17Networks_RH_SalVentAttnA_Ins_4-rh	0	0	0	0	0	0	0	0	0	0	0	0	0	0	0	0	0	0	0	0	0	0	0	0	0	0	0	0	0	0	0	0	0	0	0	0	0	0	0	0	0	0	0	0	0	0	0
		17Networks_RH_SalVentAttnA_Ins_5-rh	0.116458	0	0.119026	0.069472	0	0	0	0	0	0	0	0	0	0	0	0	0.13386	0	0	0	0	0	0	0	-0.0256193	0	0	0.171252	-0.0795523	0	0.284234	0.16956	-0.249051	-0.111433	0	0	0	0.0373418	0	0	0	0	0	0	0	0	0
		17Networks_RH_SalVentAttnA_Ins_6-rh	0	0	0	0	0	0	0	0	0	0	0	0	0	0	0	0	0	0	0	0	0	0	0	0	0	0	0	0	0	0	0	0	0	0	0	0	0	0	0	0	0	0	0	0	0	0	0
		17Networks_RH_SalVentAttnA_Ins_7-rh	0	0	0	0	0	0	0	0	0	0	0	0	0	0	0	0	0	0	0	0	0	0	0	0	0	0	0	0	0	0	0.254742	0	0	0	0	0	0	0	0	0	0	0	0	0	0	0	0
		17Networks_RH_SalVentAttnA_Ins_8-rh	0	0	0	0	0	0	0	0	0	0	0	0	0	0	0	0	0	0	0	0	0	0	0	0	0	0	0	0	0	0	0	0	0	0	0	0	0	0	0	0	0	0	0	0	0	0	0
		17Networks_RH_SalVentAttnA_Ins_9-rh	0	0	0	0	0	0	0	0	0	0	0	0	0	0	0	0	0	0	0	0	0	0	0	0	0	0	0	0	0	0	0	0	0	0	0	0	0	0	0	0	0	0	0	0	0	0	0
		17Networks_RH_SalVentAttnA_ParMed_1-rh	0	0	0	0	0	0	0	0	0	0	0	0	0	0	0	0	0	0	0	0	0	0	0	0	0	0	0	0	0	0	0	0	0	0	0	0	0	0	0	0	0	0	0	0	0	0	0
		17Networks_RH_SalVentAttnA_ParMed_2-rh	0	0	0	0	0	0	0	0	0	0	0	0	0	0	0	0	0	0	0	0	0	0	0	0	0	0	0	0	0	0	0	0	0	0	0	0	0	0	0	0	0	0	0	0	0	0	0
		17Networks_RH_SalVentAttnA_ParMed_3-rh	0	0	0	0	0	0	0	0	0	0	0	0	0	0	0	0	0	0	0	0	0	0	0	0	0	0	0	0	0	0	0	0	0	0	0	0	0	0	0	0	0	0	0	0	0	0	0
		17Networks_RH_SalVentAttnA_ParMed_4-rh	0	0	0	0	0	0	0	0	0	0	0	0	0	0	0	0	0	0	0	0	0	0	0	0	0	0	0	0	0	0	0	0	0	0	0	0	0	0	0	0	0	0	0	0	0	0	0
		17Networks_RH_SalVentAttnA_ParMed_5-rh	0	0	0	0	0	0	0	0	0	0	0	0	0	0	0	0	0	0	0	0	0	0	0	0	0	0	0	0	0	0	0	0	0	0	0	0	0	0	0	0	0	0	0	0	0	0	0
		17Networks_RH_SalVentAttnA_ParMed_6-rh	0	0	0	0	0	0	0	0	0	0	0	0	0	0	0	0	0	0	0	0	0	0	0	0	0	0	0	0	0	0	0	0	0	0	0	0	0	0	0	0	0	0	0	0	0	0	0
		17Networks_RH_SalVentAttnA_ParMed_7-rh	0	0	0	0	0	0	0	0	0	0	0	0	0	0	0	0	0	0	0	0	0	0	0	0	0	0	0	0	0	0	0	0	0	0	0	0	0	0	0	0	0	0	0	0	0	0	0
		17Networks_RH_SalVentAttnA_ParMed_8-rh	0	0	0	0	0	0	0	0	0	0	0	0	0	0	0	0	0	0	0	0	0	0	0	0	0	0	0	0	0	0	0	0	0	0	0	0	0	0	0	0	0	0	0	0	0	0	0
		17Networks_RH_SalVentAttnA_ParMed_9-rh	0	0	0	0	0	0	0	0	0	0	0	0	0	0	0	0	0	0	0	0	0	0	0	0	0	0	0	0	0	0	0	0	0	0	0	0	0	0	0	0	0	0	0	0	0	0	0
		17Networks_RH_SalVentAttnA_ParMed_10-rh	0	0	0	0	0	0	0	0	0	0	0	0	0	0	0	0	0	0	0	0	0	0	0	0	0	0	0	0	0	0	0	0	0	0	0	0	0	0	0	0	0	0	0	0	0	0	0
		17Networks_RH_SalVentAttnA_ParMed_11-rh	0	0	0	0	0	0	0	0	0	0	0	0	0	0	0	0	0	0	0	0	0	0	0	0	0	0	0	0	0	0	0	0	0	0	0	0	0	0	0	0	0	0	0	0	0	0	0
		17Networks_RH_SalVentAttnA_FrMed_1-rh	0	0	0	0	0	0	0	0	0	0	0	0	0	0	0	0	0	0	0	0	0	0	0	0	0	0	0	0	0	0	0	0	0	0	0	0	0	0	0	0	0	0	0	0	0	0	0
		17Networks_RH_SalVentAttnA_FrMed_2-rh	0	0	0	0	0	0	0	0	0	0	0	0	0	0	0	0	0	0	0	0	0	0	0	0	0	0	0	0	0	0	0	0	0	0	0	0	0	0	0	0	0	0	0	0	0	0	0
		17Networks_RH_SalVentAttnA_FrMed_3-rh	0	0	0	0	0	0	0	0	0	0	0	0	0	0	0	0	0	0	0	0	0	0	0	0	0	0	0	0	0	0	0	0	0	0	0	0	0	0	0	0	0	0	0	0	0	0	0
		17Networks_RH_SalVentAttnA_FrMed_4-rh	0	0	0	0	0	0	0	0	0	0	0	0	0	0	0	0	0	0	0	0	0	0	0	0	0	0	0	0	0	0	0	0	0	0	0	0	0	0	0	0	0	0	0	0	0	0	0
		17Networks_RH_SalVentAttnA_FrMed_5-rh	0	0	0	0	0	0	0	0	0	0	0	0	0	0	0	0	0	0	0	0	0	0	0	0	0	0	0	0	0	0	0	0	0	0	0	0	0	0	0	0	0	0	0	0	0	0	0
		17Networks_RH_SalVentAttnA_FrMed_6-rh	0	0	0	0	0	0	0	0	0	0	0	0	0	0	0	0	0	0	0	0	0	0	0	0	0	0	0	0	0	0	0	0	0	0	0	0	0	0	0	0	0	0	0	0	0	0	0
		17Networks_RH_SalVentAttnA_FrMed_7-rh	0	0	0	0	0	0	0	0	0	0	0	0	0	0	0	0	0	0	0	0	0	0	0	0	0	0	0	0	0	0	0	0	0	0	0	0	0	0	0	0	0	0	0	0	0	0	0
		17Networks_RH_SalVentAttnA_FrMed_8-rh	0	0	0	0	0	0	0	0	0	0	0	0	0	0	0	0	0	0	0	0	0	0	0	0	0	0	0	0	0	0	0	0	0	0	0	0	0	0	0	0	0	0	0	0	0	0	0
		17Networks_RH_SalVentAttnA_FrMed_9-rh	0	0	0	0	0	0	0	0	0	0	0	0	0	0	0	0	0	0	0	0	0	0	0	0	0	0	0	0	0	0	0	0	0	0	0	0	0	0	0	0	0	0	0	0	0	0	0
		17Networks_RH_SalVentAttnA_FrMed_10-rh	0	0	0	0	0	0	0	0	0	0	0	0	0	0	0	0	0	0	0	0	0	0	0	0	0	0	0	0	0	0	0	0	0	0	0	0	0	0	0	0	0	0	0	0	0	0	0
		17Networks_RH_SalVentAttnB_IPL_1-rh	0	0	0	0	0	0	0	0	0	0	0	0	0	0	0	0	0	0	0	0	0	0	0	0	0	0	0	0	0	0	0	0	0	0	0	0	0	0	0	0	0	0	0	0	0	0	0
		17Networks_RH_SalVentAttnB_IPL_2-rh	0	0	0	0	0	0	0	0	0	0	0	0	0	0	0	0	0	0	0	0	0	0	0	0	0	0	0	0	0	0	0	0	0	0	0	0	0	0	0	0	0	0	0	0	0	0	0
		17Networks_RH_SalVentAttnB_IPL_3-rh	0	0	0	0	0	0	0	0	0	0	0	0	0	0	0	0	0	0	0	0	0	0	0	0	0	0	0	0	0	0	0	0	0	0	0	0	0	0	0	0	0	0	0	0	0	0	0
		17Networks_RH_SalVentAttnB_IPL_4-rh	0	0	0	0	0	0	0	0	0	0	0	0	0	0	0	0	0	0	0	0	0	0	0	0	0	0	0	0	0	0	0	0	0	0	0	0	0	0	0	0	0	0	0	0	0	0	0
		17Networks_RH_SalVentAttnB_PFCl_1-rh	0	0	0	0	0	0	0	0	0	0	0	0	0	0	0	0	0	0	0	0	0	0	0	0	0	0	0	0	0	0	0	0	0	0	0	0	0	0	0	0	0	0	0	0	0	0	0
		17Networks_RH_SalVentAttnB_PFCl_2-rh	0	0	0	0	0	0	0	0	0	0	0	0	0	0	0	0	0	0	0	0	0	0	0	0	0	0	0	0	0	0	0	0	0	0	0	0	0	0	0	0	0	0	0	0	0	0	0
		17Networks_RH_SalVentAttnB_PFCl_3-rh	0	0	0	0	0	0	0	0	0	0	0	0	0	0	0	0	0	0	0	0	0	0	0	0	0	0	0	0	0	0	0	0	0	0	0	0	0	0	0	0	0	0	0	0	0	0	0
		17Networks_RH_SalVentAttnB_PFCl_4-rh	0	0	0	0	0	0	0	0	0	0	0	0	0	0	0	0	0	0	0	0	0	0	0	0	0	0	0	0	0	0	0	0	0	0	0	0	0	0	0	0	0	0	0	0	0	0	0
		17Networks_RH_SalVentAttnB_PFCl_5-rh	0	0	0	0	0	0	0	0	0	0	0	0	0	0	0	0	0	0	0	0	0	0	0	0	0	0	0	0	0	0	0	0	0	0	0	0	0	0	0	0	0	0	0	0	0	0	0
		17Networks_RH_SalVentAttnB_PFCl_6-rh	0	0	0	0	0	0	0	0	0	0	0	0	0	0	0	0	0	0	0	0	0	0	0	0	0	0	0	0	0	0	0	0	0	0	0	0	0	0	0	0	0	0	0	0	0	0	0
		17Networks_RH_SalVentAttnB_PFClv_1-rh	0	0	0	0	0	0	0	0	0	0	0	0	0	0	0	0	0	0	0	0	0	0	0	0	0	0	0	0	0	0	0	0	0	0	0	0	0	0	0	0	0	0	0	0	0	0	0
		17Networks_RH_SalVentAttnB_PFClv_2-rh	0	0	0	0	0	0	0	0	0	0	0	0	0	0	0	0	0	0	0	0	0	0	0	0	0	0	0	0	0	0	0	0	0	0	0	0	0	0	0	0	0	0	0	0	0	0	0
		17Networks_RH_SalVentAttnB_Ins_1-rh	0	0	0	0	0	0	0	0	0	0	0	0	0	0	0	0	0	0	0	0	0	0	0	0	0	0	0	0	0	0	0	0	0	0	0	0	0	0	0	0	0	0	0	0	0	0	0
		17Networks_RH_SalVentAttnB_Ins_2-rh	0	0	0	0	0	0	0	0	0	0	0	0	0	0	0	0	0	0	0	0	0	0	0	0	0	0	0	0	0	0	0	0	0	0	0	0	0	0	0	0	0	0	0	0	0	0	0
		17Networks_RH_SalVentAttnB_Ins_3-rh	0	0	0	0	0	0	0	0	0	0	0	0	0	0	0	0	0	0	0	0	0	0	0	0	0	0	0	0	0	0	0	0	0	0	0	0	0	0	0	0	0	0	0	0	0	0	0
		17Networks_RH_SalVentAttnB_Ins_4-rh	0	0	0	0	0	0	0	0	0	0	0	0	0	0	0	0	0	0	0	0	0	0	0	0	0	0	0	0	0	0	0	0	0	0	0	0	0	0	0	0	0	0	0	0	0	0	0
		17Networks_RH_SalVentAttnB_Ins_5-rh	0	0	0	0	0	0	0	0	0	0	0	0	0	0	0	0	0	0	0	0	0	0	0	0	0	0	0	0	0	0	0	0	0	0	0	0	0	0	0	0	0	0	0	0	0	0	0
		17Networks_RH_SalVentAttnB_Ins_6-rh	0	0	0	0	0	0	0	0	0	0	0	0	0	0	0	0	0	0	0	0	0	0	0	0	0	0	0	0	0	0	0	0	0	0	0	0	0	0	0	0	0	0	0	0	0	0	0
		17Networks_RH_SalVentAttnB_Ins_7-rh	0	0	0	0	0	0	0	0	0	0	0	0	0	0	0	0	0	0	0	0	0	0	0	0	0	0	0	0	0	0	0	0	0	0	0	0	0	0	0	0	0	0	0	0	0	0	0
		17Networks_RH_SalVentAttnB_Ins_8-rh	0	0	0	0	0	0	0	0	0	0	0	0	0	0	0	0	0	0	0	0	0	0	0	0	0	0	0	0	0	0	0	0	0	0	0	0	0	0	0	0	0	0	0	0	0	0	0
		17Networks_RH_SalVentAttnB_Ins_9-rh	0	0	0	0	0	0	0	0	0	0	0	0	0	0	0	0	0	0	0	0	0	0	0	0	0	0	0	0	0	0	0	0	0	0	0	0	0	0	0	0	0	0	0	0	0	0	0
		17Networks_RH_SalVentAttnB_PFCmp_1-rh	0	0	0	0	0	0	0	0	0	0	0	0	0	0	0	0	0	0	0	0	0	0	0	0	0	0	0	0	0	0	0	0	0	0	0	0	0	0	0	0	0	0	0	0	0	0	0
		17Networks_RH_SalVentAttnB_PFCmp_2-rh	0	0	0	0	0	0	0	0	0	0	0	0	0	0	0	0	0	0	0	0	0	0	0	0	0	0	0	0	0	0	0	0	0	0	0	0	0	0	0	0	0	0	0	0	0	0	0
		17Networks_RH_SalVentAttnB_PFCmp_3-rh	0	0	0	0	0	0	0	0	0	0	0	0	0	0	0	0	0	0	0	0	0	0	0	0	0	0	0	0	0	0	0	0	0	0	0	0	0	0	0	0	0	0	0	0	0	0	0
		17Networks_RH_SalVentAttnB_PFCmp_4-rh	0	0	0	0	0	0	0	0	0	0	0	0	0	0	0	0	0	0	0	0	0	0	0	0	0	0	0	0	0	0	0	0	0	0	0	0	0	0	0	0	0	0	0	0	0	0	0
		17Networks_RH_SalVentAttnB_PFCmp_5-rh	0	0	0	0	0	0	0	0	0	0	0	0	0	0	0	0	0	0	0	0	0	0	0	0	0	0	0	0	0	0	0	0	0	0	0	0	0	0	0	0	0	0	0	0	0	0	0
		17Networks_RH_SalVentAttnB_Cinga_1-rh	0	0	0	0	0	0	0	0	0	0	0	0	0	0	0	0	0	0	0	0	0	0	0	0	0	0	0	0	0	0	0	0	0	0	0	0	0	0	0	0	0	0	0	0	0	0	0
		17Networks_RH_LimbicB_OFC_1-rh	0	0	0	0	0	0	0	0	0	0	0	0	0	0	0	0	0	0	0	0	0	0	0	0	0	0	0	0	0	0	0	0	0	0	0	0	0	0	0	0	0	0	0	0	0	0	0
		17Networks_RH_LimbicB_OFC_2-rh	0	0	0	0	0	0	0	0	0	0	0	0	0	0	0	0	0	0	0	0	0	0	0	0	0	0	0	0	0	0	0	0	0	0	0	0	0	0	0	0	0	0	0	0	0	0	0
		17Networks_RH_LimbicB_OFC_3-rh	0	0	0	0	0	0	0	0	0	0	0	0	0	0	0	0	0	0	0	0	0	0	0	0	0	0	0	0	0	0	0	0	0	0	0	0	0	0	0	0	0	0	0	0	0	0	0
		17Networks_RH_LimbicB_OFC_4-rh	0	0	0	0	0	0	0	0	0	0	0	0	0	0	0	0	0	0	0	0	0	0	0	0	0	0	0	0	0	0	0	0	0	0	0	0	0	0	0	0	0	0	0	0	0	0	0
		17Networks_RH_LimbicB_OFC_5-rh	0	0	0	0	0	0	0	0	0	0	0	0	0	0	0	0	0	0	0	0	0	0	0	0	0	0	0	0	0	0	0	0	0	0	0	0	0	0	0	0	0	0	0	0	0	0	0
		17Networks_RH_LimbicB_OFC_6-rh	0	0	0	0	0	0	0	0	0	0	0	0	0	0	0	0	0	0	0	0	0	0	0	0	0	0	0	0	0	0	0	0	0	0	0	0	0	0	0	0	0	0	0	0	0	0	0
		17Networks_RH_LimbicB_OFC_7-rh	0	0	0	0	0	0	0	0	0	0	0	0	0	0	0	0	0	0	0	0	0	0	0	0	0	0	0	0	0	0	0	0	0	0	0	0	0	0	0	0	0	0	0	0	0	0	0
		17Networks_RH_LimbicB_OFC_8-rh	0	0	0	0	0	0	0	0	0	0	0	0	0	0	0	0	0	0	0	0	0	0	0	0	0	0	0	0	0	0	0	0	0	0	0	0	0	0	0	0	0	0	0	0	0	0	0
		17Networks_RH_LimbicB_OFC_9-rh	0	0	0	0	0	0	0	0	0	0	0	0	0	0	0	0	0	0	0	0	0	0	0	0	0	0	0	0	0	0	0	0	0	0	0	0	0	0	0	0	0	0	0	0	0	0	0
		17Networks_RH_LimbicB_OFC_10-rh	0	0	0	0	0	0	0	0	0	0	0	0	0	0	0	0	0	0	0	0	0	0	0	0	0	0	0	0	0	0	0	0	0	0	0	0	0	0	0	0	0	0	0	0	0	0	0
		17Networks_RH_LimbicB_OFC_11-rh	0	0	0	0	0	0	0	0	0	0	0	0	0	0	0	0	0	0	0	0	0	0	0	0	0	0	0	0	0	0	0	0	0	0	0	0	0	0	0	0	0	0	0	0	0	0	0
		17Networks_RH_LimbicB_OFC_12-rh	0	0	0	0	0	0	0	0	0	0	0	0	0	0	0	0	0	0	0	0	0	0	0	0	0	0	0	0	0	0	0	0	0	0	0	0	0	0	0	0	0	0	0	0	0	0	0
		17Networks_RH_LimbicB_OFC_13-rh	0	0	0	0	0	0	0	0	0	0	0	0	0	0	0	0	0	0	0	0	0	0	0	0	0	0	0	0	0	0	0	0	0	0	0	0	0	0	0	0	0	0	0	0	0	0	0
		17Networks_RH_LimbicB_OFC_14-rh	0	0	0	0	0	0	0	0	0	0	0	0	0	0	0	0	0	0	0	0	0	0	0	0	0	0	0	0	0	0	0	0	0	0	0	0	0	0	0	0	0	0	0	0	0	0	0
		17Networks_RH_LimbicB_OFC_15-rh	0	0	0	0	0	0	0	0	0	0	0	0	0	0	0	0	0	0	0	0	0	0	0	0	0	0	0	0	0	0	0	0	0	0	0	0	0	0	0	0	0	0	0	0	0	0	0
		17Networks_RH_LimbicB_OFC_16-rh	0	0	0	0	0	0	0	0	0	0	0	0	0	0	0	0	0	0	0	0	0	0	0	0	0	0	0	0	0	0	0	0	0	0	0	0	0	0	0	0	0	0	0	0	0	0	0
		17Networks_RH_LimbicA_TempPole_1-rh	0	0	0	0	0	0	0	0	0	0	0	0	0	0	0	0	0	0	0	0	0	0	0	0	0	0	0	0	0	0	-0.0961888	-0.196893	0	0	0	0	0	0	0	0	0	0	0	0	0	0	0
		17Networks_RH_LimbicA_TempPole_2-rh	0	0	0	0	0	0	0	0	0	0	0	0	0	0	0	0	0	0	0	0	0	0	0	0	0	0	0	0	0	0	0	0	0	0	0	0	0	0	0	0	0	0	0	0	0	0	0
		17Networks_RH_LimbicA_TempPole_3-rh	0	-0.052072	0.0266062	0	0	0	0	0	0	0	0	0	0	0	0	0	0	0	0	0	0	0	0	0	-0.127708	0	0	0	0	0	0.169701	0.0702418	0	-0.247334	0	0	0	-0.015913	0	0	0	-0.192898	0	0	0	0	0
		17Networks_RH_LimbicA_TempPole_4-rh	0	0	0	0	0	0	0	0	0	0	0	0	0	0	0	0	0	0	0	0	0	0	0	0	0	0	0	0	0	0	-0.130485	-0.206975	0	0	0	0	0	0	0	0	0	0	0	0	0	0	0
		17Networks_RH_LimbicA_TempPole_5-rh	0	0	0	0	0	0	0	0	0	0	0	0	0	0	0	0	0	0	0	0	0	0	0	0	0	0	0	0	0	0	0	0	0	0	0	0	0	0	0	0	0	0	0	0	0	0	0
		17Networks_RH_LimbicA_TempPole_6-rh	0	0	0	0	0	0	0	0	0	0	0	0	0	0	0	0	0	0	0	0	0	0	0	0	0	0	0	0	0	0	0	0	0	0	0	0	0	0	0	0	0	0	0	0	0	0	0
		17Networks_RH_LimbicA_TempPole_7-rh	0	0	0	0	0	0	0	0	0	0	0	0	0	0	0	0	0	0	0	0	0	0	0	0	0	0	0	0	0	0	0	0	0	0	0	0	0	0	0	0	0	0	0	0	0	0	0
		17Networks_RH_LimbicA_TempPole_8-rh	0	0	0	0	0	0	0	0	0	0	0	0	0	0	0	0	0	0	0	0	0	0	0	0	0	0	0	0	0	0	0	0	0	0	0	0	0	0	0	0	0	0	0	0	0	0	0
		17Networks_RH_LimbicA_TempPole_9-rh	0	0	0	0	0	0	0	0	0	0	0	0	0	0	0	0	0	0	0	0	0	0	0	0	0	0	0	0	0	0	0	0	0	0	0	0	0	0	0	0	0	0	0	0	0	0	0
		17Networks_RH_LimbicA_TempPole_10-rh	0	0	0	0	0	0	0	0	0	0	0	0	0	0	0	0	0	0	0	0	0	0	0	0	0	0	0	0	0	0	0	0	0	0	0	0	0	0	0	0	0	0	0	0	0	0	0
		17Networks_RH_LimbicA_TempPole_11-rh	0	0	0	0	0	0	0	0	0	0	0	0	0	0	0	0	0	0	0	0	0	0	0	0	0	0	0	0	0	0	0	0	0	0	0	0	0	0	0	0	0	0	0	0	0	0	0
		17Networks_RH_LimbicA_TempPole_12-rh	0	0	0	0	0	0	0	0	0	0	0	0	0	0	0	0	0	0	0	0	0	0	0	0	0	0	0	0	0	0	0	0	0	0	0	0	0	0	0	0	0	0	0	0	0	0	0
		17Networks_RH_LimbicA_TempPole_13-rh	0	0	0	0	0	0	0	0	0	0	0	0	0	0	0	0	0	0	0	0	0	0	0	0	0	0	0	0	0	0	0	0	0	0	0	0	0	0	0	0	0	0	0	0	0	0	0
		17Networks_RH_LimbicA_TempPole_14-rh	0	0	0	0	0	0	0	0	0	0	0	0	0	0	0	0	0	0	0	0	0	0	0	0	0	0	0	0	0	0	0	0	0	0	0	0	0	0	0	0	0	0	0	0	0	0	0
		17Networks_RH_LimbicA_TempPole_15-rh	0	0	0	0	0	0	0	0	0	0	0	0	0	0	0	0	0	0	0	0	0	0	0	0	0	0	0	0	0	0	0	0	0	0	0	0	0	0	0	0	0	0	0	0	0	0	0
		17Networks_RH_ContA_Temp_1-rh	0	0	0.261882	0	0	0	0	0	0	0	0	0	0	0	0	0	0	0	0	0	0	0	0	0	0	0	0	0	0	0	0.397305	0	0	0	0	0	0	0	0	0	0	0	0	0	0	0	0
		17Networks_RH_ContA_Temp_2-rh	0	0	0	0	0	0	0	0	0	0	0	0	0	0	0	0	0	0	0	0	0	0	0	0	0	0	0	0	0	0	0	0	0	0	0	0	0	0	0	0	0	0	0	0	0	0	0
		17Networks_RH_ContA_IPS_1-rh	0	0	-0.0233297	0	0	0	0	0	0	0	0	0	0	0	0	0	0	0	0	0	0	0	0	0	0	0	0	0	0	0	0.12917	0	0	0	0	0	0	0	0	0	0	0	0	0	0	0	0
		17Networks_RH_ContA_IPS_2-rh	0	0	0	0	0	0	0	0	0	0	0	0	0	0	0	0	0	0	0	0	0	0	0	0	0	0	0	0	0	0	0	0	0	0	0	0	0	0	0	0	0	0	0	0	0	0	0
		17Networks_RH_ContA_IPS_3-rh	0	0	0	0	0	0	0	0	0	0	0	0	0	0	0	0	0	0	0	0	0	0	0	0	0	0	0	0	0	0	0	0	0	0	0	0	0	0	0	0	0	0	0	0	0	0	0
		17Networks_RH_ContA_IPS_4-rh	0	0	0	0	0	0	0	0	0	0	0	0	0	0	0	0	0	0	0	0	0	0	0	0	0	0	0	0	0	0	0	0	0	0	0	0	0	0	0	0	0	0	0	0	0	0	0
		17Networks_RH_ContA_IPS_5-rh	0	0	0	0	0	0	0	0	0	0	0	0	0	0	0	0	0	0	0	0	0	0	0	0	0	0	0	0.0720983	0	0	0	0	0	0	0	0	0	0	0	0	0	0	0	0	0	0	0
		17Networks_RH_ContA_IPS_6-rh	0	0	0	0	0	0	0	0	0	0	0	0	0	0	0	0	0	0	0	0	0	0	0	0	0	0	0	0	0	0	0	0	0	0	0	0	0	0	0	0	0	0	0	0	0	0	0
		17Networks_RH_ContA_IPS_7-rh	0	0	0	0	0	0	0	0	0	0	0	0	0	0	0	0	0	0	0	0	0	0	0	0	0	0	0	0	0	0	0	0	0	0	0	0	0	0	0	0	0	0	0	0	0	0	0
		17Networks_RH_ContA_IPS_8-rh	0	0	0	0	0	0	0	0	0	0	0	0	0	0	0	0	0	0	0	0	0	0	0	0	0	0	0	0	0	0	0	0	0	0	0	0	0	0	0	0	0	0	0	0	0	0	0
		17Networks_RH_ContA_IPS_9-rh	0	0	0	0	0	0	0	0	0	0	0	0	0	0	0	0	0	0	0	0	0	0	0	0	0	0	0	0	0	0	0	0	0	0	0	0	0	0	0	0	0	0	0	0	0	0	0
		17Networks_RH_ContA_IPS_10-rh	0	0	0	0	0	0	0	0	0	0	0	0	0	0	0	0	0	0	0	0	0	0	0	0	0	0	0	0	0	0	0	0	0	0	0	0	0	0	0	0	0	0	0	0	0	0	0
		17Networks_RH_ContA_IPS_11-rh	0	0	0	0	0	0	0	0	0	0	0	0	0	0	0	0	0	0	0	0	0	0	0	0	0	0	0	0	0	0	0	0	0	0	0	0	0	0	0	0	0	0	0	0	0	0	0
		17Networks_RH_ContA_IPS_12-rh	0	0	0	0	0	0	0	0	0	0	0	0	0	0	0	0	0	0	0	0	0	0	0	0	0	0	0	0	0	0	0	0	0	0	0	0	0	0	0	0	0	0	0	0	0	0	0
		17Networks_RH_ContA_PFCd_1-rh	0	0	0	0	0	0	0	0	0	0	0	0	0	0	0	0	0	0	0	0	0	0	0	0	0	0	0	0	0	0	0	0	0	0	0	0	0	0	0	0	0	0	0	0	0	0	0
		17Networks_RH_ContA_PFCl_1-rh	0	0	0	0	0	0	0	0	0	0	0	0	0	0	0	0	0	0	0	0	0	0	0	0	0	0	0	0	0	0	0	0	0	0	0	0	0	0	0	0	0	0	0	0	0	0	0
		17Networks_RH_ContA_PFCl_2-rh	0	0	0	0	0	0	0	0	0	0	0	0	0	0	0	0	0	0	0	0	0	0	0	0	0	0	0	0	0	0	0	0	0	0	0	0	0	0	0	0	0	0	0	0	0	0	0
		17Networks_RH_ContA_PFCl_3-rh	0	0	0	0	0	0	0	0	0	0	0	0	0	0	0	0	0	0	0	0	0	0	0	0	0	0	0	0	0	0	0	0	0	0	0	0	0	0	0	0	0	0	0	0	0	0	0
		17Networks_RH_ContA_PFCl_4-rh	0	0	0	0	0	0	0	0	0	0	0	0	0	0	0	0	0	0	0	0	0	0	0	0	0	0	0	0	0	0	0	0	0	0	0	0	0	0	0	0	0	0	0	0	0	0	0
		17Networks_RH_ContA_PFCl_5-rh	0	0	0	0	0	0	0	0	0	0	0	0	0	0	0	0	0	0	0	0	0	0	0	0	0	0	0	0	0	0	0	0	0	0	0	0	0	0	0	0	0	0	0	0	0	0	0
		17Networks_RH_ContA_PFCl_6-rh	0	0	0	0	0	0	0	0	0	0	0	0	0	0	0	0	0	0	0	0	0	0	0	0	0	0	0	0	0	0	0	0	0	0	0	0	0	0	0	0	0	0	0	0	0	0	0
		17Networks_RH_ContA_PFCl_7-rh	0	0	0	0	0	0	0	0	0	0	0	0	0	0	0	0	0	0	0	0	0	0	0	0	0	0	0	0	0	0	0	0	0	0	0	0	0	0	0	0	0	0	0	0	0	0	0
		17Networks_RH_ContA_PFCl_8-rh	0	0	0	0	0	0	0	0	0	0	0	0	0	0	0	0	0	0	0	0	0	0	0	0	0	0	0	0	0	0	0	0	0	0	0	0	0	0	0	0	0	0	0	0	0	0	0
		17Networks_RH_ContA_PFCl_9-rh	0	0	0	0	0	0	0	0	0	0	0	0	0	0	0	0	0	0	0	0	0	0	0	0	0	0	0	0	0	0	0	0	0	0	0	0	0	0	0	0	0	0	0	0	0	0	0
		17Networks_RH_ContA_PFCl_10-rh	0	0	0	0	0	0	0	0	0	0	0	0	0	0	0	0	0	0	0	0	0	0	0	0	0	0	0	0	0	0	0	0	0	0	0	0	0	0	0	0	0	0	0	0	0	0	0
		17Networks_RH_ContA_PFCl_11-rh	0	0	0	0	0	0	0	0	0	0	0	0	0	0	0	0	0	0	0	0	0	0	0	0	0	0	0	0	0	0	0	0	0	0	0	0	0	0	0	0	0	0	0	0	0	0	0
		17Networks_RH_ContA_Cingm_1-rh	0	0	0	0	0	0	0	0	0	0	0	0	0	0	0	0	0	0	0	0	0	0	0	0	0	0	0	0	0	0	0	0	0	0	0	0	0	0	0	0	0	0	0	0	0	0	0
		17Networks_RH_ContA_Cingm_2-rh	0	0	0	0	0	0	0	0	0	0	0	0	0	0	0	0	0	0	0	0	0	0	0	0	0	0	0	0	0	0	0	0	0	0	0	0	0	0	0	0	0	0	0	0	0	0	0
		17Networks_RH_ContB_Temp_1-rh	0	0	0	0	0	0	0	0	0	0	0	0	0	0	0	0	0	0	0	0	0	0	0	0	0	0	0	0	0	0	0	0	0	0	0	0	0	0	0	0	0	0	0	0	0	0	0
		17Networks_RH_ContB_Temp_2-rh	0	0	0	0	0	0	0	0	0	0	0	0	0	0	0	0	0	0	0	0	0	0	0	0	0	0	0	0	0	0	0	0	0	0	0	0	0	0	0	0	0	0	0	0	0	0	0
		17Networks_RH_ContB_Temp_3-rh	0	0	0	0	0	0	0	0	0	0	0	0	0	0	0	0	0	0	0	0	0	0	0	0	0	0	0	0	0	0	0	0	0	0	0	0	0	0	0	0	0	0	0	0	0	0	0
		17Networks_RH_ContB_Temp_4-rh	0	0	0	0	0	0	0	0	0	0	0	0	0	0	0	0	0	0	0	0	0	0	0	0	0	0	0	0	0	0	0	0	0	0	0	0	0	0	0	0	0	0	0	0	0	0	0
		17Networks_RH_ContB_Temp_5-rh	0	0	0	0	0	0	0	0	0	0	0	0	0	0	0	0	0	0	0	0	0	0	0	0	0	0	0	0	0	0	0	0	0	0	0	0	0	0	0	0	0	0	0	0	0	0	0
		17Networks_RH_ContB_IPL_1-rh	0	0	0	0	0	0	0	0	0	0	0	0	0	0	0	0	0	0	0	0	0	0	0	0	0	0	0	0	0	0	0	0	0	0	0	0	0	0	0	0	0	0	0	0	0	0	0
		17Networks_RH_ContB_IPL_2-rh	0	0	0	0	0	0	0	0	0	0	0	0	0	0	0	0	0	0	0	0	0	0	0	0	0	0	0	0	0	0	0	0	0	0	0	0	0	0	0	0	0	0	0	0	0	0	0
		17Networks_RH_ContB_IPL_3-rh	0	0	0	0	0	0	0	0	0	0	0	0	0	0	0	0	0	0	0	0	0	0	0	0	0	0	0	0	0	0	0	0	0	0	0	0	0	0	0	0	0	0	0	0	0	0	0
		17Networks_RH_ContB_IPL_4-rh	0	0	0.259827	0	0	0	0	0	0	0	0	0	0	0	0	0	0	0	0	0	0	0	0	0	0	0	0	0.345471	0	0	0.395712	0.314473	0	0	0	0	0	0	0	0	0	0	0	0	0	0	0
		17Networks_RH_ContB_IPL_5-rh	0	0	0	0	0	0	0	0	0	0	0	0	0	0	0	0	0	0	0	0	0	0	0	0	0	0	0	0	0	0	0	0	0	0	0	0	0	0	0	0	0	0	0	0	0	0	0
		17Networks_RH_ContB_IPL_6-rh	0	0	0	0	0	0	0	0	0	0	0	0	0	0	0	0	0	0	0	0	0	0	0	0	0	0	0	0	0	0	0	0	0	0	0	0	0	0	0	0	0	0	0	0	0	0	0
		17Networks_RH_ContB_IPL_7-rh	0	0	0	0	0	0	0	0	0	0	0	0	0	0	0	0	0	0	0	0	0	0	0	0	0	0	0	0	0	0	0	0	0	0	0	0	0	0	0	0	0	0	0	0	0	0	0
		17Networks_RH_ContB_IPL_8-rh	0	0	0	0	0	0	0	0	0	0	0	0	0	0	0	0	0	0	0	0	0	0	0	0	0	0	0	0	0	0	0	0	0	0	0	0	0	0	0	0	0	0	0	0	0	0	0
		17Networks_RH_ContB_IPL_9-rh	0	0	0	0	0	0	0	0	0	0	0	0	0	0	0	0	0	0	0	0	0	0	0	0	0	0	0	0	0	0	0	0	0	0	0	0	0	0	0	0	0	0	0	0	0	0	0
		17Networks_RH_ContB_IPL_10-rh	0	0	0	0	0	0	0	0	0	0	0	0	0	0	0	0	0	0	0	0	0	0	0	0	0	0	0	0	0	0	0	0	0	0	0	0	0	0	0	0	0	0	0	0	0	0	0
		17Networks_RH_ContB_IPL_11-rh	0	0	0	0	0	0	0	0	0	0	0	0	0	0	0	0	0	0	0	0	0	0	0	0	0	0	0	0	0	0	0	0	0	0	0	0	0	0	0	0	0	0	0	0	0	0	0
		17Networks_RH_ContB_IPL_12-rh	0	0	0	0	0	0	0	0	0	0	0	0	0	0	0	0	0	0	0	0	0	0	0	0	0	0	0	0	0	0	0	0	0	0	0	0	0	0	0	0	0	0	0	0	0	0	0
		17Networks_RH_ContB_PFCld_1-rh	0	0	0	0	0	0	0	0	0	0	0	0	0	0	0	0	0	0	0	0	0	0	0	0	0	0	0	0	0	0	0	0	0	0	0	0	0	0	0	0	0	0	0	0	0	0	0
		17Networks_RH_ContB_PFCld_2-rh	0	0	0	0	0	0	0	0	0	0	0	0	0	0	0	0	0	0	0	0	0	0	0	0	0	0	0	0	0	0	0	0	0	0	0	0	0	0	0	0	0	0	0	0	0	0	0
		17Networks_RH_ContB_PFCld_3-rh	0	0	0	0	0	0	0	0	0	0	0	0	0	0	0	0	0	0	0	0	0	0	0	0	0	0	0	0	0	0	0	0	0	0	0	0	0	0	0	0	0	0	0	0	0	0	0
		17Networks_RH_ContB_PFCld_4-rh	0	0	0	0	0	0	0	0	0	0	0	0	0	0	0	0	0	0	0	0	0	0	0	0	0	0	0	0	0	0	0	0	0	0	0	0	0	0	0	0	0	0	0	0	0	0	0
		17Networks_RH_ContB_PFCld_5-rh	0	0	0	0	0	0	0	0	0	0	0	0	0	0	0	0	0	0	0	0	0	0	0	0	0	0	0	0	0	0	0	0	0	0	0	0	0	0	0	0	0	0	0	0	0	0	0
		17Networks_RH_ContB_PFCld_6-rh	0	0	0	0	0	0	0	0	0	0	0	0	0	0	0	0	0	0	0	0	0	0	0	0	0	0	0	0	0	0	0	0	0	0	0	0	0	0	0	0	0	0	0	0	0	0	0
		17Networks_RH_ContB_PFCld_7-rh	0	0	0	0	0	0	0	0	0	0	0	0	0	0	0	0	0	0	0	0	0	0	0	0	0	0	0	0	0	0	0	0	0	0	0	0	0	0	0	0	0	0	0	0	0	0	0
		17Networks_RH_ContB_PFCld_8-rh	0	0	0	0	0	0	0	0	0	0	0	0	0	0	0	0	0	0	0	0	0	0	0	0	0	0	0	0	0	0	0	0	0	0	0	0	0	0	0	0	0	0	0	0	0	0	0
		17Networks_RH_ContB_PFCld_9-rh	0	0	0	0	0	0	0	0	0	0	0	0	0	0	0	0	0	0	0	0	0	0	0	0	0	0	0	0	0	0	0	0	0	0	0	0	0	0	0	0	0	0	0	0	0	0	0
		17Networks_RH_ContB_PFCld_10-rh	0	0	0	0	0	0	0	0	0	0	0	0	0	0	0	0	0	0	0	0	0	0	0	0	0	0	0	0	0	0	0	0	0	0	0	0	0	0	0	0	0	0	0	0	0	0	0
		17Networks_RH_ContB_PFCld_11-rh	0	0	0	0	0	0	0	0	0	0	0	0	0	0	0	0	0	0	0	0	0	0	0	0	0	0	0	0	0	0	0	0	0	0	0	0	0	0	0	0	0	0	0	0	0	0	0
		17Networks_RH_ContB_PFClv_1-rh	0	0	0	0	0	0	0	0	0	0	0	0	0	0	0	0	0	0	0	0	0	0	0	0	0	0	0	0	0	0	0	0	0	0	0	0	0	0	0	0	0	0	0	0	0	0	0
		17Networks_RH_ContB_PFClv_2-rh	0	0	0	0	0	0	0	0	0	0	0	0	0	0	0	0	0	0	0	0	0	0	0	0	0	0	0	0	0	0	0	0	0	0	0	0	0	0	0	0	0	0	0	0	0	0	0
		17Networks_RH_ContB_PFClv_3-rh	0	0	0	0	0	0	0	0	0	0	0	0	0	0	0	0	0	0	0	0	0	0	0	0	0	0	0	0	0	0	0	0	0	0	0	0	0	0	0	0	0	0	0	0	0	0	0
		17Networks_RH_ContB_PFClv_4-rh	0	0	0	0	0	0	0	0	0	0	0	0	0	0	0	0	0	0	0	0	0	0	0	0	0	0	0	0	0	0	0	0	0	0	0	0	0	0	0	0	0	0	0	0	0	0	0
		17Networks_RH_ContB_PFClv_5-rh	0	0	0	0	0	0	0	0	0	0	0	0	0	0	0	0	0	0	0	0	0	0	0	0	0	0	0	0	0	0	0	0	0	0	0	0	0	0	0	0	0	0	0	0	0	0	0
		17Networks_RH_ContB_PFClv_6-rh	0	0	0	0	0	0	0	0	0	0	0	0	0	0	0	0	0	0	0	0	0	0	0	0	0	0	0	0	0	0	0	0	0	0	0	0	0	0	0	0	0	0	0	0	0	0	0
		17Networks_RH_ContB_PFClv_7-rh	0	0	0	0	0	0	0	0	0	0	0	0	0	0	0	0	0	0	0	0	0	0	0	0	0	0	0	0	0	0	0	0	0	0	0	0	0	0	0	0	0	0	0	0	0	0	0
		17Networks_RH_ContB_PFClv_8-rh	0	0	0	0	0	0	0	0	0	0	0	0	0	0	0	0	0	0	0	0	0	0	0	0	0	0	0	0	0	0	0	0	0	0	0	0	0	0	0	0	0	0	0	0	0	0	0
		17Networks_RH_ContB_PFCmp_1-rh	0	0	0	0	0	0	0	0	0	0	0	0	0	0	0	0	0	0	0	0	0	0	0	0	0	0	0	0	0	0	0	0	0	0	0	0	0	0	0	0	0	0	0	0	0	0	0
		17Networks_RH_ContB_PFCmp_2-rh	0	0	0	0	0	0	0	0	0	0	0	0	0	0	0	0	0	0	0	0	0	0	0	0	0	0	0	0	0	0	0	0	0	0	0	0	0	0	0	0	0	0	0	0	0	0	0
		17Networks_RH_ContB_PFCmp_3-rh	0	0	0	0	0	0	0	0	0	0	0	0	0	0	0	0	0	0	0	0	0	0	0	0	0	0	0	0	0	0	0	0	0	0	0	0	0	0	0	0	0	0	0	0	0	0	0
		17Networks_RH_ContC_pCun_1-rh	0.508574	0.502751	0.688114	0.590358	0	0	0	0	0	0	0	0	0.152292	0	0	0.044104	0.609285	0.282254	0.213526	0	0	0.251192	0.480762	0	0.466142	0	0.529521	0.741809	0.479144	0.143145	0.902108	0.756664	0.174532	0	0	0.221026	0	0.615296	0	0	0.270187	0.414827	0	0.229429	-0.138623	0	0
		17Networks_RH_ContC_pCun_2-rh	0.989551	0.977417	1.13234	1.03221	0.420746	0.266678	0.697872	0.547137	0.273094	0	0	0.83624	0.666472	0.604185	0.418895	0.495406	1.08172	0.799838	0.682692	0.527764	0	0.774547	0.951581	0	0.923244	0.506743	0.945532	1.18465	0.931885	0.66027	1.30735	1.18387	0.665132	0.956197	0	0.636649	0.273987	1.03354	0	0	0.681577	0.824927	0.193197	0.643427	0.319716	0	0.111791
		17Networks_RH_ContC_pCun_3-rh	0	0	0	0	0	0	0	0	0	0	0	0	0	0	0	0	0	0	0	0	0	0	0	0	0	0	0	0	0	0	0	0	0	0	0	0	0	0	0	0	0	0	0	0	0	0	0
		17Networks_RH_ContC_pCun_4-rh	0.984816	0.962109	1.11274	1.0017	0.49319	0.287691	0.733452	0.595267	0	0	0	0.856513	0.668798	0.598948	0.412034	0.504748	1.06599	0.81312	0.674273	0.532326	0	0.80098	0.934138	0	0.914285	0.496515	0.915616	1.15341	0.927866	0.67503	1.25527	1.16622	0.666543	0.916331	0	0.596622	0.22609	1.00322	0	0.766573	0.63691	0.781764	0.123181	0.576974	0.321479	0	0.0441966
		17Networks_RH_ContC_pCun_5-rh	0	0	0	0	0	0	0	0	0	0	0	0	0	0	0	0	0	0	0	0	0	0	0	0	0	0	0	0	0	0	0	0	0	0	0	0	0	0	0	0	0	0	0	0	0	0	0
		17Networks_RH_ContC_pCun_6-rh	0	0	0	0	0	0	0	0	0	0	0	0	0	0	0	0	0	0	0	0	0	0	0	0	0	0	0	0	0	0	0	0	0	0	0	0	0	0	0	0	0	0	0	0	0	0	0
		17Networks_RH_ContC_pCun_7-rh	0	0.583784	0.683302	0.579627	0	0	0.380808	0	0	0	0	0.47166	0.279733	0	0	0	0.703572	0.436609	0.289736	0	0	0.445134	0.495075	0	0.497116	0	0.470176	0.721838	0.54406	0.312649	0.787194	0.720452	0.313155	0.532306	0	0	0	0.584322	0	0	0	0.323267	0	0	-0.0363333	0	0
		17Networks_RH_ContC_pCun_8-rh	0	0	0	0	0	0	0	0	0	0	0	0	0	0	0	0	0	0	0	0	0	0	0	0	0	0	0	0	0	0	0	0	0	0	0	0	0	0	0	0	0	0	0	0	0	0	0
		17Networks_RH_ContC_pCun_9-rh	0	0	0	0	0	0	0	0	0	0	0	0	0	0	0	0	0	0	0	0	0	0	0	0	0	0	0	0	0	0	0	0	0	0	0	0	0	0	0	0	0	0	0	0	0	0	0
		17Networks_RH_ContC_pCun_10-rh	0	0	0	0	0	0	0	0	0	0	0	0	0	0	0	0	0	0	0	0	0	0	0	0	0	0	0	0	0	0	0	0	0	0	0	0	0	0	0	0	0	0	0	0	0	0	0
		17Networks_RH_ContC_pCun_11-rh	0	0	0	0	0	0	0	0	0	0	0	0	0	0	0	0	0	0	0	0	0	0	0	0	0	0	0	0	0	0	0	0	0	0	0	0	0	0	0	0	0	0	0	0	0	0	0
		17Networks_RH_ContC_Cingp_1-rh	0	0	0	0	0	0	0	0	0	0	0	0	0	0	0	0	0	0	0	0	0	0	0	0	0	0	0	0	0	0	0	0	0	0	0	0	0	0	0	0	0	0	0	0	0	0	0
		17Networks_RH_ContC_Cingp_2-rh	0	0	0	0	0	0	0	0	0	0	0	0	0	0	0	0	0	0	0	0	0	0	0	0	0	0	0	0	0	0	0	0	0	0	0	0	0	0	0	0	0	0	0	0	0	0	0
		17Networks_RH_ContC_Cingp_3-rh	0	0	0	0	0	0	0	0	0	0	0	0	0	0	0	0	0	0	0	0	0	0	0	0	0	0	0	0	0	0	0	0	0	0	0	0	0	0	0	0	0	0	0	0	0	0	0
		17Networks_RH_ContC_Cingp_4-rh	0	0	0	0	0	0	0	0	0	0	0	0	0	0	0	0	0	0	0	0	0	0	0	0	0	0	0	0	0	0	0	0	0	0	0	0	0	0	0	0	0	0	0	0	0	0	0
		17Networks_RH_DefaultA_Temp_1-rh	0	0	0	0	0	0	0	0	0	0	0	0	0	0	0	0	0	0	0	0	0	0	0	0	0	0	0	0	0	0	0	0	0	0	0	0	0	0	0	0	0	0	0	0	0	0	0
		17Networks_RH_DefaultA_Temp_2-rh	0	0	0	0	0	0	0	0	0	0	0	0	0	0	0	0	0	0	0	0	0	0	0	0	0	0	0	0	0	0	0	0	0	0	0	0	0	0	0	0	0	0	0	0	0	0	0
		17Networks_RH_DefaultA_IPL_1-rh	0	0	0	0	0	0	0	0	0	0	0	0	0	0	0	0	0	0	0	0	0	0	0	0	0	0	0	0	0	0	0	0	0	0	0	0	0	0	0	0	0	0	0	0	0	0	0
		17Networks_RH_DefaultA_IPL_2-rh	0	0	0	0	0	0	0	0	0	0	0	0	0	0	0	0	0	0	0	0	0	0	0	0	0	0	0	0	0	0	0	0	0	0	0	0	0	0	0	0	0	0	0	0	0	0	0
		17Networks_RH_DefaultA_IPL_3-rh	0	0	0	0	0	0	0	0	0	0	0	0	0	0	0	0	0	0	0	0	0	0	0	0	0	0	0	0	0	0	0	0	0	0	0	0	0	0	0	0	0	0	0	0	0	0	0
		17Networks_RH_DefaultA_IPL_4-rh	0	0	0	0	0	0	0	0	0	0	0	0	0	0	0	0	0	0	0	0	0	0	0	0	0	0	0	0	0	0	0	0	0	0	0	0	0	0	0	0	0	0	0	0	0	0	0
		17Networks_RH_DefaultA_IPL_5-rh	0	0	0	0	0	0	0	0	0	0	0	0	0	0	0	0	0	0	0	0	0	0	0	0	0	0	0	0	0	0	0	0	0	0	0	0	0	0	0	0	0	0	0	0	0	0	0
		17Networks_RH_DefaultA_IPL_6-rh	0	0	0	0	0	0	0	0	0	0	0	0	0	0	0	0	0	0	0	0	0	0	0	0	0	0	0	0	0	0	0	0	0	0	0	0	0	0	0	0	0	0	0	0	0	0	0
		17Networks_RH_DefaultA_IPL_7-rh	0	0	0	0	0	0	0	0	0	0	0	0	0	0	0	0	0	0	0	0	0	0	0	0	0	0	0	0	0	0	0	0	0	0	0	0	0	0	0	0	0	0	0	0	0	0	0
		17Networks_RH_DefaultA_IPL_8-rh	0	0	0	0	0	0	0	0	0	0	0	0	0	0	0	0	0	0	0	0	0	0	0	0	0	0	0	0	0	0	0	0	0	0	0	0	0	0	0	0	0	0	0	0	0	0	0
		17Networks_RH_DefaultA_PFCd_1-rh	0	0	0	0	0	0	0	0	0	0	0	0	0	0	0	0	0	0	0	0	0	0	0	0	0	0	0	0	0	0	0	0	0	0	0	0	0	0	0	0	0	0	0	0	0	0	0
		17Networks_RH_DefaultA_PFCd_2-rh	0	0	0	0	0	0	0	0	0	0	0	0	0	0	0	0	0	0	0	0	0	0	0	0	0	0	0	0	0	0	0	0	0	0	0	0	0	0	0	0	0	0	0	0	0	0	0
		17Networks_RH_DefaultA_PFCd_3-rh	0	0	0	0	0	0	0	0	0	0	0	0	0	0	0	0	0	0	0	0	0	0	0	0	0	0	0	0	0	0	0	0	0	0	0	0	0	0	0	0	0	0	0	0	0	0	0
		17Networks_RH_DefaultA_PFCd_4-rh	0	0	0	0	0	0	0	0	0	0	0	0	0	0	0	0	0	0	0	0	0	0	0	0	0	0	0	0	0	0	0	0	0	0	0	0	0	0	0	0	0	0	0	0	0	0	0
		17Networks_RH_DefaultA_PFCd_5-rh	0	0	0	0	0	0	0	0	0	0	0	0	0	0	0	0	0	0	0	0	0	0	0	0	0	0	0	0	0	0	0	0	0	0	0	0	0	0	0	0	0	0	0	0	0	0	0
		17Networks_RH_DefaultA_pCunPCC_1-rh	0	0	0	0	0	0	0	0	0	0	0	0	0	0	0	0	0	0	0	0	0	0	0	0	0	0	0	0	0	0	0	0	0	0	0	0	0	0	0	0	0	0	0	0	0	0	0
		17Networks_RH_DefaultA_pCunPCC_2-rh	0	0	0	0	0	0	0	0	0	0	0	0	0	0	0	0	0	0	0	0	0	0	0	0	0	0	0	0	0	0	0	0	0	0	0	0	0	0	0	0	0	0	0	0	0	0	0
		17Networks_RH_DefaultA_pCunPCC_3-rh	0	0	0	0	0	0	0	0	0	0	0	0	0	0	0	0	0	0	0	0	0	0	0	0	0	0	0	0	0	0	0.165878	0.0382213	0	0	0	0	0	0	0	0	0	0	0	0	0	0	0
		17Networks_RH_DefaultA_pCunPCC_4-rh	0	0	0	0	0	0	0	0	0	0	0	0	0	0	0	0	0	0	0	0	0	0	0	0	0	0	0	0	0	0	0	0	0	0	0	0	0	0	0	0	0	0	0	0	0	0	0
		17Networks_RH_DefaultA_pCunPCC_5-rh	0	0.413814	0.592373	0.453515	0	0	0.174746	0	0	0	0	0	0	0	0	0	0.551207	0	0.126578	0	0	0	0	0	0.373215	0	0.367651	0.627562	0.372736	0.159881	0.698099	0.601411	0	0.387349	0	0	0	0.466955	0	0	0.0520274	0.220084	0	-0.00717807	0	0	0
		17Networks_RH_DefaultA_pCunPCC_6-rh	0	0	0	0	0	0	0	0	0	0	0	0	0	0	0	0	0	0	0	0	0	0	0	0	0	0	0	0	0	0	0	0	0	0	0	0	0	0	0	0	0	0	0	0	0	0	0
		17Networks_RH_DefaultA_pCunPCC_7-rh	0	0	0	0	0	0	0	0	0	0	0	0	0	0	0	0	0	0	0	0	0	0	0	0	0	0	0	0	0	0	0	0	0	0	0	0	0	0	0	0	0	0	0	0	0	0	0
		17Networks_RH_DefaultA_pCunPCC_8-rh	0	0	0	0	0	0	0	0	0	0	0	0	0	0	0	0	0	0	0	0	0	0	0	0	0	0	0	0	0	0	0	0	0	0	0	0	0	0	0	0	0	0	0	0	0	0	0
		17Networks_RH_DefaultA_pCunPCC_9-rh	0	0	0	0	0	0	0	0	0	0	0	0	0	0	0	0	0	0	0	0	0	0	0	0	0	0	0	0	0	0	0	0	0	0	0	0	0	0	0	0	0	0	0	0	0	0	0
		17Networks_RH_DefaultA_pCunPCC_10-rh	0	0	0	0	0	0	0	0	0	0	0	0	0	0	0	0	0	0	0	0	0	0	0	0	0	0	0	0	0	0	0	0	0	0	0	0	0	0	0	0	0	0	0	0	0	0	0
		17Networks_RH_DefaultA_pCunPCC_11-rh	0	0.518386	0.661115	0	0	0	0	0	0	0	0	0	0	0	0	0	0	0.401364	0	0	0	0	0	0	0	0	0	0.701018	0	0.260926	0.759564	0	0.268098	0.541117	0	0	0	0.54938	0	0	0	0	0	0	-0.0823446	0	0
		17Networks_RH_DefaultA_pCunPCC_12-rh	0	0	0	0	0	0	0	0	0	0	0	0	0	0	0	0	0	0	0	0	0	0	0	0	0	0	0	0	0	0	0	0	0	0	0	0	0	0	0	0	0	0	0	0	0	0	0
		17Networks_RH_DefaultA_PFCm_1-rh	0	0	0	0	0	0	0	0	0	0	0	0	0	0	0	0	0	0	0	0	0	0	0	0	0	0	0	0	0	0	0	0	0	0	0	0	0	0	0	0	0	0	0	0	0	0	0
		17Networks_RH_DefaultA_PFCm_2-rh	0	0	0	0	0	0	0	0	0	0	0	0	0	0	0	0	0	0	0	0	0	0	0	0	0	0	0	0	0	0	0	0	0	0	0	0	0	0	0	0	0	0	0	0	0	0	0
		17Networks_RH_DefaultA_PFCm_3-rh	0	0	0	0	0	0	0	0	0	0	0	0	0	0	0	0	0	0	0	0	0	0	0	0	0	0	0	0	0	0	0	0	0	0	0	0	0	0	0	0	0	0	0	0	0	0	0
		17Networks_RH_DefaultA_PFCm_4-rh	0	0	0	0	0	0	0	0	0	0	0	0	0	0	0	0	0	0	0	0	0	0	0	0	0	0	0	0	0	0	0	0	0	0	0	0	0	0	0	0	0	0	0	0	0	0	0
		17Networks_RH_DefaultA_PFCm_5-rh	0	0	0	0	0	0	0	0	0	0	0	0	0	0	0	0	0	0	0	0	0	0	0	0	0	0	0	0	0	0	0	0	0	0	0	0	0	0	0	0	0	0	0	0	0	0	0
		17Networks_RH_DefaultA_PFCm_6-rh	0	0	0	0	0	0	0	0	0	0	0	0	0	0	0	0	0	0	0	0	0	0	0	0	0	0	0	0	0	0	0	0	0	0	0	0	0	0	0	0	0	0	0	0	0	0	0
		17Networks_RH_DefaultA_PFCm_7-rh	0	0	0	0	0	0	0	0	0	0	0	0	0	0	0	0	0	0	0	0	0	0	0	0	0	0	0	0	0	0	0	0	0	0	0	0	0	0	0	0	0	0	0	0	0	0	0
		17Networks_RH_DefaultA_PFCm_8-rh	0	0	0	0	0	0	0	0	0	0	0	0	0	0	0	0	0	0	0	0	0	0	0	0	0	0	0	0	0	0	0	0	0	0	0	0	0	0	0	0	0	0	0	0	0	0	0
		17Networks_RH_DefaultA_PFCm_9-rh	0	0	0	0	0	0	0	0	0	0	0	0	0	0	0	0	0	0	0	0	0	0	0	0	0	0	0	0	0	0	0	0	0	0	0	0	0	0	0	0	0	0	0	0	0	0	0
		17Networks_RH_DefaultA_PFCm_10-rh	0	0	0	0	0	0	0	0	0	0	0	0	0	0	0	0	0	0	0	0	0	0	0	0	0	0	0	0	0	0	0	0	0	0	0	0	0	0	0	0	0	0	0	0	0	0	0
		17Networks_RH_DefaultB_Temp_1-rh	0	0	0	0	0	0	0	0	0	0	0	0	0	0	0	0	0	0	0	0	0	0	0	0	0	0	0	0	0	0	0	0	0	0	0	0	0	0	0	0	0	0	0	0	0	0	0
		17Networks_RH_DefaultB_Temp_2-rh	0	0	0	0	0	0	0	0	0	0	0	0	0	0	0	0	0	0	0	0	0	0	0	0	0	0	0	0	0	0	0	0	0	0	0	0	0	0	0	0	0	0	0	0	0	0	0
		17Networks_RH_DefaultB_Temp_3-rh	0	0	0	0	0	0	0	0	0	0	0	0	0	0	0	0	0	0	0	0	0	0	0	0	0	0	0	0	0	0	0	0	0	0	0	0	0	0	0	0	0	0	0	0	0	0	0
		17Networks_RH_DefaultB_AntTemp_1-rh	0	0	-0.119395	-0.136921	0	0	0	0	0	0	0	0	0	0	0	0	-0.0863362	0	0	0	0	0	-0.200349	0	-0.241134	0	0	-0.0365611	0	0	0.0577991	-0.0327387	0	0	0	0	0	-0.153037	0	0	0	0	0	0	0	0	0
		17Networks_RH_DefaultB_AntTemp_2-rh	0	0	0	0	0	0	0	0	0	0	0	0	0	0	0	0	0	0	0	0	0	0	0	0	0	0	0	0	0	0	0	0	0	0	0	0	0	0	0	0	0	0	0	0	0	0	0
		17Networks_RH_DefaultB_AntTemp_3-rh	0	0	-0.0644527	-0.189664	0	0	0	0	0	0	0	0	0	0	0	0	0	0	0	0	0	0	0	0	0	0	0	0	0	0	0.075151	-0.0186146	0	0	0	0	0	-0.124084	0	0	0	0	0	0	0	0	0
		17Networks_RH_DefaultB_AntTemp_4-rh	0	0	0	0	0	0	0	0	0	0	0	0	0	0	0	0	0	0	0	0	0	0	0	0	0	0	0	-0.183421	0	0	-0.0517549	-0.150362	0	0	0	0	0	0	0	0	0	0	0	0	0	0	0
		17Networks_RH_DefaultB_PFCd_1-rh	0	0	0	0	0	0	0	0	0	0	0	0	0	0	0	0	0	0	0	0	0	0	0	0	0	0	0	0	0	0	0	0	0	0	0	0	0	0	0	0	0	0	0	0	0	0	0
		17Networks_RH_DefaultB_PFCd_2-rh	0	0	0	0	0	0	0	0	0	0	0	0	0	0	0	0	0	0	0	0	0	0	0	0	0	0	0	0	0	0	0	0	0	0	0	0	0	0	0	0	0	0	0	0	0	0	0
		17Networks_RH_DefaultB_PFCd_3-rh	0	0	0	0	0	0	0	0	0	0	0	0	0	0	0	0	0	0	0	0	0	0	0	0	0	0	0	0	0	0	0	0	0	0	0	0	0	0	0	0	0	0	0	0	0	0	0
		17Networks_RH_DefaultB_PFCd_4-rh	0	0	0	0	0	0	0	0	0	0	0	0	0	0	0	0	0	0	0	0	0	0	0	0	0	0	0	0	0	0	0	0	0	0	0	0	0	0	0	0	0	0	0	0	0	0	0
		17Networks_RH_DefaultB_PFCd_5-rh	0	0	0	0	0	0	0	0	0	0	0	0	0	0	0	0	0	0	0	0	0	0	0	0	0	0	0	0	0	0	0	0	0	0	0	0	0	0	0	0	0	0	0	0	0	0	0
		17Networks_RH_DefaultB_PFCd_6-rh	0	0	0	0	0	0	0	0	0	0	0	0	0	0	0	0	0	0	0	0	0	0	0	0	0	0	0	0	0	0	0	0	0	0	0	0	0	0	0	0	0	0	0	0	0	0	0
		17Networks_RH_DefaultB_PFCd_7-rh	0	0	0	0	0	0	0	0	0	0	0	0	0	0	0	0	0	0	0	0	0	0	0	0	0	0	0	0	0	0	0	0	0	0	0	0	0	0	0	0	0	0	0	0	0	0	0
		17Networks_RH_DefaultB_PFCd_8-rh	0	0	0	0	0	0	0	0	0	0	0	0	0	0	0	0	0	0	0	0	0	0	0	0	0	0	0	0	0	0	0	0	0	0	0	0	0	0	0	0	0	0	0	0	0	0	0
		17Networks_RH_DefaultB_PFCv_1-rh	0	0	0	0	0	0	0	0	0	0	0	0	0	0	0	0	0	0	0	0	0	0	0	0	0	0	0	0	0	0	0	0	0	0	0	0	0	0	0	0	0	0	0	0	0	0	0
		17Networks_RH_DefaultB_PFCv_2-rh	0	0	0	0	0	0	0	0	0	0	0	0	0	0	0	0	0	0	0	0	0	0	0	0	0	0	0	0	0	0	0	0	0	0	0	0	0	0	0	0	0	0	0	0	0	0	0
		17Networks_RH_DefaultB_PFCv_3-rh	0	0	0	0	0	0	0	0	0	0	0	0	0	0	0	0	0	0	0	0	0	0	0	0	0	0	0	0	0	0	0	0	0	0	0	0	0	0	0	0	0	0	0	0	0	0	0
		17Networks_RH_DefaultB_PFCv_4-rh	0	0	0	0	0	0	0	0	0	0	0	0	0	0	0	0	0	0	0	0	0	0	0	0	0	0	0	0	0	0	0	0	0	0	0	0	0	0	0	0	0	0	0	0	0	0	0
		17Networks_RH_DefaultB_PFCv_5-rh	0	0	0	0	0	0	0	0	0	0	0	0	0	0	0	0	0	0	0	0	0	0	0	0	0	0	0	0	0	0	0	0	0	0	0	0	0	0	0	0	0	0	0	0	0	0	0
		17Networks_RH_DefaultB_PFCv_6-rh	0	0	0	0	0	0	0	0	0	0	0	0	0	0	0	0	0	0	0	0	0	0	0	0	0	0	0	0	0	0	0	0	0	0	0	0	0	0	0	0	0	0	0	0	0	0	0
		17Networks_RH_DefaultC_IPL_1-rh	0	0	0	0	0	0	0	0	0	0	0	0	0	0	0	0	0	0	0	0	0	0	0	0	0	0	0	0	0	0	0	0	0	0	0	0	0	0	0	0	0	0	0	0	0	0	0
		17Networks_RH_DefaultC_IPL_2-rh	0	0	0.355058	0.228328	0	0	0	0	0	0	0	0	0	0	0	0	0.333848	0	0	0	0	0	0.190709	0	0.150225	0	0.179942	0.413991	0	0	0.498922	0.396234	0	0.153476	0	0	0	0.245926	0	0	0	0.0623301	0	0	0	0	0
		17Networks_RH_DefaultC_Rsp_1-rh	0	0	0	0	0	0	0	0	0	0	0	0	0	0	0	0	0	0	0	0	0	0	0	0	0	0	0	0	0	0	0	0	0	0	0	0	0	0	0	0	0	0	0	0	0	0	0
		17Networks_RH_DefaultC_Rsp_2-rh	0	0	0	0	0	0	0	0	0	0	0	0	0	0	0	0	0	0	0	0	0	0	0	0	0	0	0	0.280046	0	0	0.446281	0.267943	0	0	0	0	0	0	0	0	0	0	0	0	0	0	0
		17Networks_RH_DefaultC_Rsp_3-rh	0.209597	0.186624	0.408995	0.314318	0	0	0	0	0	0	0	0	-0.108517	0	0	0	0.315849	-0.0208039	0	0	0	0	0.225848	0	0.223354	0	0.313691	0.513353	0	0	0.668572	0.524551	0	0.192596	0	0.0719343	0	0.386045	0	0	0.144881	0.189199	0	0	0	0	0
		17Networks_RH_DefaultC_Rsp_4-rh	0.708592	0.68258	0.881557	0.808978	-0.0265927	-0.0501493	0.366983	0.286781	0	0	0.239748	0.554806	0.396845	0	0.145129	0.248422	0.809612	0.513957	0.434406	0.291462	0	0.470876	0.720743	0	0.70437	0.288683	0.778201	0.989517	0.693586	0.363244	1.1371	0.999292	0.36838	0.71253	0	0.435417	0.198438	0.818768	0	0	0.544353	0.677228	0.090081	0.501955	0.0865882	0	0
		17Networks_RH_DefaultC_PHC_1-rh	0	0	0	0	0	0	0	0	0	0	0	0	0	0	0	0	0	0	0	0	0	0	0	0	0	0	0	0	0	0	0	0	0	0	0	0	0	0	0	0	0	0	0	0	0	0	0
		17Networks_RH_DefaultC_PHC_2-rh	0	0	0	0	0	0	0	0	0	0	0	0	0	0	0	0	0	0	0	0	0	0	0	0	0	0	0	0	0	0	0	0	0	0	0	0	0	0	0	0	0	0	0	0	0	0	0
		17Networks_RH_DefaultC_PHC_3-rh	0	0	-0.129753	-0.240728	0	0	0	0	0	0	0	0	0	0	0	0	0	0	0	0	0	0	-0.277789	0	0	0	0	-0.052231	0	0	0.0492776	-0.0873781	0	0	0	0	0	-0.118255	0	0	0	0	0	0	0	0	0
		17Networks_RH_DefaultC_PHC_4-rh	0	0	0	0	0	0	0	0	0	0	0	0	0	0	0	0	0	0	0	0	0	0	0	0	0	0	0	0	0	0	0	0	0	0	0	0	0	0	0	0	0	0	0	0	0	0	0
		17Networks_RH_TempPar_1-rh	0	0	0	0	0	0	0	0	0	0	0	0	0	0	0	0	0	0	0	0	0	0	0	0	0	0	0	0	0	0	-0.183163	0	0	0	0	0	0	0	0	0	0	0	0	0	0	0	0
		17Networks_RH_TempPar_2-rh	0	0	0	0	0	0	0	0	0	0	0	0	0	0	0	0	0	0	0	0	0	0	0	0	0	0	0	-0.20229	0	0	-0.143605	0	0	0	0	0	0	0	0	0	0	0	0	0	0	0	0
		17Networks_RH_TempPar_3-rh	0	0	0	0	0	0	0	0	0	0	0	0	0	0	0	0	0	0	0	0	0	0	0	0	0	0	0	0	0	0	0	0	0	0	0	0	0	0	0	0	0	0	0	0	0	0	0
		17Networks_RH_TempPar_4-rh	0	0	0	0	0	0	0	0	0	0	0	0	0	0	0	0	0	0	0	0	0	0	0	0	0	0	0	0	0	0	0	0	0	0	0	0	0	0	0	0	0	0	0	0	0	0	0
		17Networks_RH_TempPar_5-rh	0	0	0	0	0	0	0	0	0	0	0	0	0	0	0	0	0	0	0	0	0	0	0	0	0	0	0	0	0	0	0	0	0	0	0	0	0	0	0	0	0	0	0	0	0	0	0
		17Networks_RH_TempPar_6-rh	0	0	0	0	0	0	0	0	0	0	0	0	0	0	0	0	0	0	0	0	0	0	0	0	0	0	0	0	0	0	0	0	0	0	0	0	0	0	0	0	0	0	0	0	0	0	0
		17Networks_RH_TempPar_7-rh	0	0	0	0	0	0	0	0	0	0	0	0	0	0	0	0	0	0	0	0	0	0	0	0	0	0	0	0	0	0	0	0	0	0	0	0	0	0	0	0	0	0	0	0	0	0	0
		17Networks_RH_TempPar_8-rh	0	0	0	0	0	0	0	0	0	0	0	0	0	0	0	0	0	0	0	0	0	0	0	0	0	0	0	0	0	0	0	0	0	0	0	0	0	0	0	0	0	0	0	0	0	0	0
		17Networks_RH_TempPar_9-rh	0	0	0	0	0	0	0	0	0	0	0	0	0	0	0	0	0	0	0	0	0	0	0	0	0	0	0	0	0	0	0	0	0	0	0	0	0	0	0	0	0	0	0	0	0	0	0
		17Networks_RH_TempPar_10-rh	0	0	0	0	0	0	0	0	0	0	0	0	0	0	0	0	0	0	0	0	0	0	0	0	0	0	0	0	0	0	0	0	0	0	0	0	0	0	0	0	0	0	0	0	0	0	0
		17Networks_RH_TempPar_11-rh	0	0	0	0	0	0	0	0	0	0	0	0	0	0	0	0	0	0	0	0	0	0	0	0	0	0	0	0	0	0	0	0	0	0	0	0	0	0	0	0	0	0	0	0	0	0	0
		17Networks_RH_TempPar_12-rh	0	0	0	0	0	0	0	0	0	0	0	0	0	0	0	0	0	0	0	0	0	0	0	0	0	0	0	0	0	0	0	0	0	0	0	0	0	0	0	0	0	0	0	0	0	0	0
		17Networks_RH_TempPar_13-rh	0	0	0	0	0	0	0	0	0	0	0	0	0	0	0	0	0	0	0	0	0	0	0	0	0	0	0	0	0	0	0	0	0	0	0	0	0	0	0	0	0	0	0	0	0	0	0
		17Networks_RH_TempPar_14-rh	0	0	0	0	0	0	0	0	0	0	0	0	0	0	0	0	0	0	0	0	0	0	0	0	0	0	0	0	0	0	0	0	0	0	0	0	0	0	0	0	0	0	0	0	0	0	0
		17Networks_RH_TempPar_15-rh	0	0	0	0	0	0	0	0	0	0	0	0	0	0	0	0	0	0	0	0	0	0	0	0	0	0	0	0	0	0	0	0	0	0	0	0	0	0	0	0	0	0	0	0	0	0	0
		17Networks_RH_TempPar_16-rh	0	0	0	0	0	0	0	0	0	0	0	0	0	0	0	0	0	0	0	0	0	0	0	0	0	0	0	0	0	0	0	0	0	0	0	0	0	0	0	0	0	0	0	0	0	0	0
		17Networks_RH_TempPar_17-rh	0	0	0	0	0	0	0	0	0	0	0	0	0	0	0	0	0	0	0	0	0	0	0	0	0	0	0	0	0	0	0	0	0	0	0	0	0	0	0	0	0	0	0	0	0	0	0
		17Networks_RH_TempPar_18-rh	0	0	0	0	0	0	0	0	0	0	0	0	0	0	0	0	0	0	0	0	0	0	0	0	0	0	0	0	0	0	0	0	0	0	0	0	0	0	0	0	0	0	0	0	0	0	0
		17Networks_RH_TempPar_19-rh	0	0	0	0	0	0	0	0	0	0	0	0	0	0	0	0	0	0	0	0	0	0	0	0	0	0	0	0	0	0	0	0	0	0	0	0	0	0	0	0	0	0	0	0	0	0	0
		17Networks_RH_TempPar_20-rh	0	0	0	0	0	0	0	0	0	0	0	0	0	0	0	0	0	0	0	0	0	0	0	0	0	0	0	0	0	0	0	0	0	0	0	0	0	0	0	0	0	0	0	0	0	0	0
		17Networks_RH_TempPar_21-rh	0	0	0	0	0	0	0	0	0	0	0	0	0	0	0	0	0	0	0	0	0	0	0	0	0	0	0	0	0	0	0	0	0	0	0	0	0	0	0	0	0	0	0	0	0	0	0
		17Networks_RH_TempPar_22-rh	0	0	0	0	0	0	0	0	0	0	0	0	0	0	0	0	0	0	0	0	0	0	0	0	0	0	0	0	0	0	0	0	0	0	0	0	0	0	0	0	0	0	0	0	0	0	0
Figure 4b
			Fiber lengths (mm)	log(weights)
			20.6104	2.72241
			19.4572	2.715
			42.7299	2.04064
			77.668	1.3164
			59.6628	1.68776
			57.4773	2.05182
			47.6436	2.10325
			32.7809	2.62315
			33.3553	2.48658
			75.7225	1.22164
			20.1961	3.22405
			56.6032	1.72328
			17.2365	3.47509
			41.5308	2.04367
			49.5419	1.59547
			38.1965	2.36092
			77.5139	1.20745
			61.9977	1.0949
			85.4021	0.415478
			99.323	0.834769
			49.541	1.7158
			54.6239	1.5936
			66.2771	1.01193
			43.4312	2.04308
			48.1162	2.09479
			67.9732	1.45705
			81.41	0.708426
			49.5115	2.2428
			58.1558	1.77115
			76.5564	0.710935
			56.4042	1.20504
			21.5527	2.8439
			50.3021	1.78689
			17.8213	3.05504
			38.1786	2.09623
			33.4042	2.14295
			41.6433	2.07814
			50.0933	0.892542
			47.6695	1.79018
			53.9214	2.09943
			64.8393	1.31924
			34.7432	2.39542
			53.1309	1.49374
			65.8263	1.21761
			15.5111	2.88036
			57.1732	1.47089
			45.8941	1.79131
			76.5404	1.23216
			58.3427	1.6019
			59.8261	1.17806
			42.6588	2.10495
			59.6727	1.11629
			49.4083	1.93526
			56.0889	0.407561
			61.1766	1.72656
			60.7494	2.06638
			73.777	0.904845
			71.8283	1.63193
			85.7269	1.23783
			96.8613	1.20584
			118.327	0.920359
			100.147	0.622239
			85.573	0.621128
			72.0066	0.00392058
			79.579	-0.0229674
			74.6874	-0.173605
			86.5324	1.4852
			86.1223	1.27445
			76.1368	1.14652
			75.8199	1.44764
			74.2928	0.970148
			70.1613	0.934441
			73.9744	0.877826
			85.135	0.715054
			90.4399	0.273359
			99.4326	0.670112
			92.7004	0.254243
			102.345	0.488829
			92.1055	0.608459
			93.4551	0.429609
			112.648	1.32748
			101.786	1.49477
			90.4425	1.09417
			104.203	0.363622
			119.237	0.196494
			91.6872	0.188674
			113.7	0.255436
			131.184	0.411869
			133.256	0.389783
			136.356	0.284696
			140.868	0.374782
			132.266	1.6335
			128.177	1.38573
			117.022	1.28525
			109.343	0.861266
			117.074	1.46442
			100.173	1.5272
			138.781	1.48967
			90.1295	0.201723
			89.7463	1.30548
			98.5968	1.27672
			91.4143	0.472023
			110.994	0.651124
			117.782	1.1254
			89.3838	1.40016
			91.1908	1.36412
			91.6069	0.846845
			97.0632	1.15544
			102.018	1.02769
			90.3264	0.777971
			136.476	0.40221
			81.5124	0.667154
			90.053	0.705276
			104.56	0.180092
			132.904	1.42367
			121.148	1.20699
			109.989	1.21355
			127.245	1.53002
			132.902	1.37021
			116.823	1.44042
			117.512	1.59193
			102.99	0.867048
			99.7463	0.644634
			110.07	0.320943
			109.843	0.198354
			150.051	0.861222
			122.804	0.270993
			96.4863	0.217415
			108.639	0.350665
			76.984	1.03271
			53.7577	0.342241
			73.0466	0.491823
			63.1926	0.335574
			53.4822	0.267934
			95.3432	0.942876
			84.763	1.04399
			63.0538	0.218381
			74.5906	1.14073
			85.4	0.917173
			77.5659	0.979573
			123.721	1.35606
			113.913	1.15593
			102.665	0.766554
			142.923	0.665998
			144.792	0.690972
			148.648	0.843582
			133.853	0.578216
			141.43	0.663791
			159.275	0.9687
			142.386	0.643386
			161.771	1.02371
			147.267	0.737416
			135.822	0.61971
			162.819	0.952017
			139.255	0.659943
			108.29	0.273718
			115.815	0.652178
			105.033	0.168543
			149.223	0.787284
			122.343	0.544016
			153.727	0.78575
			145.298	0.669817
			131.793	0.597658
			164.725	1.12104
			167.937	1.22443
			159.263	1.1021
			136.966	0.626549
			151.713	0.829941
			109.909	0.29217
			138.877	0.664057
			112.255	0.116458
			110.147	0.508574
			139.681	0.989551
			150.225	0.984816
			90.4625	0.209597
			117.658	0.708592
			20.6104	2.72241
			15.3716	2.58237
			25.5399	2.38114
			73.5908	0.940526
			60.3714	1.13794
			59.8276	1.55991
			34.8396	2.09866
			47.791	1.48246
			66.4552	1.08457
			16.8389	3.14709
			32.8746	2.33244
			27.3156	2.48916
			31.1461	2.22881
			14.9887	3.17418
			59.4206	1.39306
			26.0895	2.42062
			44.2123	1.61929
			63.3029	0.309857
			78.6663	0.8192
			24.7504	2.53707
			31.9314	2.29107
			38.2374	1.97982
			37.8558	2.2862
			51.0923	1.71322
			49.8391	1.76942
			53.8006	1.6052
			69.1487	0.505024
			46.8443	0.40722
			56.2187	1.4241
			61.8266	0.816015
			31.9132	2.03271
			39.4037	1.40676
			41.5858	1.60701
			39.456	0.507598
			50.3677	1.08828
			62.5509	1.35979
			61.0437	0.57721
			57.1377	1.1816
			55.4216	0.624869
			58.2353	0.58286
			52.9242	1.06725
			56.8632	0.671575
			57.8744	0.685755
			75.1208	0.649734
			62.2742	0.936835
			49.9059	1.25459
			52.4277	0.974019
			45.6369	1.48562
			47.9287	0.776691
			51.5266	1.23718
			61.8698	1.18621
			67.349	1.42863
			64.9807	0.619444
			75.7585	1.14376
			85.5812	0.926471
			97.0458	0.966113
			113.526	0.741835
			100.613	0.539665
			82.386	0.482438
			85.1783	1.04864
			80.1799	0.890692
			71.4665	0.847547
			73.7256	0.961875
			62.7412	0.702892
			62.5391	0.675444
			66.3391	0.740203
			66.5824	0.630006
			76.8165	0.500534
			70.0271	0.0820608
			84.2854	0.343469
			81.7145	0.52708
			110.904	0.932189
			101.776	1.1921
			85.2271	0.885262
			95.6074	-0.0337788
			92.6666	-0.0627962
			101.017	-0.0614
			134.781	1.12289
			126.721	0.942822
			110.082	0.799234
			83.8754	0.320428
			115.276	1.05925
			101.008	1.01796
			139.811	1.02664
			84.6239	0.84346
			93.9543	0.89436
			115.219	0.821653
			85.1387	1.04488
			87.2974	1.09988
			81.013	0.713067
			91.8594	0.844708
			96.5825	0.776064
			77.5982	0.558592
			96.1462	-0.0602141
			68.8814	0.587922
			80.2451	0.648735
			86.6455	0.590886
			76.6966	-0.0174848
			133.809	1.00633
			116.415	0.834437
			103.805	0.862634
			127.306	1.16933
			132.84	1.01317
			114.912	1.13474
			117.204	1.32002
			93.3508	0.667789
			86.4857	0.479215
			71.9087	-0.119964
			130.958	0.430467
			88.0482	0.198674
			70.8154	0.744161
			59.0159	0.27857
			77.2021	0.417139
			73.0202	0.504482
			64.5173	0.488398
			69.3491	0.292248
			66.0754	0.391673
			122.881	1.09063
			110.814	0.963557
			94.6138	0.643027
			75.6507	0.303258
			143.339	0.755243
			135.031	0.596848
			139.476	0.613984
			118.38	0.364829
			116.806	0.399572
			119.778	0.43349
			145.502	0.752222
			126.387	0.508396
			139.979	0.587558
			155.718	0.892788
			135.737	0.556838
			158.861	0.941266
			111.935	0.262722
			148.919	0.710312
			132.769	0.590348
			156.992	0.927857
			135.739	0.55476
			136.118	0.560887
			112.303	0.179413
			100.504	0.0719102
			90.3336	0.0575516
			88.7007	0.300068
			124.554	0.379023
			108.634	0.557719
			98.6431	0.068248
			145.881	0.674821
			116.554	0.448365
			154.636	0.709379
			139.341	0.604154
			128.285	0.551906
			162.155	1.06473
			165.543	1.18656
			155.282	1.08533
			104.354	0.118459
			99.8996	0.146262
			130.932	0.598851
			147.808	0.831765
			105.584	0.298851
			133.732	0.62589
			120.415	0.375191
			115.01	-0.052072
			107.874	0.502751
			136.773	0.977417
			143.517	0.962109
			123.893	0.583784
			105.183	0.413814
			110.849	0.518386
			88.8882	0.186624
			112.937	0.68258
			19.4572	2.715
			15.3716	2.58237
			13.6086	2.84037
			68.0634	0.694239
			56.2496	0.860729
			61.6373	1.2496
			47.6006	1.45176
			45.4354	1.2225
			66.3482	0.83785
			23.8187	2.38748
			52.9541	1.36669
			27.6752	2.21265
			37.4338	1.62693
			42.0499	1.51007
			27.3528	2.31872
			60.4988	1.15776
			58.2703	0.261285
			71.5199	0.834537
			17.7974	2.66117
			23.1882	2.42221
			16.381	2.87101
			20.0742	2.8904
			35.916	2.00588
			64.4564	0.689251
			27.7677	2.48652
			32.0546	2.14595
			47.5875	0.645484
			37.3636	1.80511
			49.3642	1.12861
			13.9084	2.67306
			31.9571	1.8179
			28.7629	1.7757
			15.5589	2.53064
			40.4104	0.871988
			38.0296	1.54558
			58.2085	1.14517
			60.5461	0.652211
			48.2226	1.12875
			48.2298	0.701116
			57.5232	0.78406
			40.4885	1.34434
			53.6544	0.90394
			50.0971	0.959275
			70.5154	0.825842
			56.3403	1.12821
			48.1143	1.31567
			45.1675	1.28243
			23.957	2.26464
			46.0374	1.12
			40.7752	1.63463
			51.3861	1.54157
			49.3858	1.84024
			62.5629	0.861742
			56.0663	1.54033
			72.8758	1.18209
			83.1849	1.15172
			110.658	0.690927
			99.3422	0.559701
			78.7406	0.398486
			76.0469	0.155283
			71.0619	0.0609407
			74.6331	0.0745236
			79.3731	0.775714
			69.9851	0.647445
			60.7229	0.605067
			69.4063	0.691422
			58.0539	0.475724
			55.1738	0.484989
			58.6845	0.580881
			58.9458	0.466986
			59.1971	0.0679383
			73.0567	0.589578
			70.8972	0.138293
			80.4718	0.427178
			80.8287	0.631699
			103.236	0.710507
			97.2909	0.963363
			81.4866	0.7285
			128.466	0.914838
			118.89	0.713508
			98.8276	0.559309
			74.3757	0.187889
			110.063	0.846461
			92.5422	0.768164
			134.319	0.833464
			83.273	0.7027
			53.0523	-0.0474839
			78.5178	0.0580844
			108.129	0.659792
			79.8434	0.88449
			80.9117	0.913431
			72.4851	0.576098
			86.0729	0.600365
			69.2121	0.401441
			47.7184	0.300492
			68.9249	0.702602
			80.3728	0.728055
			83.7767	0.676731
			127.806	0.788808
			107.481	0.65481
			97.0605	0.689149
			121.961	0.999139
			124.731	0.869781
			111.39	0.980658
			112.251	1.17765
			91.1805	0.573437
			81.6681	0.411563
			116.881	0.291023
			65.5885	0.0130532
			83.4924	0.218301
			66.4093	1.01361
			60.2412	0.436636
			52.8475	0.287824
			74.2516	0.250888
			68.4713	0.331888
			59.2476	0.364489
			72.5528	0.427943
			66.9455	0.511744
			119.015	0.968109
			107.145	0.851161
			94.6875	0.595619
			78.656	0.300244
			150.442	0.929618
			145.575	0.79084
			151.842	0.815679
			95.0004	-0.0272211
			102.334	0.0681532
			83.7044	-0.110774
			125.654	0.467616
			136.657	0.535966
			129.483	0.496214
			131.856	0.643642
			132.299	0.577363
			132.811	0.626661
			125.203	0.547095
			118.371	0.404549
			153.007	0.962899
			142.984	0.704907
			149.246	0.803139
			159.343	1.09767
			149.764	0.794284
			159	1.14949
			132.616	0.486542
			152.468	0.930472
			105.129	0.131677
			142.394	0.807629
			157.785	1.1256
			92.6596	0.0250498
			145.063	0.749023
			131.137	1.00815
			142.968	0.74459
			128.787	0.408614
			87.6971	-0.129172
			96.7792	-0.0427945
			120.381	0.288969
			116.24	0.320691
			100.554	0.462193
			84.8253	0.293933
			138.282	0.618633
			114.475	0.746914
			124.13	0.304699
			154.612	0.922045
			123.098	0.657493
			154.997	0.934939
			149.268	0.814988
			135.083	0.760977
			160.322	1.28213
			163.335	1.39387
			152.338	1.29481
			119.513	0.0529188
			119.814	0.303036
			116.923	0.306926
			98.8988	0.207192
			140.832	0.800342
			151.236	1.00663
			120.191	0.460518
			142.205	0.779324
			130.176	0.506897
			121.571	0.119026
			123.469	0.0266062
			104.668	0.261882
			76.3244	-0.0233297
			100.104	0.259827
			116.748	0.688114
			135.494	1.13234
			145.204	1.11274
			132.988	0.683302
			112.591	0.592373
			120.728	0.661115
			125.81	-0.119395
			119.708	-0.0644527
			117.392	0.355058
			104.326	0.408995
			116.833	0.881557
			91.1305	-0.129753
			42.7299	2.04064
			25.5399	2.38114
			13.6086	2.84037
			67.2972	0.520619
			60.1909	0.641311
			66.3833	1.1661
			54.2726	1.46077
			47.3246	1.29056
			54.5184	0.816105
			68.7315	0.903635
			39.9642	2.02238
			56.3333	1.56661
			48.5208	1.52961
			43.37	1.77809
			43.0652	1.90678
			25.2592	2.71264
			59.8974	1.43204
			28.2392	2.64179
			45.4944	1.88564
			66.8176	0.995661
			11.8305	3.45679
			22.2813	2.98063
			12.4137	3.27047
			22.4687	3.19669
			37.2122	2.34975
			35.1496	2.31179
			42.2317	0.302403
			28.5661	2.1959
			19.4202	2.39598
			36.6409	0.586184
			65.1208	0.824132
			55.0025	0.399821
			46.6958	0.323441
			52.6832	0.567201
			74.0503	0.710521
			61.2015	0.912417
			51.595	1.1664
			48.7523	1.1959
			31.5085	1.935
			47.8471	1.23531
			57.7232	1.2483
			59.5331	1.57234
			61.3129	0.677634
			62.827	1.36468
			76.4914	1.00602
			85.5245	1.02224
			111.879	0.581848
			101.888	0.531336
			83.5212	0.41165
			79.6642	0.558326
			70.1658	0.436
			62.4848	0.445101
			69.4065	0.49322
			57.006	0.399015
			52.4939	0.324845
			59.1704	0.475351
			57.5958	0.542711
			69.0933	0.300499
			70.6088	0.46904
			105.758	0.550812
			103.949	0.912978
			88.7654	0.774326
			132.477	0.697806
			116.112	0.51143
			87.5513	0.32636
			109.689	0.670903
			91.7544	0.510117
			137.245	0.606744
			82.1958	0.479384
			110.188	0.496364
			79.5217	0.633129
			84.4407	0.740869
			73.4769	0.509798
			84.2198	0.491306
			90.2084	0.54901
			78.2382	0.564485
			54.379	0.483225
			128.085	0.611388
			110.3	0.468682
			98.3321	0.542316
			127.465	0.829726
			130.104	0.673829
			117.007	0.836633
			118.866	1.05046
			82.8314	0.338323
			70.7931	1.0306
			53.7141	0.634073
			58.4247	0.389132
			47.0536	0.210811
			65.3739	0.0495601
			62.4889	0.113229
			51.2951	0.0900456
			68.601	0.304326
			61.241	0.368378
			123.415	0.841917
			112.384	0.786829
			99.0222	0.569797
			80.2915	0.311406
			146.867	0.787052
			150.479	0.853493
			146.337	0.715103
			149.849	0.75827
			127.997	0.410197
			153.985	0.858943
			139.022	0.604746
			152.061	0.713102
			162.005	1.02119
			147.924	0.706219
			163.166	1.06967
			126.336	0.379467
			151.415	0.825205
			94.9813	0.0114994
			146.019	0.702238
			161.46	1.03343
			144.582	0.649615
			131.722	0.962226
			144.047	0.682343
			113.347	0.195754
			107.003	0.220516
			114.915	0.733393
			111.875	0.155817
			154.533	0.800856
			125.355	0.598397
			156.024	0.833117
			147.494	0.718714
			134.377	0.671391
			166.46	1.19111
			169.568	1.30478
			156.852	1.19586
			102.621	-0.0390227
			112.85	0.197785
			114.522	0.224733
			142.575	0.673706
			155.664	0.896006
			113.704	0.346587
			137.769	0.64871
			116.555	0.069472
			117.042	0.590358
			140.921	1.03221
			148.788	1.0017
			128.428	0.579627
			109.136	0.453515
			117.577	-0.136921
			101.392	-0.189664
			106.729	0.228328
			95.314	0.314318
			118.504	0.808978
			73.8994	-0.240728
			77.668	1.3164
			73.5908	0.940526
			68.0634	0.694239
			67.2972	0.520619
			18.1757	2.4295
			21.4913	2.87232
			44.1375	1.98075
			50.3211	1.47668
			45.821	1.52427
			38.6022	2.26972
			66.5845	1.34911
			52.2452	1.77763
			67.5045	1.35192
			63.357	0.931798
			60.738	0.975675
			76.3321	1.07379
			53.853	1.82599
			66.9247	0.788298
			59.3641	1.05419
			48.6229	1.63057
			56.3792	1.87055
			68.2796	0.627438
			52.4662	0.996881
			70.8441	0.973729
			61.0834	1.25125
			65.827	0.436592
			77.6953	0.947909
			70.4424	1.37888
			64.6759	1.45641
			79.8659	0.942537
			73.4745	1.26617
			62.1607	1.23585
			67.5881	1.22111
			71.735	1.03847
			63.3454	0.739908
			69.8896	0.798299
			62.3286	0.596132
			53.0384	0.215076
			57.5654	0.202072
			37.0472	1.75877
			39.8204	1.04128
			59.7985	1.04809
			48.0884	0.752105
			38.5135	0.484912
			65.7357	0.858647
			46.2817	0.557814
			60.1657	0.685709
			50.6112	0.61947
			46.2229	0.130851
			63.6493	0.350803
			44.4002	0.0400116
			62.8823	0.32503
			72.3449	0.536657
			86.2861	1.03644
			58.5496	0.421091
			79.6016	1.34009
			81.4756	1.02332
			86.0754	1.29504
			87.6038	-0.0343065
			94.1882	0.0541725
			54.4027	-0.268816
			70.4017	-0.196201
			65.3303	-0.20103
			63.7116	-0.197136
			72.7261	-0.0813566
			20.3664	2.71995
			21.4859	2.13184
			18.4118	2.52074
			21.7624	2.21557
			30.5486	2.24126
			30.0981	1.9943
			45.5523	1.91737
			55.6015	1.46693
			54.5818	1.18973
			58.7035	1.72608
			66.6143	1.3158
			68.6995	1.38811
			77.9466	0.971192
			66.3426	0.241891
			77.2369	0.159374
			85.3975	0.108618
			71.5946	0.0466209
			84.1047	1.52088
			87.7643	0.875049
			70.8852	1.0954
			61.9036	1.24332
			47.2411	1.80144
			100.708	0.880747
			35.7949	1.73728
			74.3981	-0.0681573
			39.9141	1.68744
			49.3952	1.58017
			68.3194	0.746384
			71.3554	0.0451517
			60.0466	0.458179
			68.9393	0.582153
			80.4157	0.724689
			60.2494	0.821444
			71.4147	0.962359
			98.6375	0.673346
			82.0359	0.29764
			105.486	0.486236
			99.6222	0.412361
			100.041	0.360406
			108.38	0.446488
			67.7926	-0.119425
			89.1643	0.0126223
			56.1155	1.03503
			63.0904	1.28049
			71.8508	1.25519
			49.8559	0.0624364
			52.8229	0.179887
			40.598	1.6087
			33.2091	1.59407
			44.2168	0.835537
			45.5684	0.725774
			103.164	0.228155
			95.5558	0.128626
			87.7452	0.0119545
			67.1172	-0.159578
			57.0727	-0.293644
			115.05	0.218982
			125.342	0.286358
			136.623	0.4047
			119.81	0.396064
			105.671	0.232502
			109.283	0.420746
			118.671	0.49319
			74.4631	-0.0265927
			59.6628	1.68776
			60.3714	1.13794
			56.2496	0.860729
			60.1909	0.641311
			18.1757	2.4295
			17.6435	3.00827
			34.4606	2.27756
			31.9287	2.21528
			18.7973	2.64557
			40.0808	1.83119
			48.5849	1.79421
			43.3789	1.87676
			47.889	1.95373
			63.7281	1.24275
			46.9357	1.69818
			49.0753	1.1614
			46.4674	1.11348
			51.5097	1.62844
			50.4886	1.42036
			59.2279	0.62197
			57.4831	1.60856
			53.4588	1.52067
			69.2876	1.20255
			60.8506	1.52685
			51.3513	1.36338
			56.0756	1.34304
			57.7765	1.51838
			57.7809	1.24969
			57.4019	1.0893
			55.296	1.05124
			52.6841	0.545522
			57.2694	0.43004
			54.6831	0.397708
			15.6766	2.91488
			34.3509	1.72232
			38.0276	1.90526
			37.4079	1.60438
			41.5454	0.968617
			51.8134	1.42683
			47.3321	1.08444
			49.9028	1.3561
			47.2412	1.09989
			51.1645	0.390274
			58.2842	0.597103
			51.1974	0.378577
			63.5509	0.646602
			69.0021	0.855936
			76.4177	1.29029
			56.0053	0.617294
			68.6177	1.56183
			70.8608	1.18105
			75.2113	1.43293
			76.2143	-0.0111697
			74.5137	-0.00155137
			37.4227	2.03993
			43.0771	1.19431
			22.658	2.58031
			37.5934	1.56563
			45.8154	1.39516
			51.5023	1.58888
			57.3369	1.13356
			57.6415	1.31371
			77.6742	0.489623
			80.4193	0.438331
			96.2467	1.42938
			94.9	0.929532
			80.2109	0.972822
			73.5323	1.0067
			86.132	0.877397
			62.5285	1.44281
			105.204	1.01559
			54.111	0.979163
			58.4027	0.608251
			74.7902	0.171202
			57.6566	0.696708
			63.5348	0.544194
			64.6514	0.0663331
			53.5008	0.256659
			62.3257	0.400957
			71.4516	0.596857
			100.823	0.880719
			84.2688	0.500556
			72.5386	0.405915
			98.7241	0.734309
			97.5816	0.636808
			90.9013	0.552656
			95.7193	0.621498
			92.5752	0.188761
			47.161	0.266646
			33.3848	0.165103
			46.2453	0.295366
			42.8574	0.111092
			53.9002	1.31183
			40.7722	1.53339
			40.0357	0.29362
			30.039	1.81326
			48.0748	1.18004
			45.6924	1.21301
			94.1147	0.408717
			82.8756	0.201254
			70.0563	-0.0338686
			105.214	0.155584
			109.296	0.193377
			90.3996	0.00315635
			119.607	0.354337
			133.935	0.482652
			121.385	0.41013
			98.3823	0.100219
			102.412	0.266678
			106.088	0.287691
			69.8722	-0.0501493
			57.4773	2.05182
			59.8276	1.55991
			61.6373	1.2496
			66.3833	1.1661
			21.4913	2.87232
			17.6435	3.00827
			19.3028	3.06616
			19.0573	2.86808
			18.0665	2.91157
			26.1184	2.6963
			39.987	2.34208
			32.7233	2.61944
			42.6085	2.36349
			42.2922	1.95236
			43.8488	1.83449
			59.8233	1.72016
			40.5195	2.35156
			54.8196	1.48579
			45.693	1.75348
			45.5952	1.80746
			48.7319	2.20469
			62.6735	1.28922
			44.3806	1.51984
			46.2474	2.04147
			65.3304	1.12608
			62.8124	1.77885
			53.5594	2.18365
			52.3707	2.01691
			66.864	1.70311
			57.3578	2.04482
			49.6252	1.84682
			57.1973	1.77627
			51.0765	0.592394
			61.724	1.73362
			64.5591	1.31263
			60.9807	1.40587
			62.7769	1.1672
			62.8791	0.78657
			67.5309	0.852041
			65.5405	0.674085
			28.6941	2.7595
			45.4949	1.62441
			39.3178	2.24296
			44.1252	1.67932
			52.7968	0.92149
			51.7835	1.70395
			58.0597	1.0543
			55.9245	1.46373
			59.7256	1.10974
			56.4608	0.918825
			59.7388	0.642914
			67.4021	1.00899
			69.3175	0.942863
			74.5245	1.10009
			74.6196	1.69023
			66.4299	0.90259
			65.9586	2.00058
			72.2428	1.54215
			74.7528	1.82769
			101.561	0.443264
			103.171	0.426717
			73.8738	0.181078
			83.0545	0.128694
			78.807	0.0975701
			59.6868	-0.00288117
			83.622	0.173642
			44.194	2.34033
[truncated: 179,150 more rows]
[truncated: 953 more columns]

## Sheet: Figure 5
Figure 5a
		Regions	Time slice 0	Time slice 1	Time slice 2	Time slice 3	Time slice 4
		17Networks_LH_VisCent_Striate_1-lh	0.945974	0.309898	-0.578218	-0.999925	-0.589167
		17Networks_LH_VisCent_Striate_2-lh	0.966482	0.377871	-0.514857	-0.995796	-0.654631
		17Networks_LH_VisCent_Striate_3-lh	0.94945	0.31436	-0.573208	-0.999654	-0.610138
		17Networks_LH_VisCent_Striate_4-lh	0.997085	0.535578	-0.355736	-0.962994	-0.784721
		17Networks_LH_VisCent_ExStr_1-lh	0.813087	-0.123122	-0.935749	-0.738907	0.276159
		17Networks_LH_VisCent_ExStr_2-lh	0.567871	-0.365706	-0.97937	-0.700136	0.222808
		17Networks_LH_VisCent_ExStr_3-lh	0.950175	0.273375	-0.662636	-0.98753	-0.394375
		17Networks_LH_VisCent_ExStr_4-lh	0.973696	0.390327	-0.537704	-0.999662	-0.575921
		17Networks_LH_VisCent_ExStr_5-lh	0.850552	0.0888349	-0.75562	-0.970626	-0.354076
		17Networks_LH_VisCent_ExStr_6-lh	0.678178	-0.202198	-0.914142	-0.860077	-0.0760648
		17Networks_LH_VisCent_ExStr_7-lh	0.946277	0.551998	-0.494815	-0.999933	-0.479934
		17Networks_LH_VisCent_ExStr_8-lh	0.981067	0.437707	-0.464013	-0.990013	-0.685404
		17Networks_LH_VisCent_ExStr_9-lh	0.998829	0.615604	-0.303681	-0.959363	-0.767071
		17Networks_LH_VisCent_ExStr_10-lh	0.905964	0.20353	-0.666816	-0.994663	-0.490375
		17Networks_LH_VisCent_ExStr_11-lh	0.968241	0.386713	-0.507041	-0.995128	-0.658141
		17Networks_LH_VisCent_ExStr_12-lh	0.998715	0.566858	-0.322509	-0.955619	-0.793111
		17Networks_LH_VisCent_ExStr_13-lh	0.999491	0.581046	-0.304102	-0.94876	-0.808376
		17Networks_LH_VisCent_ExStr_14-lh	0.979655	0.714629	-0.187874	-0.924017	-0.822862
		17Networks_LH_VisCent_ExStr_15-lh	1	0.60758	-0.271374	-0.937025	-0.829283
		17Networks_LH_VisCent_ExStr_16-lh	0.992429	0.701146	-0.159278	-0.895937	-0.876745
		17Networks_LH_VisCent_ExStr_17-lh	0.928357	0.174286	-0.775995	-0.921239	-0.0763349
		17Networks_LH_VisCent_ExStr_18-lh	0.991126	0.664359	-0.272331	-0.960499	-0.737621
		17Networks_LH_VisCent_ExStr_19-lh	0.998787	0.56206	-0.324819	-0.953997	-0.802273
		17Networks_LH_VisCent_ExStr_20-lh	0.961477	0.373884	-0.517524	-0.996888	-0.631957
		17Networks_LH_VisCent_ExStr_21-lh	0.996562	0.67122	-0.192916	-0.906365	-0.87063
		17Networks_LH_VisCent_ExStr_22-lh	0.994416	0.69099	-0.176353	-0.905816	-0.862174
		17Networks_LH_VisCent_ExStr_23-lh	0.991334	0.486174	-0.408709	-0.976474	-0.750804
		17Networks_LH_VisCent_ExStr_24-lh	0.998704	0.643429	-0.227759	-0.919201	-0.857623
		17Networks_LH_VisCent_ExStr_25-lh	0.979697	0.756612	-0.0769564	-0.85589	-0.913218
		17Networks_LH_VisCent_ExStr_26-lh	0.999237	0.639935	-0.250905	-0.940538	-0.801256
		17Networks_LH_VisCent_ExStr_27-lh	0.996476	0.535075	-0.352698	-0.961576	-0.78918
		17Networks_LH_VisCent_ExStr_28-lh	0.99671	0.67458	-0.186642	-0.904557	-0.870371
		17Networks_LH_VisCent_ExStr_29-lh	0.999188	0.640889	-0.241549	-0.934695	-0.814452
		17Networks_LH_VisCent_ExStr_30-lh	0.999793	0.621052	-0.272089	-0.947363	-0.788861
		17Networks_LH_VisPeri_StriCal_1-lh	0.739382	0.446671	-0.952507	-0.403633	0.767191
		17Networks_LH_VisPeri_StriCal_2-lh	0.672214	-0.184528	-0.892866	-0.894668	-0.163971
		17Networks_LH_VisPeri_StriCal_3-lh	0.0164743	-0.731214	-0.995695	-0.539971	0.372771
		17Networks_LH_VisPeri_StriCal_4-lh	0.939585	0.290692	-0.593413	-0.999998	-0.586846
		17Networks_LH_VisPeri_StriCal_5-lh	0.155629	0.690422	-0.918647	-0.524811	0.602788
		17Networks_LH_VisPeri_StriCal_6-lh	0.32945	-0.501753	-0.985218	-0.739285	0.102036
		17Networks_LH_VisPeri_StriCal_7-lh	0.794964	-0.00504638	-0.793305	-0.966014	-0.374027
		17Networks_LH_VisPeri_StriCal_8-lh	0.975155	0.401829	-0.491323	-0.991789	-0.692025
		17Networks_LH_VisPeri_StriCal_9-lh	0.0187684	-0.765535	-0.989188	-0.536467	0.316171
		17Networks_LH_VisPeri_StriCal_10-lh	0.816178	0.0367082	-0.761796	-0.979025	-0.428978
		17Networks_LH_VisPeri_ExStrInf_1-lh	0.503428	-0.431542	-0.98677	-0.706097	0.163737
		17Networks_LH_VisPeri_ExStrInf_2-lh	-0.648726	-0.937477	-0.015353	0.932717	0.608774
		17Networks_LH_VisPeri_ExStrInf_3-lh	0.477391	-0.43009	-0.979661	-0.752802	0.082087
		17Networks_LH_VisPeri_ExStrInf_4-lh	-0.376201	-0.970565	-0.796503	-0.0392466	0.766416
		17Networks_LH_VisPeri_ExStrInf_5-lh	0.579814	-0.722508	-0.869662	0.145269	0.969575
		17Networks_LH_VisPeri_ExStrInf_6-lh	0.571255	-0.321093	-0.948657	-0.824034	-0.031064
		17Networks_LH_VisPeri_ExStrInf_7-lh	-0.78713	-0.999986	-0.838309	-0.193131	0.695525
		17Networks_LH_VisPeri_ExStrInf_8-lh	0.158145	-0.677218	-0.998827	-0.585261	0.302604
		17Networks_LH_VisPeri_ExStrInf_9-lh	0.943652	-0.12252	-0.989088	-0.449384	0.687057
		17Networks_LH_VisPeri_ExStrInf_10-lh	0.999997	0.0100173	-0.984344	-0.453775	0.660757
		17Networks_LH_VisPeri_ExStrSup_1-lh	0.632412	-0.643424	-0.926943	0.00173434	0.916786
		17Networks_LH_VisPeri_ExStrSup_2-lh	-0.2203	-0.863872	-0.960373	-0.413903	0.446159
		17Networks_LH_VisPeri_ExStrSup_3-lh	0.966632	0.374309	-0.513306	-0.994508	-0.676032
		17Networks_LH_VisPeri_ExStrSup_4-lh	0.0610279	-0.71418	-0.998996	-0.62201	0.217338
		17Networks_LH_VisPeri_ExStrSup_5-lh	0.847566	0.0924171	-0.727473	-0.987451	-0.467343
		17Networks_LH_VisPeri_ExStrSup_6-lh	-0.999995	-0.443633	0.619085	0.949536	-0.216775
		17Networks_LH_VisPeri_ExStrSup_7-lh	0.55521	-0.28119	-0.912937	-0.890329	-0.183423
		17Networks_LH_VisPeri_ExStrSup_8-lh	0.940315	0.314123	-0.556912	-0.998455	-0.638211
		17Networks_LH_VisPeri_ExStrSup_9-lh	-0.509923	-0.965443	-0.915073	-0.4242	0.357758
		17Networks_LH_VisPeri_ExStrSup_10-lh	0.999788	0.63494	-0.239839	-0.929529	-0.832872
		17Networks_LH_VisPeri_ExStrSup_11-lh	0.610269	-0.0572027	-0.767978	-0.977776	-0.404859
		17Networks_LH_VisPeri_ExStrSup_12-lh	0.999425	0.642723	-0.25111	-0.943961	-0.791547
		17Networks_LH_SomMotA_1-lh	0.898761	0.759948	-0.291754	-0.993902	-0.479011
		17Networks_LH_SomMotA_2-lh	0.981794	0.581128	-0.486625	-0.99838	-0.388448
		17Networks_LH_SomMotA_3-lh	0.981098	0.552785	-0.554612	-0.984164	-0.233391
		17Networks_LH_SomMotA_4-lh	0.989718	0.550697	-0.508414	-0.997534	-0.38452
		17Networks_LH_SomMotA_5-lh	0.664748	0.952054	0.122782	-0.836616	-0.867219
		17Networks_LH_SomMotA_6-lh	0.75686	0.908345	0.00859089	-0.896047	-0.794116
		17Networks_LH_SomMotA_7-lh	0.98442	0.508328	-0.623999	-0.955304	-0.0783119
		17Networks_LH_SomMotA_8-lh	0.969469	0.119915	-0.882901	-0.754912	0.347351
		17Networks_LH_SomMotA_9-lh	0.86079	0.793379	-0.257696	-0.989281	-0.533873
		17Networks_LH_SomMotA_10-lh	0.716717	0.932791	0.09684	-0.824161	-0.901536
		17Networks_LH_SomMotA_11-lh	0.41262	0.99996	0.413171	-0.636144	-0.975911
		17Networks_LH_SomMotA_12-lh	0.812344	0.876866	-0.0402462	-0.909926	-0.779401
		17Networks_LH_SomMotA_13-lh	0.6094	0.972128	0.197224	-0.797044	-0.894884
		17Networks_LH_SomMotA_14-lh	0.752387	0.901711	-0.0260139	-0.913768	-0.770506
		17Networks_LH_SomMotA_15-lh	0.991889	0.373369	-0.631592	-0.976799	-0.213865
		17Networks_LH_SomMotA_16-lh	0.911289	0.711174	-0.401986	-0.998671	-0.298553
		17Networks_LH_SomMotA_17-lh	0.210043	0.978615	0.603419	-0.443459	-0.999825
		17Networks_LH_SomMotA_18-lh	0.932332	0.692155	-0.388972	-0.999249	-0.4826
		17Networks_LH_SomMotA_19-lh	0.57361	0.985382	0.276435	-0.739583	-0.932186
		17Networks_LH_SomMotA_20-lh	0.684363	0.949753	0.131664	-0.830422	-0.869785
		17Networks_LH_SomMotA_21-lh	0.707326	0.926451	0.0235893	-0.902767	-0.767808
		17Networks_LH_SomMotA_22-lh	-0.679036	0.921441	0.177278	-0.987048	-0.282416
		17Networks_LH_SomMotA_23-lh	0.346539	0.930883	-0.260624	-0.997987	-0.185568
		17Networks_LH_SomMotA_24-lh	0.134478	0.963646	0.640048	-0.410809	-0.998559
		17Networks_LH_SomMotA_25-lh	0.845702	0.879256	-0.0193719	-0.912628	-0.746073
		17Networks_LH_SomMotA_26-lh	0.783313	0.876028	-0.0915932	-0.942486	-0.711235
		17Networks_LH_SomMotA_27-lh	0.532748	-0.694262	-0.847034	0.40101	0.937723
		17Networks_LH_SomMotA_28-lh	0.32233	0.997771	0.458964	-0.61258	-0.979802
		17Networks_LH_SomMotA_29-lh	0.953229	0.641465	-0.472761	-0.992588	-0.231776
		17Networks_LH_SomMotA_30-lh	0.405984	0.999853	0.449289	-0.599032	-0.985346
		17Networks_LH_SomMotA_31-lh	0.871984	0.785815	-0.270763	-0.992869	-0.491054
		17Networks_LH_SomMotA_32-lh	0.989634	0.55683	-0.501158	-0.997572	-0.373494
		17Networks_LH_SomMotA_33-lh	0.985199	0.558969	-0.310544	-0.979549	-0.59453
		17Networks_LH_SomMotA_34-lh	0.352286	0.998302	0.472341	-0.582337	-0.98899
		17Networks_LH_SomMotA_35-lh	0.823338	0.875794	-0.0372227	-0.912914	-0.763467
		17Networks_LH_SomMotA_36-lh	0.494476	0.995705	0.339087	-0.692559	-0.958595
		17Networks_LH_SomMotA_37-lh	0.57428	0.980224	0.227267	-0.776986	-0.911159
		17Networks_LH_SomMotA_38-lh	0.738113	0.909827	-0.0161315	-0.918947	-0.74152
		17Networks_LH_SomMotA_39-lh	0.765568	0.88973	-0.0741885	-0.947195	-0.664466
		17Networks_LH_SomMotA_40-lh	0.744054	0.914326	0.00673053	-0.911561	-0.738053
		17Networks_LH_SomMotA_41-lh	0.748404	0.912488	0.0109152	-0.900762	-0.777002
		17Networks_LH_SomMotA_42-lh	0.933235	0.709276	-0.353066	-0.998161	-0.462644
		17Networks_LH_SomMotB_Cent_1-lh	0.972054	0.625287	-0.428492	-0.999632	-0.485963
		17Networks_LH_SomMotB_Cent_2-lh	0.98337	0.26803	-0.746599	-0.928658	-0.0868492
		17Networks_LH_SomMotB_Cent_3-lh	0.422413	-0.454526	-0.968939	-0.808686	0.0125199
		17Networks_LH_SomMotB_Cent_4-lh	0.950072	0.678037	-0.374919	-0.997288	-0.518214
		17Networks_LH_SomMotB_Cent_5-lh	0.997515	0.353082	-0.688951	-0.957207	-0.181479
		17Networks_LH_SomMotB_Cent_6-lh	0.91716	0.0968556	-0.821608	-0.896048	-0.0343641
		17Networks_LH_SomMotB_Cent_7-lh	0.87245	0.804781	-0.195161	-0.965859	-0.67068
		17Networks_LH_SomMotB_Cent_8-lh	0.962326	0.655486	-0.395282	-0.998678	-0.491907
		17Networks_LH_SomMotB_Cent_9-lh	0.984673	0.550659	-0.53591	-0.991687	-0.315096
		17Networks_LH_SomMotB_Cent_10-lh	0.545505	0.990773	0.320797	-0.683043	-0.969
		17Networks_LH_SomMotB_Cent_11-lh	0.997391	0.308908	-0.760531	-0.893669	0.061934
		17Networks_LH_SomMotB_S2_1-lh	0.900516	-0.202053	-0.998909	-0.290284	0.860854
		17Networks_LH_SomMotB_S2_2-lh	0.713591	-0.553612	-0.92489	0.187774	0.999902
		17Networks_LH_SomMotB_S2_3-lh	0.927562	0.557549	-0.687127	-0.864987	0.284655
		17Networks_LH_SomMotB_S2_4-lh	0.768376	0.774184	-0.460546	-0.967203	0.0231454
		17Networks_LH_SomMotB_S2_5-lh	0.901605	0.589561	-0.674215	-0.866187	0.289216
		17Networks_LH_SomMotB_S2_6-lh	0.782763	0.76508	-0.469904	-0.96427	0.0377131
		17Networks_LH_SomMotB_S2_7-lh	0.534279	0.946546	-0.0826261	-0.985495	-0.415819
		17Networks_LH_SomMotB_S2_8-lh	0.466734	0.94632	-0.143811	-0.997411	-0.309782
		17Networks_LH_SomMotB_S2_9-lh	0.882836	0.715903	-0.41399	-0.998451	-0.322186
		17Networks_LH_SomMotB_S2_10-lh	0.450644	0.958221	-0.0950884	-0.992956	-0.342822
		17Networks_LH_SomMotB_S2_11-lh	0.760809	0.73391	-0.53063	-0.952688	0.0120411
		17Networks_LH_SomMotB_S2_12-lh	0.35202	0.987535	0.0552781	-0.960895	-0.494106
		17Networks_LH_SomMotB_S2_13-lh	0.288144	0.98372	-0.0144111	-0.978687	-0.453069
		17Networks_LH_SomMotB_Ins_1-lh	0.733506	-0.434493	-0.990146	-0.171555	0.885664
		17Networks_LH_SomMotB_Aud_1-lh	0.992534	0.164019	-0.89982	-0.668079	0.539222
		17Networks_LH_SomMotB_Aud_2-lh	0.896436	0.695987	-0.464696	-0.986538	-0.150335
		17Networks_LH_SomMotB_Aud_3-lh	0.699627	-0.504492	-0.96448	0.0167424	0.975977
		17Networks_LH_SomMotB_Aud_4-lh	0.835977	0.768639	-0.376995	-0.997436	-0.243296
		17Networks_LH_SomMotB_Aud_5-lh	0.675558	0.899504	-0.147836	-0.986349	-0.46539
		17Networks_LH_SomMotB_Aud_6-lh	0.985572	0.447515	-0.719914	-0.879795	0.184886
		17Networks_LH_SomMotB_Aud_7-lh	0.970252	0.0581968	-0.933238	-0.627344	0.552245
		17Networks_LH_SomMotB_Aud_8-lh	0.826248	0.780087	-0.360214	-0.998509	-0.25781
		17Networks_LH_SomMotB_Aud_9-lh	0.466232	0.980905	0.108078	-0.913123	-0.669418
		17Networks_LH_SomMotB_Aud_10-lh	0.99992	0.290481	-0.832857	-0.773816	0.375193
		17Networks_LH_SomMotB_Aud_11-lh	0.89993	0.65688	-0.545973	-0.957476	0.00256271
		17Networks_LH_SomMotB_Aud_12-lh	0.985266	0.41975	-0.76177	-0.832606	0.298627
		17Networks_LH_SomMotB_Aud_13-lh	0.869648	0.679853	-0.549922	-0.944842	0.0793316
		17Networks_LH_SomMotB_Aud_14-lh	-0.0201921	0.959219	0.537069	-0.656636	-0.910405
		17Networks_LH_DorsAttnA_TempOcc_1-lh	0.614083	-0.442529	-0.999665	-0.373216	0.720573
		17Networks_LH_DorsAttnA_TempOcc_2-lh	0.867948	-0.19645	-0.991172	-0.44717	0.707704
		17Networks_LH_DorsAttnA_TempOcc_3-lh	0.980842	0.153466	-0.866629	-0.787275	0.27133
		17Networks_LH_DorsAttnA_TempOcc_4-lh	-0.0114199	-0.920357	-0.71005	0.420669	0.98898
		17Networks_LH_DorsAttnA_TempOcc_5-lh	0.992945	0.267637	-0.768612	-0.910419	-0.0374368
		17Networks_LH_DorsAttnA_TempOcc_6-lh	0.999669	0.225847	-0.871076	-0.752172	0.349828
		17Networks_LH_DorsAttnA_TempOcc_7-lh	0.9956	0.271452	-0.826045	-0.830082	0.196448
		17Networks_LH_DorsAttnA_TempOcc_8-lh	0.998798	0.45332	-0.589624	-0.990219	-0.347029
		17Networks_LH_DorsAttnA_TempOcc_9-lh	0.660157	-0.301366	-0.980371	-0.623812	0.430784
		17Networks_LH_DorsAttnA_TempOcc_10-lh	0.6557	-0.439034	-0.998728	-0.338181	0.74902
		17Networks_LH_DorsAttnA_ParOcc_1-lh	0.862027	-0.04101	-0.909284	-0.772496	0.250075
		17Networks_LH_DorsAttnA_ParOcc_2-lh	0.268404	-0.743333	-0.93124	-0.0864103	0.860487
		17Networks_LH_DorsAttnA_ParOcc_3-lh	0.999812	0.56045	-0.385982	-0.986237	-0.655568
		17Networks_LH_DorsAttnA_ParOcc_4-lh	0.346852	-0.784517	-0.838606	0.247865	0.997748
		17Networks_LH_DorsAttnA_ParOcc_5-lh	0.930618	0.219319	-0.693555	-0.979557	-0.334339
		17Networks_LH_DorsAttnA_ParOcc_6-lh	0.99393	0.652543	-0.275992	-0.960433	-0.736137
		17Networks_LH_DorsAttnA_ParOcc_7-lh	0.940829	0.166292	-0.769379	-0.939913	-0.177729
		17Networks_LH_DorsAttnA_SPL_1-lh	0.843968	-0.0649705	-0.898994	-0.83034	0.0626005
		17Networks_LH_DorsAttnA_SPL_2-lh	0.997722	0.611918	-0.333475	-0.977065	-0.684562
		17Networks_LH_DorsAttnA_SPL_3-lh	0.98508	0.343137	-0.636174	-0.987388	-0.358082
		17Networks_LH_DorsAttnA_SPL_4-lh	0.981649	0.280049	-0.714208	-0.95642	-0.201983
		17Networks_LH_DorsAttnA_SPL_5-lh	0.981612	0.262784	-0.738111	-0.940621	-0.137371
		17Networks_LH_DorsAttnA_SPL_6-lh	0.968644	0.694757	-0.289451	-0.97784	-0.649853
		17Networks_LH_DorsAttnA_SPL_7-lh	0.985288	0.309628	-0.689241	-0.966263	-0.235467
		17Networks_LH_DorsAttnA_SPL_8-lh	0.572721	-0.514692	-0.99514	-0.343261	0.710684
		17Networks_LH_DorsAttnA_SPL_9-lh	-0.59685	0.89278	0.114843	-0.966249	0.4627
		17Networks_LH_DorsAttnA_SPL_10-lh	0.923508	0.0893221	-0.834675	-0.87941	0.0229718
		17Networks_LH_DorsAttnA_SPL_11-lh	0.0667984	-0.888706	-0.785242	0.225284	0.97933
		17Networks_LH_DorsAttnA_SPL_12-lh	0.996761	0.56072	-0.46482	-0.999998	-0.461565
		17Networks_LH_DorsAttnA_SPL_13-lh	0.583895	-0.54354	-0.980656	-0.171341	0.872881
		17Networks_LH_DorsAttnA_SPL_14-lh	0.707702	0.881087	-0.145682	-0.97293	-0.587362
		17Networks_LH_DorsAttnA_SPL_15-lh	0.376719	-0.471556	-0.975795	-0.769502	0.111365
		17Networks_LH_DorsAttnA_SPL_16-lh	0.636667	-0.360454	-0.990058	-0.591891	0.460803
		17Networks_LH_DorsAttnA_SPL_17-lh	0.656595	0.85127	-0.301675	-1	-0.336763
		17Networks_LH_DorsAttnB_TempOcc_1-lh	0.438683	-0.647414	-0.961037	-0.139626	0.854785
		17Networks_LH_DorsAttnB_TempOcc_2-lh	0.21029	-0.855756	-0.769262	0.363449	0.997432
		17Networks_LH_DorsAttnB_PostC_1-lh	0.0138086	0.999484	0.100341	-0.980168	-0.321461
		17Networks_LH_DorsAttnB_PostC_2-lh	-0.999331	0.109038	0.95932	-0.377391	-0.939217
		17Networks_LH_DorsAttnB_PostC_3-lh	0.991052	0.643294	-0.346194	-0.990805	-0.566107
		17Networks_LH_DorsAttnB_PostC_4-lh	-0.987643	0.18669	0.962839	-0.365294	-0.903887
		17Networks_LH_DorsAttnB_PostC_5-lh	-0.28483	-0.992752	0.0195229	0.999966	-0.10199
		17Networks_LH_DorsAttnB_PostC_6-lh	-0.424406	-0.98005	-0.00438628	0.985362	0.290376
		17Networks_LH_DorsAttnB_PostC_7-lh	0.461099	-0.685068	-0.912826	0.0917157	0.974879
		17Networks_LH_DorsAttnB_PostC_8-lh	-0.277639	-0.999855	-0.296725	0.843657	0.723171
		17Networks_LH_DorsAttnB_PostC_9-lh	0.735965	-0.381363	-0.999394	-0.317118	0.781523
		17Networks_LH_DorsAttnB_PostC_10-lh	0.530779	-0.626233	-0.941113	0.0207268	0.95889
		17Networks_LH_DorsAttnB_PostC_11-lh	0.732871	-0.279163	-0.980541	-0.611227	0.472926
		17Networks_LH_DorsAttnB_PostC_12-lh	0.4188	0.988096	0.15418	-0.886406	-0.724385
		17Networks_LH_DorsAttnB_PostC_13-lh	0.591249	-0.372961	-0.984437	-0.64274	0.396838
		17Networks_LH_DorsAttnB_PostC_14-lh	0.509045	0.856443	-0.393345	-0.987358	-0.144128
		17Networks_LH_DorsAttnB_PostC_15-lh	0.39367	0.994357	0.202536	-0.867783	-0.738711
		17Networks_LH_DorsAttnB_PostC_16-lh	0.438845	0.960285	-0.0704929	-0.984002	-0.437892
		17Networks_LH_DorsAttnB_PostC_17-lh	0.545767	0.944405	-0.0565376	-0.970184	-0.526713
		17Networks_LH_DorsAttnB_PostC_18-lh	0.638693	0.937097	-0.0141884	-0.946376	-0.617768
		17Networks_LH_DorsAttnB_FEF_1-lh	0.122649	0.961726	0.653866	-0.371475	-0.991919
		17Networks_LH_DorsAttnB_FEF_2-lh	-0.137757	0.884459	0.775552	-0.223557	-0.962168
		17Networks_LH_DorsAttnB_FEF_3-lh	0.211636	0.982915	0.573788	-0.477341	-0.999956
		17Networks_LH_DorsAttnB_FEF_4-lh	-0.105379	0.916649	0.698044	-0.363836	-0.994118
		17Networks_LH_DorsAttnB_FEF_5-lh	-0.0692106	0.906231	0.746767	-0.269718	-0.976289
		17Networks_LH_DorsAttnB_FEF_6-lh	0.212472	0.990425	0.488247	-0.610739	-0.975796
		17Networks_LH_DorsAttnB_FEF_7-lh	-0.189141	0.834736	0.861918	-0.0226238	-0.869516
		17Networks_LH_DorsAttnB_PrCv_1-lh	0.662664	0.974802	0.282785	-0.686806	-0.974978
		17Networks_LH_DorsAttnB_PrCv_2-lh	0.544008	0.991276	0.321451	-0.684212	-0.970826
		17Networks_LH_SalVentAttnA_ParOper_1-lh	-0.100794	0.951559	0.509085	-0.720436	-0.84615
		17Networks_LH_SalVentAttnA_ParOper_2-lh	0.0934411	0.997265	0.267636	-0.878987	-0.678667
		17Networks_LH_SalVentAttnA_ParOper_3-lh	-0.524212	0.746547	0.787946	-0.458394	-0.961579
		17Networks_LH_SalVentAttnA_ParOper_4-lh	-0.254887	0.908403	0.58363	-0.670278	-0.876698
		17Networks_LH_SalVentAttnA_ParOper_5-lh	0.25885	0.971266	-0.0526755	-0.972387	-0.539433
		17Networks_LH_SalVentAttnA_ParOper_6-lh	-0.718014	0.595858	0.88456	-0.29829	-0.996025
		17Networks_LH_SalVentAttnA_ParOper_7-lh	-0.382855	0.903145	0.536333	-0.727625	-0.840301
		17Networks_LH_SalVentAttnA_FrOper_1-lh	0.966839	-0.0277688	-0.980864	-0.375177	0.874418
		17Networks_LH_SalVentAttnA_FrOper_2-lh	0.922213	-0.205462	-0.999922	-0.180953	0.931954
		17Networks_LH_SalVentAttnA_FrOper_3-lh	0.994151	0.098161	-0.951738	-0.501887	0.745072
		17Networks_LH_SalVentAttnA_FrOper_4-lh	0.994119	0.423811	-0.741183	-0.811034	0.566004
		17Networks_LH_SalVentAttnA_FrOper_5-lh	0.896246	0.633005	-0.604287	-0.918318	0.167423
		17Networks_LH_SalVentAttnA_FrOper_6-lh	0.871865	0.753542	-0.365189	-0.999146	-0.241686
		17Networks_LH_SalVentAttnA_FrOper_7-lh	0.909864	0.652645	-0.527032	-0.972996	-0.0951835
		17Networks_LH_SalVentAttnA_FrOper_8-lh	-0.109832	-0.926194	0.736123	0.444448	-0.891817
		17Networks_LH_SalVentAttnA_FrOper_9-lh	0.95526	0.770187	-0.0484996	-0.807185	-0.952639
		17Networks_LH_SalVentAttnA_Ins_1-lh	0.970791	-0.265609	-0.95885	0.296691	0.95205
		17Networks_LH_SalVentAttnA_Ins_2-lh	0.378259	-0.831533	-0.653685	0.724711	0.699651
		17Networks_LH_SalVentAttnA_Ins_3-lh	-0.475026	-0.875904	0.520238	0.849037	-0.45672
		17Networks_LH_SalVentAttnA_Ins_4-lh	-0.42891	-0.940302	0.343441	0.90105	-0.557907
		17Networks_LH_SalVentAttnA_Ins_5-lh	0.922607	-0.167125	-0.999759	-0.144462	0.983491
		17Networks_LH_SalVentAttnA_Ins_6-lh	0.991615	0.28001	-0.768779	-0.885204	0.117847
		17Networks_LH_SalVentAttnA_Ins_7-lh	-0.00264698	0.979496	0.422749	-0.757291	-0.857008
		17Networks_LH_SalVentAttnA_Ins_8-lh	0.822337	-0.467982	-0.928073	0.297431	0.968319
		17Networks_LH_SalVentAttnA_Ins_9-lh	0.959011	-0.0715823	-0.992022	-0.287785	0.915558
		17Networks_LH_SalVentAttnA_ParMed_1-lh	0.965114	0.446065	-0.777265	-0.78476	0.43865
		17Networks_LH_SalVentAttnA_ParMed_2-lh	0.932198	0.597575	-0.607092	-0.927059	0.138885
		17Networks_LH_SalVentAttnA_ParMed_3-lh	0.981754	0.459915	-0.710784	-0.884163	0.189614
		17Networks_LH_SalVentAttnA_ParMed_4-lh	0.940491	0.592217	-0.604331	-0.9313	0.119685
		17Networks_LH_SalVentAttnA_ParMed_5-lh	0.996411	0.359837	-0.790547	-0.813016	0.333446
		17Networks_LH_SalVentAttnA_ParMed_6-lh	0.872903	0.73639	-0.41345	-0.992449	-0.154323
		17Networks_LH_SalVentAttnA_ParMed_7-lh	0.997765	0.343865	-0.801944	-0.800031	0.356835
		17Networks_LH_SalVentAttnA_ParMed_8-lh	0.835603	0.795589	-0.308042	-0.999937	-0.304344
		17Networks_LH_SalVentAttnA_FrMed_1-lh	0.967276	0.884792	0.224167	-0.649753	-0.994759
		17Networks_LH_SalVentAttnA_FrMed_2-lh	0.841554	-0.156269	-0.968626	-0.590267	0.568597
		17Networks_LH_SalVentAttnA_FrMed_3-lh	0.93332	0.801966	-0.0906526	-0.90061	-0.831173
		17Networks_LH_SalVentAttnA_FrMed_4-lh	0.774856	0.939959	0.211243	-0.683277	-0.993772
		17Networks_LH_SalVentAttnA_FrMed_5-lh	0.924571	0.799691	-0.107467	-0.894416	-0.880751
		17Networks_LH_SalVentAttnA_FrMed_6-lh	0.789874	0.912029	0.087223	-0.791098	-0.955612
		17Networks_LH_SalVentAttnA_FrMed_7-lh	0.305759	0.986373	0.628482	-0.327501	-0.974182
		17Networks_LH_SalVentAttnB_IPL_1-lh	-0.844444	0.384346	0.976146	-0.0317651	-0.985458
		17Networks_LH_SalVentAttnB_IPL_2-lh	-0.982924	0.0911715	0.999942	0.142391	-0.950033
		17Networks_LH_SalVentAttnB_PFCd_1-lh	0.875948	0.782905	-0.208612	-0.959006	-0.715009
		17Networks_LH_SalVentAttnB_PFCl_1-lh	0.676073	-0.280658	-0.978201	-0.561359	0.907193
		17Networks_LH_SalVentAttnB_PFCl_2-lh	0.966615	0.364669	-0.533446	-0.996317	-0.666991
		17Networks_LH_SalVentAttnB_PFCl_3-lh	0.969016	0.393402	-0.457619	-0.960205	-0.882142
		17Networks_LH_SalVentAttnB_PFCl_4-lh	0.999794	0.625635	-0.221442	-0.886009	-0.938506
		17Networks_LH_SalVentAttnB_PFCl_5-lh	0.929388	0.361554	-0.281846	-0.690197	-0.960053
		17Networks_LH_SalVentAttnB_PFCl_6-lh	0.995988	0.563732	-0.220244	-0.817652	-0.99552
		17Networks_LH_SalVentAttnB_Ins_1-lh	-0.0110936	-0.999876	0.0147934	0.999961	0.00308878
		17Networks_LH_SalVentAttnB_Ins_2-lh	-0.919606	0.226532	0.999778	0.230332	-0.861436
		17Networks_LH_SalVentAttnB_Ins_3-lh	-0.12828	0.943268	0.550474	-0.651256	-0.919124
		17Networks_LH_SalVentAttnB_Ins_4-lh	-0.908251	0.199027	0.999413	0.283745	-0.841264
		17Networks_LH_SalVentAttnB_Ins_5-lh	0.485268	-0.890061	-0.375166	0.967224	0.149733
		17Networks_LH_SalVentAttnB_Ins_6-lh	0.970129	-0.145638	-0.9975	0.0555517	0.992244
		17Networks_LH_SalVentAttnB_Ins_7-lh	0.999748	0.371059	-0.777998	-0.724452	0.839543
		17Networks_LH_SalVentAttnB_Ins_8-lh	-0.663728	0.579945	0.984702	0.329186	-0.639217
		17Networks_LH_SalVentAttnB_OFC_1-lh	-0.811788	-0.782323	0.417185	0.976441	-0.0224038
		17Networks_LH_SalVentAttnB_PFCmp_1-lh	0.747813	-0.392686	-0.987804	0.0581205	0.983295
		17Networks_LH_SalVentAttnB_PFCmp_2-lh	0.891902	0.952801	0.40874	-0.45599	-0.984928
		17Networks_LH_SalVentAttnB_PFCmp_3-lh	0.700178	0.996095	0.547313	-0.319525	-0.937845
		17Networks_LH_SalVentAttnB_PFCmp_4-lh	0.91148	0.86339	0.100699	-0.73629	-0.986644
		17Networks_LH_LimbicB_OFC_1-lh	-0.503877	0.850971	0.552074	-0.804469	-0.646448
		17Networks_LH_LimbicB_OFC_2-lh	0.421327	0.913973	-0.351023	-0.963979	0.167121
		17Networks_LH_LimbicB_OFC_3-lh	0.931552	-0.371228	-0.925313	0.387007	0.919011
		17Networks_LH_LimbicB_OFC_4-lh	0.719249	0.730172	-0.632831	-0.818224	0.518444
		17Networks_LH_LimbicB_OFC_5-lh	-0.998407	-0.243074	0.910282	0.570502	-0.700978
		17Networks_LH_LimbicB_OFC_6-lh	-0.568845	0.851967	0.487231	-0.88085	-0.482607
		17Networks_LH_LimbicB_OFC_7-lh	-0.917495	-0.586754	0.678434	0.848608	-0.35629
		17Networks_LH_LimbicB_OFC_8-lh	-0.943815	-0.563132	0.669349	0.871827	-0.294782
		17Networks_LH_LimbicB_OFC_9-lh	-0.185536	0.99715	0.119081	-0.963884	-0.448426
		17Networks_LH_LimbicB_OFC_10-lh	-0.604435	0.794103	0.642574	-0.706571	-0.784091
		17Networks_LH_LimbicB_OFC_11-lh	-0.264276	0.996689	0.0150855	-0.998343	-0.155017
		17Networks_LH_LimbicB_OFC_12-lh	0.650689	-0.676559	-0.817324	0.480719	0.910933
		17Networks_LH_LimbicB_OFC_13-lh	-0.794722	-0.456184	0.981685	0.0712461	-0.986359
		17Networks_LH_LimbicB_OFC_14-lh	0.994275	0.339363	-0.669074	-0.96381	-0.142463
		17Networks_LH_LimbicB_OFC_15-lh	0.308354	-0.809425	-0.724696	0.677632	0.64195
		17Networks_LH_LimbicB_OFC_16-lh	0.946738	0.222735	-0.734325	-0.942426	-0.0756606
		17Networks_LH_LimbicA_TempPole_1-lh	0.418765	-0.790802	-0.743552	0.581667	0.832185
		17Networks_LH_LimbicA_TempPole_2-lh	0.931133	-0.0820251	-0.978926	-0.457788	0.755988
		17Networks_LH_LimbicA_TempPole_3-lh	0.307976	-0.885874	-0.59697	0.719637	0.754367
		17Networks_LH_LimbicA_TempPole_4-lh	-0.492805	-0.949146	0.139057	0.999777	0.156631
		17Networks_LH_LimbicA_TempPole_5-lh	0.997387	0.347156	-0.798085	-0.804377	0.356252
		17Networks_LH_LimbicA_TempPole_6-lh	-0.186077	0.970879	0.288535	-0.942826	-0.374732
		17Networks_LH_LimbicA_TempPole_7-lh	0.347539	-0.785642	-0.811014	0.388449	0.970005
		17Networks_LH_LimbicA_TempPole_8-lh	0.581323	-0.667068	-0.857534	0.380699	0.96024
		17Networks_LH_LimbicA_TempPole_9-lh	0.10617	-0.946761	-0.519263	0.730793	0.803561
		17Networks_LH_LimbicA_TempPole_10-lh	-0.205466	-0.990156	-0.458471	0.705772	0.874327
		17Networks_LH_LimbicA_TempPole_11-lh	0.992964	0.115082	-0.932322	-0.592126	0.625696
		17Networks_LH_LimbicA_TempPole_12-lh	-0.520887	0.839536	0.563618	-0.808675	-0.62157
		17Networks_LH_LimbicA_TempPole_13-lh	0.321003	-0.849684	-0.697895	0.566725	0.907003
		17Networks_LH_LimbicA_TempPole_14-lh	0.803912	-0.370004	-0.991395	-0.0969363	0.95532
		17Networks_LH_ContA_Temp_1-lh	0.999239	0.206515	-0.876947	-0.729993	0.41988
		17Networks_LH_ContA_Temp_2-lh	0.996749	0.325596	-0.793181	-0.84306	0.223709
		17Networks_LH_ContA_Temp_3-lh	0.32177	-0.48175	-0.991207	-0.601256	0.484851
		17Networks_LH_ContA_IPS_1-lh	0.995516	0.554659	-0.465514	-0.999922	-0.480084
		17Networks_LH_ContA_IPS_2-lh	-0.570144	-0.892187	0.377863	0.936112	-0.352953
		17Networks_LH_ContA_IPS_3-lh	0.0563658	-0.943256	-0.561113	0.679529	0.85075
		17Networks_LH_ContA_IPS_4-lh	0.0302225	-0.934072	-0.635431	0.538743	0.963754
		17Networks_LH_ContA_IPS_5-lh	0.847791	-0.122171	-0.945329	-0.71465	0.309751
		17Networks_LH_ContA_IPS_6-lh	-0.0580267	-0.969062	-0.506125	0.70867	0.842973
		17Networks_LH_ContA_IPS_7-lh	0.107456	-0.881057	-0.778526	0.263064	0.989847
		17Networks_LH_ContA_IPS_8-lh	-0.2901	-0.997623	-0.409444	0.720174	0.890624
		17Networks_LH_ContA_IPS_9-lh	-0.666963	-0.939253	-0.0300177	0.912759	0.730604
		17Networks_LH_ContA_IPS_10-lh	0.214645	-0.842983	-0.794708	0.3045	0.999971
		17Networks_LH_ContA_PFCd_1-lh	-0.250616	0.837987	0.852174	-0.0122464	-0.83743
		17Networks_LH_ContA_PFCd_2-lh	-0.0798224	0.916827	0.789846	-0.0589494	-0.827696
		17Networks_LH_ContA_PFCl_1-lh	-0.872793	0.26094	0.999285	0.403273	-0.61559
		17Networks_LH_ContA_PFCl_2-lh	-0.569096	0.700001	0.895686	-0.0655756	-0.928595
		17Networks_LH_ContA_PFCl_3-lh	-0.0342043	0.824325	0.888399	0.00375788	-0.880241
		17Networks_LH_ContA_PFCl_4-lh	-0.992613	0.00943509	0.989217	0.436877	-0.53184
		17Networks_LH_ContA_PFCl_5-lh	0.229476	-0.765408	-0.908181	0.231254	0.614648
		17Networks_LH_ContA_PFCl_6-lh	-0.497322	0.662905	0.91508	-0.0861476	-0.955302
		17Networks_LH_ContA_PFCl_7-lh	0.457262	0.982196	0.126317	-0.895178	-0.726099
		17Networks_LH_ContA_PFCl_8-lh	-0.168953	0.851157	0.792608	-0.283782	-0.991782
		17Networks_LH_ContA_PFCl_9-lh	0.310669	0.997353	0.468707	-0.597138	-0.985683
		17Networks_LH_ContA_PFClv_1-lh	0.349041	-0.999002	0.28872	0.957511	-0.0468084
		17Networks_LH_ContA_PFClv_2-lh	-0.846019	0.117608	0.950132	0.665342	-0.374054
		17Networks_LH_ContA_PFClv_3-lh	-0.979036	-0.201637	0.848921	0.76629	-0.265253
		17Networks_LH_ContA_PFClv_4-lh	-0.942326	0.066331	0.975176	0.53085	-0.524157
		17Networks_LH_ContA_PFClv_5-lh	-0.975261	0.0059775	0.983807	0.390702	-0.685895
		17Networks_LH_ContA_Cingm_1-lh	0.389777	-0.818659	-0.616642	0.875953	0.205564
		17Networks_LH_ContA_Cingm_2-lh	0.481668	-0.750384	-0.735133	0.724426	0.498257
		17Networks_LH_ContB_Temp_1-lh	0.806334	0.679972	-0.601292	-0.912445	0.17185
		17Networks_LH_ContB_Temp_2-lh	0.254283	0.989947	0.0254306	-0.971531	-0.465262
		17Networks_LH_ContB_Temp_3-lh	0.273082	0.929966	-0.362453	-0.967946	0.0638444
		17Networks_LH_ContB_Temp_4-lh	-0.893383	0.44866	0.870791	-0.544822	-0.815085
		17Networks_LH_ContB_IPL_1-lh	-0.698302	-0.840716	0.381072	0.974122	-0.0763872
		17Networks_LH_ContB_IPL_2-lh	-0.935447	-0.495213	0.791007	0.711941	-0.595977
		17Networks_LH_ContB_IPL_3-lh	0.637708	-0.515038	-0.97877	-0.112988	0.920004
		17Networks_LH_ContB_IPL_4-lh	0.975141	0.23497	-0.760072	-0.922366	-0.0509099
		17Networks_LH_ContB_IPL_5-lh	0.259296	-0.855933	-0.722188	0.500952	0.950927
		17Networks_LH_ContB_IPL_6-lh	-0.165096	-0.997555	-0.2736	0.899373	0.56432
		17Networks_LH_ContB_IPL_7-lh	0.517963	-0.602812	-0.965798	-0.119841	0.885929
		17Networks_LH_ContB_IPL_8-lh	0.179013	-0.864144	-0.765471	0.351442	0.999448
		17Networks_LH_ContB_PFCd_1-lh	0.942563	0.804187	0.417821	-0.234323	-0.828663
		17Networks_LH_ContB_PFCd_2-lh	-0.965544	0.727935	0.555013	-0.543191	-0.997575
		17Networks_LH_ContB_PFCd_3-lh	0.971602	0.743098	0.332101	-0.313053	-0.858533
		17Networks_LH_ContB_PFCl_1-lh	-0.976617	0.243065	0.982675	0.232661	-0.623946
		17Networks_LH_ContB_PFCl_2-lh	-0.324938	0.77147	0.874502	-0.0419561	-0.872071
		17Networks_LH_ContB_PFCl_3-lh	0.303199	-0.339053	-0.00780521	-0.160602	-0.77109
		17Networks_LH_ContB_PFClv_1-lh	-0.173604	-0.999606	-0.11911	0.985887	0.265146
		17Networks_LH_ContB_PFClv_2-lh	0.499186	-0.695993	-0.756336	0.779549	0.448347
		17Networks_LH_ContB_PFClv_3-lh	0.903934	0.0889679	-0.849322	-0.810247	0.342587
		17Networks_LH_ContB_PFClv_4-lh	0.557756	-0.546039	-0.941176	0.382098	0.707354
		17Networks_LH_ContB_PFClv_5-lh	0.964095	0.310049	-0.651351	-0.980152	-0.256536
		17Networks_LH_ContB_PFCmp_1-lh	0.594582	0.993992	0.731628	-0.0671774	-0.823517
		17Networks_LH_ContB_PFCmp_2-lh	0.465988	0.972988	0.802469	0.0529379	-0.73003
		17Networks_LH_ContC_pCun_1-lh	0.748751	0.72497	-0.590718	-0.901887	0.205425
		17Networks_LH_ContC_pCun_2-lh	0.43048	0.968919	0.00195755	-0.955209	-0.588785
		17Networks_LH_ContC_pCun_3-lh	0.609928	0.923056	-0.0690248	-0.955479	-0.636988
		17Networks_LH_ContC_pCun_4-lh	0.785413	0.812936	-0.321828	-0.999269	-0.232221
		17Networks_LH_ContC_pCun_5-lh	0.883383	0.811438	-0.14997	-0.94695	-0.718591
		17Networks_LH_ContC_pCun_6-lh	0.456767	0.984633	0.13126	-0.908998	-0.65018
		17Networks_LH_ContC_pCun_7-lh	0.486627	0.97597	0.109376	-0.893423	-0.740156
		17Networks_LH_ContC_pCun_8-lh	0.356781	0.994223	0.169784	-0.895632	-0.683706
		17Networks_LH_ContC_pCun_9-lh	0.780011	0.861113	-0.131361	-0.957692	-0.660837
		17Networks_LH_ContC_pCun_10-lh	0.396011	0.98985	0.142942	-0.904915	-0.670128
		17Networks_LH_ContC_pCun_11-lh	0.450853	0.98088	0.108422	-0.907613	-0.691909
		17Networks_LH_ContC_pCun_12-lh	0.617526	0.930119	-0.0770914	-0.976174	-0.479475
		17Networks_LH_ContC_pCun_13-lh	0.408986	0.993381	0.203851	-0.864483	-0.740992
		17Networks_LH_ContC_Cingp_1-lh	0.902097	-0.316727	-0.975334	0.153405	0.992895
		17Networks_LH_ContC_Cingp_2-lh	0.565891	0.942936	-0.0620984	-0.975919	-0.478236
		17Networks_LH_ContC_Cingp_3-lh	0.696831	0.888196	-0.17428	-0.991998	-0.408607
		17Networks_LH_ContC_Cingp_4-lh	0.826825	0.840379	-0.174949	-0.977553	-0.555326
[truncated: 18,649 more rows]

## Sheet: Figure 6
Figure 6
[truncated: 15,601 more rows]

## Sheet: Figure 7
Figure 7
[truncated: 15,601 more rows]

## Sheet: Figure 8
Figure 8a
[truncated: 12,363 more rows]
[truncated: 953 more columns]

## Sheet: Figure 9
Figure 9a - Alpha
[truncated: 14,267 more rows]
[truncated: 13 more columns]

[truncated: 8 more sheets: Supplementary Figure 1, Supplementary Figure 2, Supplementary Figure 3, Supplementary Figure 4, Supplementary Figure 5, Supplementary Figure 6, Supplementary Figure 7, Supplementary Figure 8]
